# Supplementary material for: Two isostructural carbamates: the o-tolyl N-(pyridin-3-yl)carbamate and 2-bromo­phenyl N-(pyridin-3-yl)carbamate monohydrates
Source: Acta Crystallogr E Crystallogr Commun. 2015 Oct 24;71(Pt 11):1366–70. doi: 10.1107/S2056989015019556 (PMC4645058; doi:10.1107/S2056989015019556)
Supplement: Supplementary file 1 [file e-71-01366-sup1.cif]

##############################################################################
#                                                                            #
# This CIF contains the data in a paper accepted for publication in          #
# Acta Crystallographica Section E. It conforms to the requirements of       #
# Notes for Authors for Acta Crystallographica Section E, and has been       #
# peer reviewed under the auspices of the IUCr Commission on Journals.       #
#                                                                            #
# Full details of the Crystallographic Information File format               #
# are given in the paper "The Crystallographic Information File (CIF):       #
# a New Standard Archive File for Crystallography" by S. R. Hall, F. H.      #
# Allen and I. D. Brown [Acta Cryst. (1991), A47, 655-685].                  #
#                                                                            #
# The current version of the core CIF dictionary is obtainable from          #
# ftp://ftp.iucr.org/pub/cif_core.dic.                                       #
#                                                                            #
# Software is freely available for graphical display of the structure(s)     #
# in this CIF. For information consult the CIF software page                 #
# http://www.iucr.org/resources/cif/software.                                #
#                                                                            #
# This file may be used for bona fide research purposes within the           #
# scientific community so long as proper attribution is given to the journal # 
# article from which it was obtained.                                        #
#                                                                            #
##############################################################################
data_global
_audit_creation_method     'from Oxford Diffraction CIF routine and SHELXL-14/6'
_journal_date_recd_electronic     2015-09-10
_journal_date_accepted     2015-10-15
_journal_name_full     'Acta Crystallographica, Section E'
_journal_year     2015
_journal_volume     71
_journal_issue     11
_journal_page_first     1366
_journal_page_last     1370
_journal_paper_category     GO
_journal_paper_doi     10.1107/S2056989015019556
_journal_coeditor_code     LH5787
_publ_contact_author_name     'Dr John F. Gallagher'
_publ_contact_author_address
;
School of Chemical Sciences,
Dublin City University, Dublin 9, Ireland
;
_publ_contact_author_email     'john.gallagher@dcu.ie'
_publ_contact_author_fax     '353 1 7005503'
_publ_contact_author_phone     '353 1 7005114'
_publ_section_title
;
Two isostructural carbamates: the <i>o</i>-tolyl
<i>N</i>-(pyridin-3-yl)carbamate and 2-bromophenyl
<i>N</i>-(pyridin-3-yl)carbamate monohydrates
;
loop_
    _publ_author_name
    _publ_author_address
    'Mocilac, Pavle'
;
School of Chemical Sciences,
Dublin City University, Dublin 9, Ireland
;
    'Gallagher, John F.'
;
School of Chemical Sciences,
Dublin City University, Dublin 9, Ireland
;
_publ_section_synopsis
;
In the isostructural <i>ortho</i>-tolyl <i>N</i>-pyridinylcarbamate and
<i>ortho</i>-bromophenyl <i>N</i>-pyridinylcarbamate monohydrates, the primary
aggregation involves cyclic hydrogen bonding as (amide--water--pyridine)~2~
comprising ~amide~N---H...O---H~water~...N~pyridine~ interactions about
inversion centres [as <i>R</i>~4~^4^(14) rings]. The remaining H~2~O O---H
donor and carbonyl O\\db C form a strong hydrogen bond. The participation of
strong hydrogen-bonding donors and acceptors is maximized in short
interactions, resulting in two-dimensional sheets.
;
data_CmoM
_audit_creation_method     SHELXL-2014/6
_chemical_name_systematic
;
2-Methylphenyl <i>N</i>-(pyridin-3-yl)carbamate monohydrate
;
_chemical_name_common     'CmoM'
_chemical_formula_moiety     'C13 H12 N2 O2, H2 O'
_chemical_formula_sum     'C13 H14 N2 O3'
_chemical_formula_iupac     'C13 H12 N2 O2, H2 O'
_chemical_formula_weight     246.26
_chemical_melting_point     355
_shelx_space_group_comment
;
The symmetry employed for this shelxl refinement is uniquely defined
by the following loop, which should always be used as a source of
symmetry information in preference to the above space-group names.
They are only intended as comments.
;
_space_group_crystal_system     monoclinic
_space_group_name_H-M_alt     'P 21/c'
_space_group_name_Hall     '-P 2ybc'
loop_
    _space_group_symop_operation_xyz
    'x, y, z'
    '-x, y+1/2, -z+1/2'
    '-x, -y, -z'
    'x, -y-1/2, z-1/2'
_cell_length_a     10.9754(2)
_cell_length_b     12.9877(2)
_cell_length_c     8.9544(2)
_cell_angle_alpha     90
_cell_angle_beta     96.546(2)
_cell_angle_gamma     90
_cell_volume     1268.09(4)
_cell_formula_units_Z     4
_cell_measurement_reflns_used     6097
_cell_measurement_theta_min     2.431
_cell_measurement_theta_max     31.532
_cell_measurement_temperature     294(2)
_exptl_crystal_description     Block
_exptl_crystal_colour     colourless
_exptl_crystal_size_max     0.610
_exptl_crystal_size_mid     0.360
_exptl_crystal_size_min     0.190
_exptl_crystal_density_diffrn     1.290
_exptl_crystal_density_meas     ?
_exptl_crystal_density_method     ?
_exptl_crystal_F_000     520
_exptl_absorpt_coefficient_mu     0.093
_exptl_absorpt_correction_type     analytical
_exptl_absorpt_process_details
;
(ABSFAC; Clark & Reid, 1998)
;
_shelx_estimated_absorpt_T_min     0.945
_shelx_estimated_absorpt_T_max     0.983
_exptl_absorpt_correction_T_min     0.962
_exptl_absorpt_correction_T_max     0.983
_diffrn_ambient_temperature     294(2)
_diffrn_radiation_type     MoK\a
_diffrn_radiation_wavelength     0.71073
_diffrn_measurement_device_type     'Agilent Xcalibur Sapphire3 Gemini Ultra'
_diffrn_measurement_method     '\w scans'
_diffrn_detector_area_resol_mean     ?
_diffrn_reflns_number     14095
_diffrn_reflns_av_R_equivalents     0.0170
_diffrn_reflns_theta_min     2.439
_diffrn_reflns_theta_max     31.661
_diffrn_reflns_theta_full     28.000
_diffrn_measured_fraction_theta_max     0.947
_diffrn_measured_fraction_theta_full     0.999
_diffrn_reflns_limit_h_min     -15
_diffrn_reflns_limit_h_max     15
_diffrn_reflns_limit_k_min     -18
_diffrn_reflns_limit_k_max     19
_diffrn_reflns_limit_l_min     -12
_diffrn_reflns_limit_l_max     12
_diffrn_standards_number     6097
_diffrn_standards_interval_time     60
_diffrn_standards_decay_%     1
_refine_special_details     ?
_reflns_number_total     4060
_reflns_number_gt     2987
_reflns_threshold_expression     I>2\s(I)
_refine_ls_structure_factor_coef     Fsqd
_refine_ls_matrix_type     full
_refine_ls_R_factor_all     0.0680
_refine_ls_R_factor_gt     0.0489
_refine_ls_wR_factor_gt     0.1224
_refine_ls_wR_factor_ref     0.1359
_refine_ls_goodness_of_fit_ref     1.031
_refine_ls_restrained_S_all     1.031
_refine_ls_number_reflns     4060
_refine_ls_number_parameters     177
_refine_ls_number_restraints     0
_refine_ls_hydrogen_treatment     mixed
_refine_ls_weighting_scheme     calc
_refine_ls_weighting_details
              'w=1/[\s^2^(Fo^2^)+(0.0573P)^2^+0.1872P] where P=(Fo^2^+2Fc^2^)/3'
_atom_sites_solution_hydrogens     mixed
_atom_sites_solution_primary     direct
_atom_sites_solution_secondary     geom
_refine_ls_shift/su_max     0.000
_refine_ls_shift/su_mean     0.000
_refine_diff_density_max     0.207
_refine_diff_density_min     -0.161
_refine_ls_extinction_method
;
SHELXL2014 (Sheldrick, 2015)
;
_refine_ls_extinction_coef     0.017(2)
_refine_ls_extinction_expression
                                  'Fc^*^=kFc[1+0.001xFc^2^\l^3^/sin(2\q)]^-1/4^'
loop_
    _atom_type_symbol
    _atom_type_description
    _atom_type_scat_dispersion_real
    _atom_type_scat_dispersion_imag
    _atom_type_scat_source
    'C' 'C' 0.0033 0.0016
                         'International Tables Vol C Tables 4.2.6.8 and 6.1.1.4'
    'H' 'H' 0.0000 0.0000
                         'International Tables Vol C Tables 4.2.6.8 and 6.1.1.4'
    'N' 'N' 0.0061 0.0033
                         'International Tables Vol C Tables 4.2.6.8 and 6.1.1.4'
    'O' 'O' 0.0106 0.0060
                         'International Tables Vol C Tables 4.2.6.8 and 6.1.1.4'
_computing_data_collection
;
CrysAlis PRO (Agilent, 2012)
;
_computing_cell_refinement
;
CrysAlis PRO (Agilent, 2012)
;
_computing_data_reduction
;
CrysAlis PRO (Agilent, 2012)
;
_computing_structure_solution
;
SHELXS97 (Sheldrick, 2008)
;
_computing_structure_refinement
;
SHELXL2014 (Sheldrick, 2015)
;
_computing_molecular_graphics
;
PLATON (Spek, 2009)
;
_computing_publication_material
;
SHELXL2014 (Sheldrick, 2015)
;
loop_
    _atom_site_type_symbol
    _atom_site_label
    _atom_site_fract_x
    _atom_site_fract_y
    _atom_site_fract_z
    _atom_site_U_iso_or_equiv
    _atom_site_adp_type
    _atom_site_calc_flag
    _atom_site_occupancy
    _atom_site_disorder_assembly
    _atom_site_disorder_group
    O O1 0.34460(9) 0.58485(7) 0.04485(11) 0.0602(3) Uani d 1 . .
    O O2 0.26595(9) 0.69019(7) 0.21023(10) 0.0605(3) Uani d 1 . .
    N N1 0.41760(10) 0.74813(7) 0.09353(12) 0.0489(2) Uani d 1 . .
    H H1 0.3953(14) 0.8055(13) 0.1339(17) 0.064(4) Uiso d 1 . .
    C C1 0.34402(11) 0.66676(9) 0.10863(12) 0.0468(3) Uani d 1 . .
    C C11 0.17108(12) 0.61974(9) 0.22454(13) 0.0507(3) Uani d 1 . .
    C C12 0.06160(14) 0.63221(11) 0.13440(16) 0.0606(3) Uani d 1 . .
    C C13 -0.03242(14) 0.56479(14) 0.1608(2) 0.0744(4) Uani d 1 . .
    H H13 -0.1081 0.5705 0.1030 0.089 Uiso calc 1 . .
    C C14 -0.01636(16) 0.49030(14) 0.2696(2) 0.0774(5) Uani d 1 . .
    H H14 -0.0806 0.4461 0.2844 0.093 Uiso calc 1 . .
    C C15 0.09395(16) 0.48072(14) 0.35639(18) 0.0750(4) Uani d 1 . .
    H H15 0.1048 0.4302 0.4303 0.090 Uiso calc 1 . .
    C C16 0.18854(14) 0.54588(12) 0.33415(15) 0.0623(3) Uani d 1 . .
    H H16 0.2638 0.5400 0.3929 0.075 Uiso calc 1 . .
    C C17 0.0470(2) 0.71323(15) 0.0145(2) 0.0997(6) Uani d 1 . .
    H H17A -0.0379 0.7320 -0.0053 0.150 Uiso calc 0.5 . .
    H H17B 0.0751 0.6868 -0.0757 0.150 Uiso calc 0.5 . .
    H H17C 0.0944 0.7727 0.0477 0.150 Uiso calc 0.5 . .
    H H17D 0.1256 0.7290 -0.0168 0.150 Uiso calc 0.5 . .
    H H17E 0.0126 0.7742 0.0535 0.150 Uiso calc 0.5 . .
    H H17F -0.0067 0.6883 -0.0699 0.150 Uiso calc 0.5 . .
    C C21 0.51507(11) 0.75035(8) 0.00573(12) 0.0429(2) Uani d 1 . .
    C C22 0.55366(12) 0.84604(9) -0.03989(15) 0.0537(3) Uani d 1 . .
    H H22 0.5115 0.9040 -0.0127 0.064 Uiso calc 1 . .
    N N23 0.64700(11) 0.85974(9) -0.11985(14) 0.0617(3) Uani d 1 . .
    C C24 0.70646(13) 0.77623(12) -0.15846(16) 0.0607(3) Uani d 1 . .
    H H24 0.7719 0.7844 -0.2148 0.073 Uiso calc 1 . .
    C C25 0.67509(12) 0.67857(11) -0.11843(15) 0.0563(3) Uani d 1 . .
    H H25 0.7187 0.6221 -0.1477 0.068 Uiso calc 1 . .
    C C26 0.57875(11) 0.66476(9) -0.03472(14) 0.0494(3) Uani d 1 . .
    H H26 0.5569 0.5991 -0.0059 0.059 Uiso calc 1 . .
    O O1W 0.34506(12) 0.93442(8) 0.22084(13) 0.0712(3) Uani d 1 . .
    H H1W 0.3406(17) 0.9329(15) 0.315(3) 0.090(6) Uiso d 1 . .
    H H2W 0.3436(19) 0.9991(19) 0.199(2) 0.098(6) Uiso d 1 . .
loop_
    _atom_site_aniso_label
    _atom_site_aniso_U_11
    _atom_site_aniso_U_22
    _atom_site_aniso_U_33
    _atom_site_aniso_U_12
    _atom_site_aniso_U_13
    _atom_site_aniso_U_23
    O1 0.0760(6) 0.0421(4) 0.0675(6) -0.0105(4) 0.0304(5) -0.0123(4)
    O2 0.0724(6) 0.0521(5) 0.0617(5) -0.0120(4) 0.0284(4) -0.0170(4)
    N1 0.0595(6) 0.0356(5) 0.0533(5) -0.0022(4) 0.0133(4) -0.0054(4)
    C1 0.0567(7) 0.0414(5) 0.0437(5) -0.0015(5) 0.0117(5) -0.0025(4)
    C11 0.0572(7) 0.0487(6) 0.0496(6) -0.0016(5) 0.0207(5) -0.0101(5)
    C12 0.0676(8) 0.0550(7) 0.0601(7) 0.0080(6) 0.0111(6) -0.0065(6)
    C13 0.0552(8) 0.0863(11) 0.0819(10) 0.0024(7) 0.0083(7) -0.0138(9)
    C14 0.0702(10) 0.0854(11) 0.0825(11) -0.0174(8) 0.0339(9) -0.0078(9)
    C15 0.0843(11) 0.0795(10) 0.0656(9) -0.0082(8) 0.0276(8) 0.0120(8)
    C16 0.0634(8) 0.0722(9) 0.0528(7) -0.0014(7) 0.0129(6) 0.0032(6)
    C17 0.1206(16) 0.0748(11) 0.0988(13) 0.0181(11) -0.0091(12) 0.0172(10)
    C21 0.0482(6) 0.0383(5) 0.0414(5) -0.0027(4) 0.0020(4) 0.0006(4)
    C22 0.0605(7) 0.0393(6) 0.0615(7) -0.0022(5) 0.0072(6) 0.0037(5)
    N23 0.0640(7) 0.0536(6) 0.0683(7) -0.0091(5) 0.0106(5) 0.0122(5)
    C24 0.0538(7) 0.0690(8) 0.0600(7) -0.0046(6) 0.0103(6) 0.0062(6)
    C25 0.0521(7) 0.0564(7) 0.0606(7) 0.0061(5) 0.0074(5) -0.0022(6)
    C26 0.0531(6) 0.0403(5) 0.0544(6) 0.0012(5) 0.0047(5) 0.0023(5)
    O1W 0.1129(9) 0.0451(5) 0.0581(6) 0.0132(5) 0.0206(6) 0.0011(4)
_geom_special_details
;
All e.s.d.'s (except the e.s.d. in the dihedral angle between two l.s. planes)
are estimated using the full covariance matrix. The cell e.s.d.'s are taken
into account individually in the estimation of e.s.d.'s in distances, angles
and torsion angles; correlations between e.s.d.'s in cell parameters are only
used when they are defined by crystal symmetry. An approximate (isotropic)
treatment of cell e.s.d.'s is used for estimating e.s.d.'s involving l.s.
planes.
;
loop_
    _geom_bond_atom_site_label_1
    _geom_bond_atom_site_label_2
    _geom_bond_site_symmetry_2
    _geom_bond_distance
    _geom_bond_publ_flag
    O1 C1 . 1.2077(14) ?
    O2 C1 . 1.3536(14) ?
    O2 C11 . 1.4030(15) ?
    N1 C1 . 1.3462(15) ?
    N1 C21 . 1.3982(15) ?
    N1 H1 . 0.875(16) ?
    C11 C12 . 1.378(2) ?
    C11 C16 . 1.3702(19) ?
    C12 C13 . 1.394(2) ?
    C12 C17 . 1.499(2) ?
    C13 C14 . 1.370(2) ?
    C13 H13 . 0.9300 ?
    C14 C15 . 1.368(3) ?
    C14 H14 . 0.9300 ?
    C15 C16 . 1.371(2) ?
    C15 H15 . 0.9300 ?
    C16 H16 . 0.9300 ?
    C17 H17A . 0.9600 ?
    C17 H17B . 0.9600 ?
    C17 H17C . 0.9600 ?
    C17 H17D . 0.9600 ?
    C17 H17E . 0.9600 ?
    C17 H17F . 0.9600 ?
    C21 C26 . 1.3832(16) ?
    C21 C22 . 1.3894(16) ?
    C22 N23 . 1.3270(17) ?
    C22 H22 . 0.9300 ?
    N23 C24 . 1.3317(19) ?
    C24 C25 . 1.373(2) ?
    C24 H24 . 0.9300 ?
    C25 C26 . 1.3757(18) ?
    C25 H25 . 0.9300 ?
    C26 H26 . 0.9300 ?
    O1W H1W . 0.85(2) ?
    O1W H2W . 0.86(2) ?
loop_
    _geom_angle_atom_site_label_1
    _geom_angle_atom_site_label_2
    _geom_angle_atom_site_label_3
    _geom_angle_site_symmetry_1
    _geom_angle_site_symmetry_3
    _geom_angle
    _geom_angle_publ_flag
    C1 O2 C11 . . 116.62(9) ?
    C1 N1 C21 . . 125.36(10) ?
    C1 N1 H1 . . 115.3(10) ?
    C21 N1 H1 . . 118.9(10) ?
    O1 C1 N1 . . 127.48(11) ?
    O1 C1 O2 . . 123.62(11) ?
    N1 C1 O2 . . 108.90(10) ?
    C16 C11 C12 . . 122.90(13) ?
    C16 C11 O2 . . 118.51(12) ?
    C12 C11 O2 . . 118.45(12) ?
    C11 C12 C13 . . 116.07(14) ?
    C11 C12 C17 . . 121.12(15) ?
    C13 C12 C17 . . 122.80(16) ?
    C14 C13 C12 . . 121.78(15) ?
    C14 C13 H13 . . 119.1 ?
    C12 C13 H13 . . 119.1 ?
    C15 C14 C13 . . 120.14(15) ?
    C15 C14 H14 . . 119.9 ?
    C13 C14 H14 . . 119.9 ?
    C14 C15 C16 . . 119.80(15) ?
    C14 C15 H15 . . 120.1 ?
    C16 C15 H15 . . 120.1 ?
    C11 C16 C15 . . 119.32(14) ?
    C11 C16 H16 . . 120.3 ?
    C15 C16 H16 . . 120.3 ?
    C12 C17 H17A . . 109.5 ?
    C12 C17 H17B . . 109.5 ?
    H17A C17 H17B . . 109.5 ?
    C12 C17 H17C . . 109.5 ?
    H17A C17 H17C . . 109.5 ?
    H17B C17 H17C . . 109.5 ?
    C12 C17 H17D . . 109.5 ?
    H17A C17 H17D . . 141.1 ?
    H17B C17 H17D . . 56.3 ?
    H17C C17 H17D . . 56.3 ?
    C12 C17 H17E . . 109.5 ?
    H17A C17 H17E . . 56.3 ?
    H17B C17 H17E . . 141.1 ?
    H17C C17 H17E . . 56.3 ?
    H17D C17 H17E . . 109.5 ?
    C12 C17 H17F . . 109.5 ?
    H17A C17 H17F . . 56.3 ?
    H17B C17 H17F . . 56.3 ?
    H17C C17 H17F . . 141.1 ?
    H17D C17 H17F . . 109.5 ?
    H17E C17 H17F . . 109.5 ?
    C26 C21 C22 . . 117.50(11) ?
    C26 C21 N1 . . 124.93(10) ?
    C22 C21 N1 . . 117.52(10) ?
    N23 C22 C21 . . 123.96(12) ?
    N23 C22 H22 . . 118.0 ?
    C21 C22 H22 . . 118.0 ?
    C22 N23 C24 . . 117.53(11) ?
    N23 C24 C25 . . 122.67(12) ?
    N23 C24 H24 . . 118.7 ?
    C25 C24 H24 . . 118.7 ?
    C24 C25 C26 . . 119.61(12) ?
    C24 C25 H25 . . 120.2 ?
    C26 C25 H25 . . 120.2 ?
    C25 C26 C21 . . 118.72(11) ?
    C25 C26 H26 . . 120.6 ?
    C21 C26 H26 . . 120.6 ?
    H1W O1W H2W . . 104.2(18) ?
loop_
    _geom_torsion_atom_site_label_1
    _geom_torsion_atom_site_label_2
    _geom_torsion_atom_site_label_3
    _geom_torsion_atom_site_label_4
    _geom_torsion_site_symmetry_1
    _geom_torsion_site_symmetry_2
    _geom_torsion_site_symmetry_3
    _geom_torsion_site_symmetry_4
    _geom_torsion
    _geom_torsion_publ_flag
    C21 N1 C1 O1 . . . . -4.1(2) ?
    C21 N1 C1 O2 . . . . 175.66(11) ?
    C11 O2 C1 O1 . . . . -8.96(18) ?
    C11 O2 C1 N1 . . . . 171.27(11) ?
    C1 O2 C11 C16 . . . . 94.57(14) ?
    C1 O2 C11 C12 . . . . -89.69(14) ?
    C16 C11 C12 C13 . . . . 0.09(19) ?
    O2 C11 C12 C13 . . . . -175.46(11) ?
    C16 C11 C12 C17 . . . . -179.23(15) ?
    O2 C11 C12 C17 . . . . 5.22(19) ?
    C11 C12 C13 C14 . . . . -0.3(2) ?
    C17 C12 C13 C14 . . . . 178.99(16) ?
    C12 C13 C14 C15 . . . . 0.3(2) ?
    C13 C14 C15 C16 . . . . -0.1(2) ?
    C12 C11 C16 C15 . . . . 0.1(2) ?
    O2 C11 C16 C15 . . . . 175.69(12) ?
    C14 C15 C16 C11 . . . . -0.1(2) ?
    C1 N1 C21 C26 . . . . -24.33(19) ?
    C1 N1 C21 C22 . . . . 158.06(12) ?
    C26 C21 C22 N23 . . . . 0.29(19) ?
    N1 C21 C22 N23 . . . . 178.08(12) ?
    C21 C22 N23 C24 . . . . 0.2(2) ?
    C22 N23 C24 C25 . . . . -0.2(2) ?
    N23 C24 C25 C26 . . . . -0.2(2) ?
    C24 C25 C26 C21 . . . . 0.63(19) ?
    C22 C21 C26 C25 . . . . -0.67(17) ?
    N1 C21 C26 C25 . . . . -178.28(11) ?
loop_
    _geom_hbond_atom_site_label_D
    _geom_hbond_atom_site_label_H
    _geom_hbond_atom_site_label_A
    _geom_hbond_site_symmetry_A
    _geom_hbond_distance_DH
    _geom_hbond_distance_HA
    _geom_hbond_distance_DA
    _geom_hbond_angle_DHA
    _geom_hbond_publ_flag
    N1 H1 O1W . 0.875(16) 1.953(16) 2.8274(14) 179.1(15) yes
    O1W H1W O1 4_576 0.85(2) 2.06(2) 2.9126(15) 173.2(18) yes
    O1W H2W N23 3_675 0.86(2) 1.97(3) 2.8266(16) 170.6(19) yes
    C26 H26 O1 . 0.93 2.43 2.9337(15) 114 yes
_shelx_hkl_file
;
   2   0   0 21444.6 218.555   2
   3   0   0 364341. 1107.60   2
   4   0   0 13938.1 250.932   2
  -4   0   0 14002.6 250.328   2
   5   0   0 2244.01 113.484   2
  -5   0   0 2202.20 112.356   2
  -6   0   0 24814.9 259.194   7
   6   0   0 24829.6 415.631   2
  -7   0   0 2595.00 103.564  13
  -7   0   0 2573.65 91.7040   7
  -8   0   0 10908.0 199.334   7
  -8   0   0 11247.8 229.271  13
  -9   0   0 662.954 54.6145   7
  -9   0   0 682.165 65.7799  13
 -10   0   0 2121.53 119.263  13
 -10   0   0 2073.51 102.082   7
 -11   0   0 48.8946 36.9258  13
 -12   0   0 2068.05 133.288  13
 -13   0   0 3022.47 171.545  13
 -14   0   0 90.6600 47.5144  13
 -15   0   0 13.6193 44.1564  13
   1  -1   0 50810.2 267.510   4
   1   1   0 50503.5 265.719   2
   2  -1   0 52089.2 350.998   4
   2   1   0 52485.9 354.540   2
   3   1   0 352.344 38.7696   2
   3  -1   0 342.377 37.1905   4
  -3   1   0 311.392 34.2124   2
  -4   1   0 7578.82 184.154   2
   4   1   0 7708.45 189.321   2
  -5   1   0 971.556 74.9824   2
  -5  -1   0 977.075 52.3386  13
  -5  -1   0 1139.54 81.8187   2
  -5   1   0 1020.20 50.3449   7
   5   1   0 928.925 75.0948   2
   6   1   0 30987.5 466.265   2
  -6   1   0 30136.2 294.475   7
  -6  -1   0 29909.0 279.094   7
  -6  -1   0 29843.9 317.949  13
  -7  -1   0 4850.16 122.188   7
  -7  -1   0 4607.01 137.478  13
  -7   1   0 4737.53 126.266   7
  -8   1   0 2700.74 103.122   7
  -8  -1   0 2618.67 112.777  13
  -8  -1   0 2611.26 98.2632   7
  -9   1   0 20.1578 21.9239   7
  -9  -1   0-39.5555 32.2061  13
  -9  -1   0 26.1428 20.7087   7
  -9   1   0-0.05196 31.0142  13
 -10   1   0 543.353 62.2733  13
 -10   1   0 542.216 56.9508   7
 -10  -1   0 559.193 67.6184  13
 -11   1   0 2750.42 142.300  13
 -11  -1   0 2688.84 143.535  13
 -11   1   0 2616.38 121.314   7
 -12   1   0 224.567 58.1465  13
 -12  -1   0 290.863 58.5457  13
 -13   1   0 61.9878 43.9938  13
 -13  -1   0 115.742 51.0414  13
 -14  -1   0 155.501 53.2953  13
 -14   1   0 172.186 51.7120  13
 -15   1   0-1.39739 39.4740  13
  15   1   0 26.1681 43.7527  10
 -15  -1   0 100.422 55.4149  13
   1   2   0 308753. 818.331   2
   1  -2   0 306944. 799.193   1
   2  -2   0 137.049 22.1106   4
  -2   2   0 167.075 23.6709   4
   2   2   0 133.374 22.6062   2
   3   2   0 2619.62 99.9486   2
  -3   2   0 2630.39 99.1639   4
   3  -2   0 2737.18 101.852   4
   4   2   0 25739.4 357.264   2
   4  -2   0 25608.3 351.433   4
  -4   2   0 25630.6 347.151   2
   5  -2   0 13059.7 278.178   4
   5   2   0 13590.8 286.501   2
  -5   2   0 12908.9 274.498   2
  -5  -2   0 13339.3 193.683  13
  -5   2   0 13116.3 184.087   7
  -6  -2   0 22267.5 278.263  13
  -6   2   0 22348.3 262.047   7
   6  -2   0 22904.0 405.026   4
  -6  -2   0 22995.2 241.576   7
  -7  -2   0 9560.59 169.122   7
  -7  -2   0 9524.58 198.421  13
  -7   2   0 9670.01 185.455   7
  -8   2   0 1070.07 69.4788   7
  -8  -2   0 926.831 70.4712  13
  -8  -2   0 922.369 58.3204   7
  -9   2   0 2025.65 99.3225   7
  -9  -2   0 2010.35 108.922  13
 -10   2   0 16.5177 28.4135   7
 -10  -2   0 17.7163 27.9862  13
 -11   2   0 1476.40 94.4101   7
 -11   2   0 1209.99 98.8126  13
 -11  -2   0 1534.80 109.583  13
 -12  -2   0 345.641 58.9788  13
 -12   2   0 268.814 56.3498  13
 -13   2   0 75.1472 47.2628  13
  13   2   0 129.192 51.0631  10
 -13  -2   0 25.5675 39.4623  13
  14   2   0 336.638 73.3358  10
 -14   2   0 262.368 64.2763  13
 -14  -2   0 208.517 46.2748  13
 -15   2   0-45.6575 43.8930  13
  15   2   0 71.6661 51.8305  10
 -15  -2   0 47.1641 43.1987  13
   1  -3   0 91457.3 519.025   1
   1   3   0 93405.0 530.326   2
   2  -3   0 17146.7 243.375   1
  -2   3   0 16763.6 243.272   4
   2   3   0 17079.2 246.861   2
   3  -3   0 51671.7 472.770   4
   3   3   0 51926.4 473.550   2
  -3   3   0 51702.7 469.644   4
   4   3   0 9111.36 222.025   2
  -4   3   0 9306.05 219.733   4
   4  -3   0 9256.39 220.671   4
  -5   3   0 78149.4 470.039   7
  -5  -3   0 77883.0 479.506  13
   5   3   0 78627.0 711.648   2
  -5   3   0 79283.1 699.212   2
   5  -3   0 79417.4 707.376   4
  -6  -3   0 8.46238 12.3331   7
  -6  -3   0 1.41804 13.7762  13
  -6   3   0 37.4124 18.1435   7
   6  -3   0 9.68143 19.1274   4
  -7  -3   0 21530.5 253.686   7
  -7  -3   0 21999.9 302.861  13
  -7   3   0 21964.4 289.447   7
   7   3   0 22177.9 320.198  10
  -8   3   0 8362.02 190.498   7
   8   3   0 8519.63 214.459  10
  -8  -3   0 8597.41 204.358  13
  -9   3   0 68.8092 31.4735   7
  -9  -3   0 100.922 35.0629  13
   9   3   0 146.726 46.0402  10
 -10  -3   0 2798.39 138.705  13
 -10   3   0 2833.08 126.377   7
  10   3   0 2739.26 148.963  10
  11   3   0 88.1509 46.7950  10
 -11  -3   0 12.7197 32.6735  13
 -11   3   0 9.23248 30.9706   7
 -12   3   0 404.318 60.1221   7
 -12  -3   0 388.913 62.1901  13
 -12   3   0 408.420 70.9230  13
  12   3   0 285.107 59.1134  10
  13   3   0 7.83733 34.9250  10
 -13   3   0 87.0936 49.1027  13
 -13  -3   0 37.3636 29.9340  13
 -14  -3   0 30.3990 41.3042  13
  14   3   0 39.4817 42.4865  10
 -14   3   0 94.8285 54.0162  13
 -15   3   0-46.3816 38.2231  13
 -15  -3   0 33.6538 47.0387  13
  15   3   0-31.4734 38.6900  10
   1   4   0 27303.1 326.770   2
  -1   4   0 27135.2 328.360   1
  -1   4   0 27186.0 194.732   3
   1  -4   0 27137.4 324.155   1
   2   4   0 36159.0 398.509   2
   2  -4   0 36306.4 391.072   1
   3  -4   0 10780.9 229.397   1
  -3   4   0 10664.4 230.367   4
   3   4   0 10802.3 231.620   2
  -4  -4   0 53573.5 383.982  13
   4   4   0 54160.1 563.727   2
  -4   4   0 53163.6 552.898   4
  -5  -4   0 462.963 41.7766  13
  -5   4   0 409.267 56.4327   4
  -5   4   0 414.471 38.7452   7
   5  -4   0 412.795 55.0458   4
  -6  -4   0 9187.41 185.055  13
   6   4   0 8838.79 196.898  10
  -6  -4   0 8911.06 150.430   7
  -6   4   0 9258.73 183.475   7
  -7  -4   0 5328.25 152.699  13
  -7   4   0 5497.44 151.575   7
   7   4   0 5298.42 163.456  10
  -8  -4   0 3260.87 129.336  13
   8   4   0 3202.60 137.199  10
  -8   4   0 3227.67 124.499   7
  -9  -4   0 1055.37 83.2120  13
  -9   4   0 1205.21 83.0967   7
   9   4   0 1084.15 88.3661  10
  10   4   0 9866.91 267.652  10
 -10  -4   0 9563.28 252.126  13
 -10   4   0 9802.17 239.837   7
 -11   4   0 419.565 59.1417   7
  11   4   0 418.004 64.7595  10
 -11  -4   0 458.319 64.5798  13
 -12  -4   0 115.459 45.0163  13
 -12   4   0 38.4604 33.7326   7
  12   4   0 49.2315 44.0404  10
 -13   4   0 9.11768 35.7720   7
  13   4   0-50.2610 44.8310  10
 -13  -4   0 22.6127 37.4851  13
 -13   4   0 51.9508 40.4674  13
 -14  -4   0-16.5984 37.7886  13
  14   4   0 10.1551 38.1615  10
 -14   4   0 100.776 51.6423  13
 -15   4   0 16.6719 45.1102  13
  15   4   0 5.97242 36.6968  10
   0   5   0 3.31673 18.1946   1
   0  -5   0 15.9933 5.37878   3
  -1   5   0 49932.6 288.708   3
   1  -5   0 50590.0 490.628   1
  -1   5   0 50352.9 501.291   1
   1   5   0 51014.6 497.881   2
  -2   5   0 197855. 1019.47   1
   2   5   0 201947. 1023.85   2
   2  -5   0 199821. 1006.76   1
   2   5   0 201662. 757.597  10
  -3  -5   0 28688.9 283.095  11
   3   5   0 28324.2 404.257   2
  -3   5   0 27330.7 397.882   4
   3  -5   0 27680.9 395.185   1
   3   5   0 28315.5 303.035  10
   4  -5   0 33481.9 461.664   1
   4   5   0 33856.1 467.649   2
  -4   5   0 32710.7 459.638   4
  -4   5   0 33744.9 318.464   7
  -5   5   0 10929.9 196.109   7
   5   5   0 10935.9 213.112  10
   6   5   0 2275.42 105.043  10
  -6   5   0 2539.57 102.150   7
  -6  -5   0 2478.87 100.786  13
  -7   5   0-42.8600 26.3314   7
   7   5   0 39.5608 24.2002  10
  -7  -5   0-1.56411 22.5280  13
  -8  -5   0 1058.05 76.2356  13
   8   5   0 1069.14 84.0186  10
  -8   5   0 1026.16 75.3681   7
   9   5   0 1830.64 114.155  10
  -9  -5   0 2003.10 110.381  13
  -9   5   0 2064.58 110.308   7
  10   5   0 4009.59 177.684  10
 -10   5   0 3828.32 157.431   7
 -10  -5   0 3879.36 163.704  13
 -11   5   0 2109.24 123.678   7
  11   5   0 2013.76 134.080  10
 -11  -5   0 2071.88 127.729  13
  12   5   0 835.006 94.5878  10
 -12  -5   0 828.307 89.3827  13
 -12   5   0 826.790 82.5129   7
 -13   5   0 25.7501 29.5387   7
 -13  -5   0 36.9462 38.4376  13
  13   5   0 112.220 55.7377  10
  14   5   0 19.4802 47.4670  10
 -14   5   0 137.478 59.5798  13
  15   5   0 89.4697 54.8652  10
 -15   5   0 66.1045 56.1279  13
   0   6   0 779.030 49.0512  12
   0   6   0 679.464 64.6520   1
  -1   6   0 8243.14 221.669   1
   1   6   0 8442.01 225.662   1
   1   6   0 8129.04 217.841   2
   1  -6   0 8282.11 217.463   1
  -1   6   0 8167.26 145.930   7
  -1   6   0 8481.79 160.794  12
  -2  -6   0 1385.94 63.8231  11
  -2   6   0 1343.86 65.5982  12
  -2   6   0 1380.23 93.4075   1
  -2   6   0 1320.48 58.1674   3
  -2   6   0 1290.72 61.0966   7
   2   6   0 1295.69 89.7864   2
   2   6   0 1267.90 67.3287  10
   2  -6   0 1433.39 93.5523   1
   3   6   0 3315.84 111.722  10
  -3  -6   0 3134.64 100.355  11
   3   6   0 3129.02 146.643   2
   3  -6   0 3568.90 152.658   1
  -3   6   0 3293.53 100.560   7
  -3  -6   0 3295.56 91.7437   8
   4   6   0 186.597 24.8740   5
  -4   6   0 94.0834 22.0057   7
  -4  -6   0 154.036 26.9876  11
  -4  -6   0 126.675 21.3991   8
   4   6   0 125.284 32.2718  10
   4  -6   0 97.1275 30.9566   1
  -5   6   0 25.1249 19.6661   7
  -5  -6   0 34.0054 16.8257   8
   5   6   0 85.7455 28.3924  10
   5   6   0 28.7995 17.4284   5
   6   6   0 5000.34 161.318  10
  -6   6   0 5039.62 148.586   7
  -7   6   0 2011.94 101.483   7
   7   6   0 2125.70 112.402  10
  -8   6   0 386.847 49.9336   7
   8   6   0 438.103 56.0275  10
  -8  -6   0 475.176 54.1158  13
  -9   6   0 2687.58 132.257   7
   9   6   0 2799.30 143.517  10
  -9  -6   0 2577.49 130.066  13
 -10   6   0 646.216 70.3525   7
  10   6   0 698.349 80.6417  10
 -10  -6   0 795.678 80.0805  13
  11   6   0 541.704 79.6264  10
 -11   6   0 597.371 72.1394   7
 -11  -6   0 617.319 76.2501  13
 -12   6   0 74.5209 35.6518   7
  12   6   0 54.7027 47.7834  10
 -12  -6   0 83.9164 39.6104  13
  13   6   0-48.3447 43.7032  10
 -13   6   0 26.6559 36.8026   7
 -14   6   0 1.82671 47.5170  13
  14   6   0 83.4439 51.4569  10
 -14   6   0 45.8812 34.1013   7
   0   7   0-0.97770 16.3116  12
   0   7   0 18.2590 15.1950   7
   1   7   0 56.2562 16.4098   7
   1   7   0 57.3451 20.5571  12
  -1   7   0 40.8315 13.1720   7
  -1   7   0 72.1895 17.9644   5
  -1  -7   0 42.2608 16.9412  11
  -1   7   0 51.3165 23.6013   1
   1   7   0 105.294 31.5090   2
  -1   7   0 2.75365 18.3950  12
   2  -7   0 574.531 66.2261   1
  -2   7   0 695.934 52.3560  12
  -2   7   0 638.199 41.8427   3
   2   7   0 555.480 49.7507  10
  -2  -7   0 705.113 50.7003  11
  -2   7   0 579.368 45.5881   7
  -3  -7   0 46854.8 372.706   8
   3  -7   0 46942.3 592.018   1
   3   7   0 46757.2 447.042  10
  -3  -7   0 47095.9 416.989  11
  -3   7   0 47422.0 405.679   7
   3   7   0 47372.2 349.018   5
  -3   7   0 47728.5 425.459  12
  -3   7   0 47070.1 408.512   3
  -4  -7   0 2475.46 101.765  11
  -4  -7   0 2686.90 90.9258   8
   4   7   0 2512.54 84.7149   5
  -4   7   0 2609.80 101.329   7
   4   7   0 2484.32 109.236  10
  -5  -7   0 44.4382 21.0711  11
  -5  -7   0 30.0095 13.3993   8
  -5   7   0 7.68322 19.9792   7
   5   7   0 19.4784 19.3751  10
   5   7   0 31.9700 16.0273   5
   6   7   0 22.3919 23.7409  10
  -6   7   0 8.05085 28.5524   7
  -6  -7   0 43.0089 29.3465  11
   7   7   0 264.626 48.7150  10
  -7   7   0 237.924 37.8975   7
   8   7   0 540.897 65.3069  10
  -8   7   0 470.934 59.8745   7
  -9   7   0 4440.58 172.669   7
   9   7   0 4282.54 186.529  10
 -10   7   0 3560.92 164.612   7
  10   7   0 3340.63 172.932  10
 -11   7   0 1677.93 116.150   7
  11   7   0 1686.19 131.010  10
  12   7   0 62.2967 45.6969  10
 -12   7   0-6.69813 33.4638   7
  13   7   0 72.2376 49.3207  10
 -13   7   0 9.44445 32.6243   7
  14   7   0 163.252 60.5763  10
 -14   7   0-2.02145 40.1130   7
   0   8   0 1857.95 89.2726  12
   0   8   0 1915.14 76.3212   5
   0   8   0 1895.60 82.7565   7
   1   8   0 769.071 52.5776   7
  -1  -8   0 818.740 55.7633  11
  -1   8   0 805.763 52.0410   5
  -1   8   0 854.434 55.4307   7
   1   8   0 751.427 47.5627   5
  -1   8   0 773.937 57.9817  12
   1   8   0 758.374 59.5463  12
  -2   8   0 34875.8 386.094  12
   2   8   0 35113.6 394.180  12
  -2  -8   0 35132.8 368.437  11
  -2   8   0 35717.2 349.885   5
   2   8   0 34816.4 317.465   5
  -2   8   0 35557.0 362.505   7
   2   8   0 34464.9 343.184   7
  -3  -8   0 27615.8 339.730  11
   3   8   0 27674.6 366.198  10
  -3   8   0 27160.2 347.645  12
  -3   8   0 28048.0 333.350   7
  -3  -8   0 27836.8 308.378   8
   3   8   0 27875.4 283.735   5
  -4  -8   0 126.674 25.9169   8
   4   8   0 162.289 34.0389  10
  -4  -8   0 178.427 31.8934  11
  -4   8   0 212.040 36.3623   7
  -5   8   0 451.575 50.7764   7
   5   8   0 380.380 47.8590  10
  -5  -8   0 394.648 38.9160   8
  -5  -8   0 481.318 51.1155  11
  -6  -8   0 690.055 65.4294  11
  -6   8   0 752.587 66.3893   7
   6   8   0 694.838 70.3137  10
  -7   8   0 26.0986 26.8548   7
   7   8   0 126.924 38.8212  10
   8   8   0 41.7667 29.4323  10
  -8   8   0-1.54677 32.6130   7
  -8  -8   0 95.3867 41.8386  11
  -9   8   0 1656.66 114.510   7
   9   8   0 1602.72 119.257  10
 -10   8   0 490.238 69.6507   7
  10   8   0 625.403 87.2439  10
 -11   8   0-211.019 52.7294   7
  11   8   0 8.81598 37.6328  10
 -12   8   0 21.7845 35.7145   7
  12   8   0 44.7781 48.5120  10
  13   8   0 120.795 57.7938  10
 -13   8   0 81.4135 48.6368   7
 -14   8   0 167.025 58.9337   7
  14   8   0 223.823 67.8239  10
   0   9   0 39.4278 19.9029   7
   0   9   0 45.3400 19.6125   5
  -1  -9   0 11676.0 224.529  11
  -1   9   0 11444.4 214.688   7
   1   9   0 11263.1 234.063  12
   1   9   0 11217.3 192.704   5
   1   9   0 11381.5 210.857   7
  -1   9   0 11537.7 203.339   5
  -1   9   0 11718.0 233.931  12
  -2  -9   0 15130.1 244.327   8
  -2   9   0 15102.9 268.837  12
   2   9   0 14530.8 239.082   7
   2   9   0 15343.6 277.493  12
  -2  -9   0 15059.4 255.461  11
  -2   9   0 14824.4 251.913   7
  -2   9   0 14730.2 240.064   5
  -3   9   0 753.214 61.3813   7
  -3  -9   0 782.770 61.4486  11
   3   9   0 804.682 70.3869  10
  -3  -9   0 811.754 60.9411   8
  -3   9   0 690.654 61.3836  12
   3   9   0 797.953 67.3118  12
  -4   9   0 6144.30 174.565   7
  -4  -9   0 6279.83 160.862   8
  -4  -9   0 6419.46 178.109  11
   4   9   0 6356.77 190.881  10
  -5   9   0 1168.59 80.8013   7
   5   9   0 1123.63 85.9112  10
  -5  -9   0 1108.78 80.0242  11
  -5  -9   0 1090.63 69.1666   8
  -6  -9   0 873.246 77.1278  11
   6   9   0 819.139 79.1405  10
  -6   9   0 881.165 77.6014   7
  -7  -9   0 42.7467 30.9628  11
  -7   9   0 41.2143 35.5200   7
   7   9   0 9.18807 27.7163  10
  -8  -9   0 4301.08 181.666  11
  -8   9   0 4655.72 181.225   7
   8   9   0 4543.77 195.487  10
  -9  -9   0 3838.40 177.899  11
   9   9   0 3903.01 186.229  10
  -9   9   0 3699.75 171.798   7
 -10  -9   0 471.573 73.9807  11
  10   9   0 512.321 81.8105  10
 -10   9   0 589.160 76.7413   7
  11   9   0-3.49261 40.5850  10
 -11  -9   0-19.9405 38.5107  11
 -11   9   0 78.2760 45.4054   7
 -12  -9   0 270.205 66.7804  11
 -12   9   0 345.942 69.3062   7
  12   9   0 174.495 59.7309  10
 -13  -9   0 7.25961 45.3353  11
  13   9   0 9.95888 39.0181  10
 -13   9   0 17.3820 33.1448   7
 -14  -9   0-10.2442 50.3377  11
   0  10   0 12529.0 260.381  12
   0  10   0 12672.5 237.868   7
   1  10   0 18464.2 318.917  12
   1  10   0 18113.8 283.867   7
  -1  10   0 18094.5 290.553   7
  -1  10   0 18391.1 272.873   5
  -1  10   0 18561.7 314.940  12
  -2  10   0 7291.48 201.660  12
  -2 -10   0 7777.16 195.301  11
   2  10   0 7807.85 211.107  12
  -2 -10   0 7549.05 184.308   8
  -2  10   0 7594.48 191.018   7
  -2  10   0 7542.90 179.844   5
   2  10   0 7465.25 180.508   7
  -3  10   0 1730.21 95.1161   7
  -3  10   0 1924.43 95.9670   5
  -3 -10   0 1918.42 94.6622   8
  -3  10   0 1962.11 106.185  12
  -3 -10   0 1838.24 98.9243  11
   3  10   0 1884.85 107.411  12
  -4 -10   0 2870.58 117.164   8
  -4  10   0 3006.34 128.835   7
  -4 -10   0 2857.50 124.973  11
   4  10   0 2937.09 139.375  10
  -5  10   0 1392.51 93.3778   7
  -5 -10   0 1258.50 89.3919  11
   5  10   0 1135.73 92.4186  10
  -6 -10   0 54.6836 35.6940  11
  -6  10   0 24.2134 29.7942   7
   6  10   0 46.4378 36.6063  10
  -7 -10   0 405.143 58.6683  11
   7  10   0 344.954 59.2386  10
  -7  10   0 493.054 68.5288   7
  -8  10   0 824.220 86.7535   7
   8  10   0 754.013 87.0660  10
  -8 -10   0 789.455 82.5257  11
  -9 -10   0 164.146 48.3779  11
  -9  10   0 155.226 49.0254   7
   9  10   0 222.849 56.4264  10
 -10 -10   0 27.8157 36.3198  11
  10  10   0 33.3655 38.7448  10
 -10  10   0 25.8380 38.5553   7
 -11  10   0 25.9057 39.2221   7
 -11 -10   0 39.9811 39.1592  11
  11  10   0 29.6816 44.0185  10
 -12 -10   0 103.813 56.5779  11
 -12  10   0 23.7481 41.0975   7
  12  10   0 46.7966 51.6142  10
 -13  10   0 270.876 68.4367   7
 -13 -10   0 217.781 64.2260  11
  13  10   0 205.071 75.9329  10
   0  11   0-35.3582 27.8172   7
   0  11   0 23.4892 31.3033  12
  -1  11   0 224.608 44.0814  12
   1  11   0 185.653 35.8779   7
  -1  11   0 186.764 37.0899   7
   1  11   0 140.102 41.2627  12
  -2  11   0 4869.49 173.833  12
  -2  11   0 4741.02 161.168   7
   2  11   0 4745.96 175.994  12
  -2 -11   0 4761.41 155.497   8
  -2 -11   0 4673.84 163.234  11
  -3  11   0 8.55547 22.8141   5
  -3  11   0 38.8708 29.6226   7
   3  11   0 31.2326 37.9683  12
  -3 -11   0 44.9501 31.9993   8
  -3 -11   0 48.4889 26.9399  11
  -3  11   0 66.9341 40.0666  12
  -4 -11   0 2791.17 129.853  11
  -4  11   0 2915.44 128.485   5
  -4 -11   0 2860.14 124.965   8
   4  11   0 2847.76 144.330  12
  -4  11   0 3004.28 135.696   7
  -5 -11   0 7871.65 223.666  11
  -5  11   0 8248.90 231.053   7
   5  11   0 7845.98 242.863  10
   6  11   0 311.070 57.0806  10
  -6 -11   0 223.453 47.3071  11
  -6  11   0 257.740 53.3143   7
   7  11   0 1361.66 110.777  10
  -7 -11   0 1496.32 108.826  11
  -7  11   0 1595.85 114.425   7
  -8  11   0 1238.36 105.114   7
   8  11   0 1005.05 101.559  10
  -8 -11   0 1034.72 94.6924  11
  -9  11   0 383.339 66.2255   7
   9  11   0 256.512 63.4910  10
  -9 -11   0 308.357 61.1787  11
 -10 -11   0 90.5747 42.9997  11
  10  11   0 170.234 63.2851  10
 -10  11   0 123.267 50.9711   7
  11  11   0 65.1921 45.5199  10
 -11 -11   0 13.0076 40.5420  11
 -11  11   0 66.3536 41.7905   7
  12  11   0 65.2154 56.7904  10
 -12 -11   0 14.1263 41.3408  11
 -12  11   0 59.8642 50.8990   7
   0  12   0 8580.58 242.259  12
   0  12   0 8701.50 222.833   7
  -1  12   0 21010.9 348.379   7
  -1  12   0 20801.7 373.653  12
   1  12   0 20871.1 338.639   7
   1  12   0 20626.6 380.835  12
  -2  12   0 2442.80 132.056  12
   2  12   0 2505.06 135.103  12
  -2  12   0 2341.17 121.124   7
  -2 -12   0 2605.12 125.792   8
  -3  12   0 2306.26 122.626   7
  -3 -12   0 2383.27 122.151  11
  -3  12   0 2359.54 129.760  12
   3  12   0 2152.18 128.693  12
  -3 -12   0 2427.58 118.460   8
  -4 -12   0 1019.90 78.6647   8
   4  12   0 905.342 87.1201  12
  -4  12   0 950.618 81.8830   7
  -4 -12   0 850.641 76.0255  11
  -5  12   0 183.156 44.2215   7
  -5 -12   0 108.487 38.8686  11
  -5  12   0 155.514 44.2024   5
   5  12   0 171.580 50.5111  12
  -6  12   0 254.496 51.2621   7
   6  12   0 112.332 41.2269  10
   7  12   0-38.8726 45.5535  10
  -7  12   0 18.0641 40.2855   7
   8  12   0 26.9208 39.3556  10
  -8  12   0 0.22998 38.0569   7
   9  12   0 1896.28 147.719  10
  -9  12   0 1914.48 137.447   7
 -10  12   0 36.6638 35.9503   7
  10  12   0 28.8376 49.6418  10
 -11  12   0 460.466 83.1064   7
  11  12   0 387.840 80.9512  10
  12  12   0 332.398 78.1139  10
   0  13   0 41.1126 39.3029  12
   0  13   0 8.51883 27.9516   7
  -1  13   0 50.6042 34.2010   7
  -1 -13   0 161.576 48.3947   8
   1  13   0 96.4759 49.1313  12
  -1  13   0 62.5544 46.7127  12
  -2  13   0 2438.46 129.528   7
  -2  13   0 2518.60 141.806  12
   2  13   0 2751.83 150.055  12
  -2 -13   0 2672.47 132.633   8
  -3  13   0 264.991 50.5434  12
  -3  13   0 279.585 52.1147   7
   3  13   0 339.837 58.8555  12
  -3 -13   0 311.126 51.0499   8
   4  13   0 67.8059 44.6026  12
  -4  13   0 19.2765 29.7695   7
  -4 -13   0 70.9502 30.5987   8
  -5  13   0 461.160 65.5407   7
   5  13   0 585.952 77.2423  12
  -6  13   0-2.59045 37.2067   7
   6  13   0-7.51316 38.0046  12
  -7  13   0 179.776 53.3717   7
   7  13   0 117.051 45.1540  12
   7  13   0 82.5911 43.1810  10
  -8  13   0 124.160 49.6874   7
   8  13   0 72.3495 44.7845  10
   9  13   0 119.450 58.8260  10
  -9  13   0 80.0748 48.9493   7
  10  13   0 324.007 75.6544  10
 -10  13   0 273.345 65.3852   7
 -11  13   0 100.500 58.3158   7
  11  13   0 93.6051 60.2880  10
   0  14   0-2.98248 35.2939  12
  -1  14   0 1324.47 100.803   7
  -1  14   0 1334.14 107.906  12
  -1 -14   0 1265.18 100.033   8
   1  14   0 1124.28 102.273  12
  -2  14   0 5.74278 33.9642  12
  -2  14   0 24.2032 26.5914   7
   2  14   0 72.5601 46.1049  12
  -2 -14   0 86.3569 40.5875   8
  -3  14   0 2666.86 151.418  12
   3  14   0 2813.56 160.391  12
  -3  14   0 2785.49 148.753   7
  -3 -14   0 2650.69 138.365   8
   4  14   0 236.130 62.6473  12
  -4  14   0 163.432 46.4856   7
  -4 -14   0 187.186 44.9449   8
   5  14   0-23.0249 43.4222  12
  -5  14   0 5.55792 37.3964   7
  -6  14   0 35.6330 38.8954   7
   6  14   0-58.0538 51.1938  12
  -7  14   0 421.799 74.2337   7
   7  14   0 348.354 68.0278  12
   8  14   0 73.6223 44.2612  10
   8  14   0 5.27282 39.0424  12
  -8  14   0-41.1029 40.6630   7
  -9  14   0 27.3596 43.8916   7
   9  14   0 131.311 57.9010  10
 -10  14   0 811.851 107.740   7
  10  14   0 505.824 95.1267  10
   0  15   0 60.2869 44.9777  12
   0 -15   0 224.576 59.5171   8
  -1 -15   0 934.646 88.9780   8
   1  15   0 1093.42 106.712  12
  -1  15   0 920.139 97.3148  12
  -2  15   0-13.2385 33.8634  12
  -2  15   0-13.4201 33.8024   7
  -2 -15   0 36.0415 35.1072   8
   2  15   0 24.1687 40.5272  12
  -3  15   0 96.0839 40.2575   7
  -3 -15   0 132.374 41.4501   8
   3  15   0 166.289 55.4025  12
  -3  15   0 143.125 49.5390  12
   4  15   0 2028.30 145.860  12
  -4  15   0 1826.01 130.533   7
   5  15   0 487.635 81.4467  12
  -5  15   0 416.692 69.6560   7
   6  15   0 35.7509 42.2543  12
  -6  15   0 141.808 50.4808   7
  -7  15   0 131.800 49.6701   7
   7  15   0 192.540 66.9424  12
  -8  15   0 545.137 83.3980   7
   8  15   0 511.498 87.1520  12
  -9  15   0 466.630 81.3898   7
   9  15   0 703.659 107.192  12
   0 -16   0 837.144 89.9751   8
   0  16   0 784.686 93.1614  12
  -1 -16   0 62.6862 38.8819   8
   1  16   0 6.26304 45.7894  12
  -1  16   0 51.9535 42.0288  12
  -2  16   0 58.4210 43.6764  12
  -2 -16   0 1.06657 36.3296   8
   2  16   0 11.7986 46.0437  12
  -3 -16   0-9.21936 31.4308   8
  -3  16   0-5.07068 33.5044   7
   3  16   0 77.7605 47.5882  12
  -3  16   0 95.9614 53.8209  12
  -4  16   0 156.365 53.4847   7
   4  16   0 104.136 49.3442  12
  -5  16   0-21.1731 31.1881   7
   5  16   0-34.1257 47.1870  12
  -6  16   0 72.1085 42.3300   7
   6  16   0 180.251 65.2522  12
   7  16   0 87.2801 54.3401  12
  -7  16   0 56.5475 38.2088   7
  -8  16   0 71.9699 51.1903   7
   8  16   0 140.345 68.3036  12
   0  17   0-2.82398 36.6770  12
   0 -17   0 15.3682 31.9297   8
   1  17   0 525.334 83.5598  12
   1 -17   0 571.254 82.1543   8
  -1  17   0 449.951 80.5970  12
  -1 -17   0 435.636 71.1038   8
  -2  17   0 701.579 93.8933  12
   2  17   0 518.582 83.7942  12
  -2 -17   0 507.541 75.7413   8
  -3 -17   0 140.132 47.0828   8
   3  17   0 207.709 62.2119  12
  -3  17   0 301.381 66.8208  12
  -4  17   0 163.987 51.9984   7
   4  17   0 152.048 57.8136  12
   5  17   0 397.441 75.9329  12
  -5  17   0 517.717 81.6836   7
   6  17   0 121.713 58.6247  12
  -6  17   0 126.403 54.9579   7
   0  18   0 219.011 61.3266  12
   0 -18   0 185.552 54.1842   8
   1 -18   0 186.023 58.2628   8
   1  18   0 155.988 52.9488  12
  -1 -18   0 128.342 48.1558   8
  -1  18   0 265.292 63.5385  12
   2  18   0 97.0997 46.4198  12
  -2 -18   0 33.6478 35.4016   8
  -2  18   0 96.9725 51.2627  12
   2 -18   0 177.927 60.4683   8
   3 -18   0 52.7265 40.4308   8
  -3 -18   0 32.4083 40.3923   8
   3  18   0-56.5175 47.1437  12
  -3  18   0 59.2854 46.3379  12
   4  18   0-68.8039 64.1420  12
  -5  18   0 26.8690 38.0473   7
   0  19   0 42.2001 44.9378  12
  -1  19   0 79.5033 48.0690  12
  -2  19   0 16.6232 37.6774  12
 -15   0   1-8.11725 36.3547  13
 -14   0   1-33.0088 35.2386  13
 -13   0   1 47.8834 39.7481  13
 -12   0   1 15.2740 41.1091  13
 -11   0   1 98.8516 46.6956  13
 -10   0   1 54.9684 41.0007  13
  -9   0   1 5.10380 25.9400  13
  -8   0   1-12.9485 14.8490   7
  -8   0   1 9.83585 21.5400  13
  -7   0   1 16.8071 13.4650   7
  -7   0   1 16.0345 20.0365  13
  -7   0   1-28.1784 15.7917   8
  -6   0   1 2.71673 17.5320   2
   6   0  -1-6.98732 19.5210   2
   5   0  -1-1.03832 19.1187   2
  -5   0   1 71.4951 22.9355   2
   4   0  -1-1.83758 11.5849   2
  -4   0   1 38.8551 18.5297   2
   3   0  -1 5.44373 10.1451   2
  -3   0   1 5.27708 10.8630   2
   2   0  -1 2.16013 6.98645   2
  -2   0   1 9.19996 7.72694   2
  -1   0   1 46.3910 10.5162   3
   1   0   1 704.972 38.6323   4
   2   0   1 9.53545 12.9993   2
   3   0   1 2.12352 15.9102   2
   4   0   1 20.3878 21.9268   2
   5   0   1-3.84885 18.4446   2
  -5   0  -1-9.23543 14.6547   7
  -6   0  -1-15.5760 15.0509   7
  -7   0  -1-8.16883 17.8384   7
  -8   0  -1 12.1490 20.7773   7
  -9   0  -1 38.9224 27.3189   7
  -9   0  -1-5.39296 26.6164  13
 -10   0  -1-55.3618 37.0892  13
 -10   0  -1 45.2045 28.9061   7
 -11   0  -1-7.40691 22.5086   7
 -11   0  -1 19.4105 30.8449  13
 -12   0  -1-13.2381 30.5477  13
 -13   0  -1 53.0465 40.2343  13
 -14   0  -1 20.1804 38.4080  13
 -15   0  -1 11.0676 36.9764  13
  15   0   1-60.8668 47.2976  10
 -15  -1   1 20.8041 38.6064  13
 -15   1   1 41.9004 38.1255  13
 -14   1   1 181.639 60.3812  13
 -14  -1   1 68.5203 46.7848  13
 -13  -1   1-29.2079 38.3927  13
 -13   1   1 80.7016 41.6068  13
 -12  -1   1 56.9044 39.8159  13
 -12   1   1 30.7690 34.1484  13
 -11   1   1 3959.48 172.860  13
 -11  -1   1 4113.60 178.419  13
 -10  -1   1 8042.64 229.826  13
 -10   1   1 7869.43 227.305  13
  -9   1   1 6125.37 187.324  13
  -9   1   1 5971.84 155.569   7
  -9  -1   1 5828.64 183.599  13
  -8   1   1 821.080 65.9468  13
  -8  -1   1 734.962 62.7502  13
  -8   1   1 810.381 55.1266   7
  -7   1   1 1893.26 76.9627   7
  -7   1   1 1891.79 72.9118   8
  -7  -1   1 2158.87 95.7794  13
  -7  -1   1 1925.26 71.5288   8
  -7  -1   1 1952.26 72.1449   7
  -6  -1   1 1124.47 86.4529   2
   6  -1  -1 1023.87 80.8363   2
   6   1  -1 1142.95 87.7462   2
  -6   1   1 1083.80 82.3163   2
  -6   1   1 1138.86 54.9710   7
  -6   1   1 1057.76 52.2060   8
   5   1  -1 387.918 48.2099   2
   5  -1  -1 314.238 42.5516   2
  -5  -1   1 324.187 42.8252   2
  -5   1   1 300.216 39.3625   2
   4   1  -1 33240.1 369.195   2
   4  -1  -1 32904.3 350.588   2
  -4   1   1 32567.8 349.568   2
  -4  -1   1 32742.3 360.249   2
  -3  -1   1 18954.1 237.444   2
   3  -1  -1 19467.5 225.789   2
   3   1  -1 19051.5 240.994   2
  -3   1   1 19527.2 225.862   2
  -2  -1   1 114118. 494.591   2
   2   1  -1 117022. 490.408   2
   2  -1  -1 114580. 417.564   4
  -1  -1   1 29123.9 208.665   3
  -1   1   1 29191.4 238.847   3
   0  -1   1 21659.8 189.064   1
   1  -1   1 31990.0 272.068   4
   1   1   1 31418.7 244.810   2
   2   1   1 77721.5 482.948   2
   2  -1   1 76319.0 498.081   4
   3  -1   1 118690. 717.895   4
   3   1   1 118914. 705.264   2
   4  -1   1 14353.4 279.462   4
   4   1   1 14588.0 278.547   2
  -5   1  -1 104.013 20.4464   7
  -5  -1  -1 104.450 17.4323  13
   5   1   1 61.8984 23.5653   2
  -5  -1  -1 119.892 20.8224   7
   5  -1   1 103.346 31.9911   4
  -6  -1  -1 8828.80 167.248  13
  -6   1  -1 8613.09 168.561   7
  -7  -1  -1 245.739 32.7173   7
  -7  -1  -1 217.274 30.0782  13
  -7   1  -1 243.978 34.9068   7
  -8  -1  -1 16.4936 22.1704  13
  -8  -1  -1 17.7467 19.5071   7
  -9   1  -1 4397.53 146.858   7
  -9  -1  -1 4001.19 136.702   7
  -9  -1  -1 4391.51 153.042  13
 -10  -1  -1 433.471 54.1059   7
 -10  -1  -1 435.834 56.8949  13
 -10   1  -1 595.715 61.8601   7
 -10   1  -1 419.610 55.0456  13
 -11   1  -1 48.3344 30.9487   7
 -11  -1  -1-1.09840 28.5193  13
 -11   1  -1-10.7177 33.8102  13
 -12   1  -1 283.714 56.2322  13
 -12  -1  -1 214.264 51.0078  13
 -12   1  -1 361.178 58.1444   7
 -13   1  -1 194.212 53.6951  13
  13   1   1 273.115 64.6447  10
 -13  -1  -1 209.318 58.2208  13
 -14   1  -1 218.295 59.9271  13
  14   1   1 142.109 58.1674  10
 -14  -1  -1 161.907 51.6862  13
  15   1   1 122.041 53.4827  10
 -15   1  -1 36.6665 39.7429  13
 -15  -1  -1 160.612 50.7173  13
 -15   2   1 98.8918 53.3636  13
  15   2  -1 112.300 53.2037  10
 -15  -2   1 112.852 55.6930  13
  14   2  -1 51.7696 44.6988  10
 -14   2   1 56.1306 45.5919  13
 -14  -2   1 38.2397 40.3096  13
 -13  -2   1-246.278 59.7078  13
 -13   2   1 10.8073 35.2442  13
 -12  -2   1 408.913 64.1910  13
 -12   2   1 533.219 73.2543  13
 -11  -2   1 4235.04 180.834  13
 -11   2   1 3891.48 173.880  13
 -10  -2   1 115.707 45.8360  13
 -10   2   1 121.454 37.6094  13
 -10   2   1 131.719 35.7540   7
  -9  -2   1 15104.0 295.767  13
  -9   2   1 15266.9 293.077  13
  -9   2   1 14475.5 251.537   7
  -8  -2   1 5421.65 166.423  13
  -8   2   1 5403.58 129.715   8
  -8   2   1 5549.68 145.852   7
   7  -2  -1 3655.97 167.661   4
  -7   2   1 3963.62 116.026   7
  -7  -2   1 3749.04 104.065   8
  -7   2   1 4097.42 108.728   8
  -7  -2   1 3792.23 130.402  13
  -6   2   1 139.965 23.9678   7
   6  -2  -1 149.042 38.1517   4
  -6   2   1 144.416 22.8788   8
  -6   2   1 155.009 38.3654   2
  -6  -2   1 119.806 27.8693  13
   6   2  -1 171.297 39.2105   2
   5   2  -1 19043.2 325.841   2
   5  -2  -1 19161.5 310.962   4
  -5   2   1 18906.8 305.768   2
  -5   2   1 19047.2 214.126   7
  -5  -2   1 18841.5 320.150   2
  -4   2   1 12197.1 217.326   2
  -4  -2   1 12199.6 234.417   2
   4   2  -1 12018.5 233.278   2
   4  -2  -1 12243.0 218.647   4
   3  -2  -1 23927.2 261.136   4
  -3  -2   1 24089.2 295.867   2
   3   2  -1 24354.9 290.594   2
  -3   2   1 23420.3 256.850   2
   2   2  -1 1005.66 54.4486   2
  -2   2   1 1055.85 53.2185   3
  -2   2   1 992.483 43.7881   4
   1  -2  -1 7684.95 126.703   3
  -1  -2   1 7683.08 100.639   3
  -1   2   1 7625.74 100.892   1
   1  -2  -1 7718.73 101.071   1
  -1   2   1 7887.49 132.780   3
   0   2   1 208819. 549.843   2
   0  -2   1 212972. 734.389   1
   1  -2   1 161262. 687.146   1
   1   2   1 155908. 585.005   2
   2  -2   1 55794.6 460.197   4
   2   2   1 56830.1 428.404   2
   3  -2   1 5709.58 164.970   4
   3   2   1 6155.05 162.753   2
   4  -2   1 54045.0 555.188   4
   4   2   1 53519.6 542.349   2
   5  -2   1 409.970 55.6369   4
   5   2   1 545.369 63.2212   2
  -5   2  -1 469.211 59.9239   2
  -5   2  -1 473.733 38.8763   7
  -5  -2  -1 425.387 34.7056   7
  -5  -2  -1 443.147 34.2267  13
  -6   2  -1 3513.91 111.323   7
  -6  -2  -1 3616.21 107.344  13
  -6  -2  -1 3675.93 106.682   7
  -7  -2  -1 928.747 60.8222  13
  -7  -2  -1 819.797 58.5686   7
  -7   2  -1 968.723 63.9944   7
  -8   2  -1 9543.92 207.121   7
  -8  -2  -1 9258.48 193.202   7
  -8  -2  -1 9402.58 207.242  13
  -9  -2  -1 18.9588 27.5790  13
  -9  -2  -1 4.52291 20.1468   7
  -9   2  -1 49.9207 31.5623   7
 -10  -2  -1 4532.77 168.011  13
  10   2   1 4871.49 186.391  10
 -10   2  -1 4698.48 162.237   7
 -11  -2  -1 12.9973 33.3785  13
 -11   2  -1 8.96247 26.4927   7
 -12   2  -1 132.129 42.8304   7
 -12  -2  -1 73.0546 38.4931  13
 -12   2  -1 50.0958 40.3576  13
  12   2   1 84.6351 46.8241  10
  13   2   1 976.494 107.624  10
 -13  -2  -1 968.367 98.8930  13
 -13   2  -1 1033.98 103.053  13
 -14   2  -1-14.0447 37.3805  13
  14   2   1 9.30635 41.2031  10
 -14  -2  -1-68.8848 47.2463  13
  15   2   1 22.0227 38.5745  10
 -15   2  -1 31.3299 37.0710  13
  15   3  -1 180.686 59.4387  10
 -15   3   1 75.9098 48.6899  13
 -15  -3   1 55.2472 47.5717  13
  14   3  -1 97.9671 53.7108  10
 -14  -3   1 134.727 52.2647  13
 -14   3   1 120.789 52.2282  13
  13   3  -1 26.7437 36.5345  10
 -13   3   1 26.9948 40.2603  13
 -13  -3   1-5.67472 31.4954  13
 -12  -3   1 1538.03 119.672  13
  12   3  -1 1554.99 119.979  10
 -12   3   1 1548.91 117.725  13
 -11   3   1 2277.47 132.656  13
 -11  -3   1 2130.69 131.304  13
 -11   3   1 2216.13 117.149   7
  11   3  -1 2442.71 140.573  10
 -10  -3   1 969.388 83.7017  13
 -10   3   1 830.213 70.2402   7
  -9   3   1 1895.15 95.8029   7
  -9  -3   1 1961.39 110.001  13
  -8  -3   1 316.613 43.8646  13
  -8   3   1 253.545 36.6707   7
  -7  -3   1 1334.92 79.3893  13
  -7   3   1 1186.49 67.2639   7
  -6   3   1 18.9390 21.4149   2
  -6  -3   1 8.62013 12.2112   8
  -6   3   1 29.6150 16.7375   8
   6  -3  -1 2.23460 17.3686   4
  -6   3   1-10.5362 17.5716   7
  -6  -3   1 20.5415 19.8432  13
  -5   3   1 1189.17 55.2063   8
  -5  -3   1 1088.45 82.6459   2
  -5  -3   1 1051.94 60.3911  13
   5   3  -1 1078.79 60.0081  10
  -5   3   1 1158.99 57.5564   7
   5   3  -1 1143.08 84.4628   2
   5  -3  -1 1129.87 79.4277   4
  -5   3   1 1244.59 81.9540   2
  -4  -3   1 11112.4 241.104   2
   4  -3  -1 11179.1 220.461   4
   4   3  -1 11392.0 170.923  10
  -4   3   1 11565.9 163.134   7
   4   3  -1 11263.3 236.735   2
  -3   3   1 6081.02 142.464   4
   3   3  -1 5980.28 160.024   2
  -2   3   1 9158.16 163.265   3
   2   3  -1 9273.50 185.207   2
   2  -3  -1 9168.65 154.350   1
  -2   3   1 9272.74 156.295   4
   1  -3  -1 139981. 558.734   1
  -1  -3   1 141766. 401.924   3
  -1   3   1 139592. 565.965   1
   1  -3  -1 137924. 561.105   3
  -1   3   1 140184. 594.939   3
   0   3   1 136319. 564.074   2
   0  -3   1 139010. 690.468   1
   1  -3   1 1696.92 80.4191   1
   1   3   1 1771.55 71.1622   2
  -1  -3  -1 1751.09 71.9245   2
   2   3   1 4455.78 127.275   2
   2  -3   1 3911.09 130.454   1
   3   3   1 21716.8 319.169   2
   3  -3   1 21683.7 336.739   4
   4   3   1 35115.7 297.596   5
   4  -3   1 34012.1 460.935   4
  -4   3  -1 34206.9 457.037   4
   4   3   1 33843.0 444.833   2
  -5   3  -1 4409.56 118.516   7
   5  -3   1 4409.25 180.146   4
  -5  -3  -1 4289.69 107.649  13
   5   3   1 4316.48 174.255   2
  -6   3  -1 2073.77 87.2434   7
  -6  -3  -1 2016.09 83.1342  13
  -6  -3  -1 1920.74 78.3859   7
  -7  -3  -1 4373.54 126.021   7
  -7   3  -1 4446.82 135.791   7
   7   3   1 4408.22 148.738  10
  -7  -3  -1 4354.28 130.640  13
  -8   3  -1 7854.52 191.988   7
   8   3   1 8061.49 213.993  10
  -8  -3  -1 7414.73 176.231   7
  -8  -3  -1 7840.22 190.130  13
   9   3   1 1241.59 91.8838  10
  -9   3  -1 1099.99 80.3990   7
  -9  -3  -1 1112.49 80.6833  13
 -10   3  -1 78.8341 31.5122   7
 -10  -3  -1 97.3395 37.0570  13
  10   3   1 166.851 52.4991  10
 -11  -3  -1 1.00521 25.3136  13
  11   3   1 66.5940 44.8309  10
 -11   3  -1 33.5700 31.9393   7
  12   3   1 848.583 94.2152  10
 -12   3  -1 1044.21 91.5980   7
 -12  -3  -1 965.113 92.9493  13
 -13   3  -1 1048.06 94.4575   7
 -13   3  -1 1039.91 102.368  13
  13   3   1 874.904 102.297  10
 -13  -3  -1 968.590 99.7606  13
 -14   3  -1 24.7465 43.0510  13
  14   3   1 68.1847 52.9375  10
  15   3   1 12.1429 37.1580  10
 -15   3  -1 27.2776 43.7654  13
 -15   4   1 112.313 55.4954  13
  15   4  -1 167.478 63.7474  10
 -15  -4   1 107.403 47.7686  13
  14   4  -1 89.5099 46.5285  10
 -14  -4   1 116.437 48.6434  13
 -14   4   1 135.258 52.0863  13
 -13  -4   1 178.867 52.8927  13
 -13   4   1 255.297 58.9284  13
  13   4  -1 216.532 57.3213  10
  12   4  -1 44.1008 41.8828  10
 -12  -4   1 52.5649 38.9409  13
 -12   4   1 62.5868 36.6183   7
 -12   4   1 75.8600 46.0089  13
 -11  -4   1 383.440 62.2109  13
  11   4  -1 312.846 59.3128  10
 -11   4   1 240.374 46.2748   7
  10   4  -1 35.4097 37.0947  10
 -10   4   1-0.06776 27.8920   7
 -10  -4   1 43.6484 34.4612  13
  -9  -4   1 636.070 65.6984  13
  -9   4   1 609.822 61.9598   7
   9   4  -1 734.631 75.3070  10
   8   4  -1 957.783 75.1075  10
  -8  -4   1 798.476 69.3908  13
  -8   4   1 851.596 65.4308   7
  -7   4   1 1977.63 89.0517   7
   7   4  -1 1801.78 93.3616  10
  -7  -4   1 1990.32 97.8064  13
  -6   4   1 5800.71 198.191   2
  -6  -4   1 5483.25 153.274  13
  -6  -4   1 5535.16 129.533   8
   6  -4  -1 5604.86 197.733   4
  -6   4   1 5690.11 141.773   7
   6   4  -1 5556.31 150.627  10
   5   4  -1 61751.4 461.143  10
  -5  -4   1 61969.4 410.057   8
  -5  -4   1 62759.4 473.415  13
   5   4  -1 60874.5 633.639   2
  -5   4   1 60657.0 436.637   7
   5  -4  -1 61287.3 597.656   4
  -4   4   1 230.359 36.7357   4
   4   4  -1 186.000 36.9514   2
   4   4  -1 244.690 30.7660  10
  -4   4   1 210.618 25.8822   7
   3   4  -1 46464.9 486.840   2
  -3   4   1 45303.3 430.068   4
   3  -4  -1 45306.4 427.921   1
  -3   4   1 46300.4 419.824   3
  -2   4   1 85319.6 545.336   1
  -2   4   1 83955.4 514.352   3
   2  -4  -1 84328.1 538.178   1
  -1   4   1 40126.8 335.851   3
  -1  -4   1 40083.8 197.716   3
  -1   4   1 40498.8 366.315   1
   1  -4  -1 40234.3 315.369   3
   0  -4   1 58902.3 511.250   1
   0   4   1 59391.2 442.304   2
   1  -4   1 8838.69 200.624   1
   1   4   1 8437.89 175.527   2
   2   4   1 1242.36 73.7350   2
  -2  -4  -1 1282.33 76.4783   2
   2  -4   1 1255.39 80.5993   1
   3   4   1 20733.5 327.825   2
  -3   4  -1 20771.9 349.861   4
   3  -4   1 20876.4 347.269   1
   4   4   1 306.210 31.8506   5
  -4   4  -1 399.678 56.2221   4
   4   4   1 399.254 52.8014   2
  -5  -4  -1 425.248 36.8951  13
  -5   4  -1 344.061 37.9806   7
   5  -4   1 312.535 52.9345   4
  -6  -4  -1 695.245 49.6955  13
  -6  -4  -1 603.748 45.6555   7
  -6   4  -1 705.807 54.4650   7
   7   4   1 1602.86 94.4437  10
  -7  -4  -1 1714.38 84.2509  13
  -7  -4  -1 1637.28 79.6723   7
  -7   4  -1 1637.23 88.4700   7
  -8   4  -1 4121.35 146.150   7
  -8  -4  -1 4363.07 145.727  13
   8   4   1 4258.50 161.554  10
  -8  -4  -1 4117.67 129.548   7
  -9   4  -1 1386.61 92.8243   7
   9   4   1 1423.89 102.612  10
  -9  -4  -1 1439.48 90.8999  13
 -10   4  -1 1475.55 98.9885   7
  10   4   1 1391.29 108.511  10
 -10  -4  -1 1486.58 98.9941  13
  11   4   1 1545.59 118.698  10
 -11   4  -1 1277.68 97.2961   7
 -11  -4  -1 1212.01 95.6965  13
  12   4   1 437.510 75.5266  10
 -12   4  -1 343.034 59.4195   7
 -13   4  -1 36.6581 37.1529   7
  13   4   1 72.7979 50.0175  10
 -14   4  -1 283.922 59.0130   7
 -14   4  -1 268.361 64.2377  13
  14   4   1 216.839 65.5859  10
  15   4   1 69.5210 50.2980  10
 -15   4  -1 80.3459 50.9531  13
 -15  -5   1 58.8697 47.2127  13
 -15   5   1-9.82564 42.8781  13
  15   5  -1 38.3341 47.4083  10
  14   5  -1 114.370 54.7360  10
 -14  -5   1 211.737 59.5035  13
 -14   5   1 204.271 62.2098  13
 -13   5   1-10.2935 36.9767  13
  13   5  -1 2.26715 38.5370  10
 -13  -5   1-17.2971 35.0026  13
  12   5  -1 208.764 51.8272  10
 -12  -5   1 207.740 52.0314  13
 -12   5   1 153.187 39.7195   7
 -11   5   1 801.820 77.1855   7
 -11  -5   1 884.472 88.7979  13
  11   5  -1 991.618 95.7786  10
 -10  -5   1-35.2210 32.7813  13
  10   5  -1 14.0198 31.9407  10
 -10   5   1-16.0035 35.8507   7
  -9  -5   1 275.974 49.6376  13
   9   5  -1 265.127 51.6031  10
  -9   5   1 163.448 39.2205   7
  -8  -5   1 1606.20 100.134  13
  -8   5   1 1533.03 90.3770   7
   8   5  -1 1665.40 100.899  10
   7   5  -1 1636.38 92.2608  10
  -7   5   1 1644.15 86.6484   7
  -7  -5   1 1508.21 90.1882  13
  -6   5   1 1884.54 86.5160   7
   6   5  -1 1965.75 94.0142  10
  -6  -5   1 1976.25 80.3523   8
  -6  -5   1 1905.11 93.4761  13
  -5   5   1 1684.04 77.9705   7
  -5  -5   1 1649.60 71.9863   8
   5  -5  -1 1737.27 105.516   1
  -5   5   1 1685.53 104.475   4
   5   5  -1 1709.19 82.3781  10
  -4   5   1 16372.4 300.755   4
  -4  -5   1 16557.4 244.578  11
   4  -5  -1 16471.1 300.663   1
  -4   5   1 16303.1 223.516   7
   4   5  -1 17020.3 331.527   2
   4   5  -1 16031.5 232.231  10
  -4  -5   1 16565.3 215.479   8
  -3  -5   1 1453.38 68.4269  11
   3   5  -1 1475.91 94.4901   2
  -3   5   1 1561.35 79.7616   3
   3  -5  -1 1487.12 85.7292   1
  -3  -5   1 1436.17 62.2632   8
  -3   5   1 1414.91 84.0642   4
   3   5  -1 1421.51 66.0049  10
  -2  -5   1 10424.6 159.320   8
  -2  -5   1 10229.5 173.191  11
   2  -5  -1 10188.5 210.494   1
   2   5  -1 10365.4 240.006   2
  -2   5   1 10144.2 212.721   1
  -2   5   1 9950.41 186.226   3
  -1   5   1 6894.82 174.054   1
   1  -5  -1 7101.92 136.154   3
   0  -5   1 452.642 49.6801   1
   0   5   1 406.351 42.9292   1
   0  -5  -1 395.733 33.8523   3
   1   5   1 18082.6 287.894   2
   1  -5   1 18228.4 317.578   1
  -2   5  -1 18529.1 207.536   7
   2  -5   1 18767.1 331.892   1
   2   5   1 19100.4 310.690   2
  -2  -5  -1 18467.7 312.519   2
   3   5   1 1403.29 61.6962   5
   3  -5   1 1456.26 99.2676   1
  -3   5  -1 1430.52 64.6786   7
  -3   5  -1 1374.83 97.3560   4
   3   5   1 1397.06 91.0009   2
  -3  -5  -1 1328.61 90.6716   2
  -4   5  -1 2846.34 95.1568   7
   4   5   1 2849.26 92.1629   5
   4   5   1 2783.92 138.272   2
   4  -5   1 2839.84 145.121   1
   5   5   1 69.6203 19.2065   5
  -5  -5  -1 125.319 22.8384  13
  -5   5  -1 118.235 28.0951   7
  -6  -5  -1 126.555 25.4775  13
  -6   5  -1 122.054 30.3887   7
   6   5   1 73.1032 24.2554  10
  -7  -5  -1 3108.35 116.640  13
  -7   5  -1 3097.97 122.414   7
  -7  -5  -1 2996.48 106.020   7
   7   5   1 3016.26 130.440  10
  -8   5  -1 1643.23 98.5158   7
  -8  -5  -1 1636.43 91.3418  13
   8   5   1 1574.06 104.228  10
  -9  -5  -1 86.3705 31.7976  13
  -9   5  -1 88.7272 36.8743   7
   9   5   1 37.2170 32.3027  10
 -10  -5  -1 347.344 52.3826  13
  10   5   1 311.947 58.5483  10
 -10   5  -1 204.658 44.4690   7
 -11   5  -1-23.1050 31.5604   7
  11   5   1 120.028 51.5210  10
 -12   5  -1 12.5300 32.0481   7
  12   5   1 6.60675 45.0497  10
 -13   5  -1 85.3487 38.2913   7
  13   5   1 135.320 54.7933  10
  14   5   1 31.8744 45.1202  10
 -14   5  -1 153.372 60.9722  13
 -14   5  -1 36.7195 37.3043   7
 -15  -6   1 21.4615 39.4256  13
 -14  -6   1-60.7611 46.2461  13
  14   6  -1 12.2379 45.0218  10
 -14   6   1 35.7111 43.9289  13
 -13   6   1 68.8587 41.3704   7
 -13  -6   1 129.660 47.3085  13
  13   6  -1 137.553 56.3514  10
 -12  -6   1 325.967 61.8911  13
  12   6  -1 271.573 59.6056  10
 -12   6   1 285.878 51.5354   7
 -11  -6   1 268.155 53.3797  13
 -11   6   1 258.222 50.5206   7
  11   6  -1 267.375 58.5405  10
 -10   6   1 271.247 50.7202   7
  10   6  -1 402.098 63.6002  10
 -10  -6   1 321.451 55.6916  13
  -9   6   1 192.097 42.3875   7
   9   6  -1 267.969 54.0589  10
  -9  -6   1 185.248 41.4639  13
   8   6  -1 297.547 47.9206  10
  -8  -6   1 287.872 43.8123  13
  -8   6   1 262.804 42.0758   7
  -7   6   1 13460.9 257.329   7
   7   6  -1 13959.6 274.457  10
  -6  -6   1 842.610 56.8702   8
   6   6  -1 822.575 66.0802  10
  -6   6   1 847.002 61.9041   7
  -5   6   1 3788.56 162.937   4
   5  -6  -1 3788.96 164.432   1
  -5  -6   1 3869.16 114.224   8
   5   6  -1 3921.61 130.391  10
  -5   6   1 3849.52 122.847   7
  -5  -6   1 3761.12 130.526  11
  -4   6   1 28085.2 313.283   7
   4   6  -1 27758.1 327.040  10
   4  -6  -1 28008.8 418.576   1
  -4  -6   1 27605.1 296.508   8
  -4   6   1 28697.2 427.388   4
  -4   6   1 27852.3 377.720   3
  -4  -6   1 27971.1 332.949  11
  -3   6   1 47.0203 18.5130   7
  -3   6   1 54.5979 20.3883   3
  -3  -6   1 10.8002 16.8608  11
   3   6  -1 26.6822 19.1740  10
   3   6  -1 11.0500 19.9412   2
   3  -6  -1 30.9673 25.2123   1
  -3  -6   1 27.2278 14.3773   8
  -2  -6   1 32175.4 326.631  11
  -2   6   1 31284.2 313.677   7
   2   6  -1 32338.7 456.919   2
  -2  -6   1 31846.2 300.783   8
   2   6  -1 31473.9 312.291  10
  -2   6   1 32071.6 347.631   3
  -2   6   1 31771.6 310.991   5
   2  -6  -1 31834.0 407.078   1
  -2   6   1 31003.2 414.352   1
   1  -6  -1 2608.27 84.4416   3
  -1   6   1 2635.75 89.2664   7
   1   6  -1 2700.64 88.9086  12
  -1   6   1 2615.17 87.1262   5
  -1  -6   1 2683.70 85.1386   8
  -1  -6   1 2549.22 90.7539  11
  -1   6   1 2733.54 121.891   1
   0  -6  -1 8218.90 155.454   3
   0   6   1 8227.05 152.221   5
   0   6   1 8496.35 214.767   1
   0   6  -1 8345.14 153.206  12
   0   6   1 8267.10 158.028   7
   1   6   1 4856.33 162.405   2
   1  -6   1 4772.58 176.239   1
  -1   6  -1 4899.35 116.422  12
   1   6   1 4663.95 118.753   7
  -1   6  -1 4732.69 105.979   7
  -2   6  -1 3760.09 100.643   7
   2   6   1 3821.66 104.629   5
   2   6   1 4136.24 156.991   2
  -2   6  -1 3956.86 167.598   1
  -2   6  -1 3943.72 105.657  12
   2  -6   1 4012.07 166.092   1
  -3  -6  -1 7634.87 148.256  11
   3   6   1 7496.01 149.834   5
  -3   6  -1 7585.90 152.987   7
   3   6   1 7625.94 224.756   2
  -3  -6  -1 7770.02 230.642   2
   3  -6   1 7569.98 235.780   1
  -4  -6  -1 37788.9 354.250  11
  -4   6  -1 36421.1 359.999   7
   4   6   1 36860.6 346.458   5
  -5   6  -1 1938.00 92.1847   7
   5   6   1 2183.50 88.6067   5
   5   6   1 2264.65 105.924  10
   6   6   1 10250.7 238.045  10
  -6   6  -1 10626.6 218.335   7
   7   6   1 78.2711 29.1363  10
  -7  -6  -1 76.0925 21.8974  13
  -8   6  -1 1342.87 91.5826   7
   8   6   1 1280.20 96.7106  10
  -8  -6  -1 1240.78 82.5806  13
  -9   6  -1 674.753 66.9312   7
   9   6   1 634.148 74.2601  10
  10   6   1 226.282 52.6988  10
 -10   6  -1 306.391 56.5547   7
  11   6   1 129.209 52.9644  10
 -11   6  -1 45.3048 31.7498   7
 -12   6  -1 370.646 59.9094   7
  12   6   1 475.640 83.6584  10
 -13   6  -1 60.3535 44.8435   7
  13   6   1 28.9939 40.8320  10
  14   6   1 21.6202 49.6821  10
 -14   6  -1-95.8096 48.2960   7
 -15   6  -1-80.4244 48.9505   7
  14   7  -1 140.245 58.5983  10
 -14   7   1 54.1807 47.6953  13
 -14   7   1 105.414 47.0159   7
  13   7  -1 28.8318 45.3528  10
 -13   7   1 34.7204 41.1914   7
 -12   7   1 69.4121 44.6935   7
  12   7  -1 97.6676 47.7275  10
  11   7  -1 313.483 61.9022  10
 -11   7   1 448.112 67.9462   7
  10   7  -1 1033.26 97.3818  10
 -10   7   1 1079.75 92.1036   7
  -9   7   1 3896.50 161.426   7
   9   7  -1 3622.67 165.435  10
   8   7  -1 171.938 38.0873  10
  -8   7   1 156.317 37.6387   7
  -7  -7   1 3372.87 144.473  11
   7   7  -1 3032.39 137.114  10
  -7   7   1 3361.97 135.788   7
  -6  -7   1 896.608 60.5579   8
   6   7  -1 823.618 68.9185  10
  -6   7   1 932.587 70.4419   7
  -6  -7   1 951.330 75.7280  11
  -5  -7   1 779.024 62.9825  11
  -5  -7   1 737.873 53.7759   8
  -5   7   1 722.445 68.9751   3
   5   7  -1 785.980 63.3122  10
  -5   7   1 859.218 63.1922   7
  -4  -7   1 9950.48 188.353   8
  -4  -7   1 9788.84 209.376  11
   4   7  -1 9629.25 204.629  10
   4  -7  -1 9660.04 263.368   1
  -4   7   1 9707.76 199.031   7
  -4   7   1 9639.82 229.052   3
  -3   7   1 425.783 46.5357  12
   3   7  -1 458.356 43.8084  10
  -3  -7   1 414.710 44.2795  11
   3  -7  -1 483.676 57.9298   1
  -3   7   1 470.622 48.8958   3
  -3   7   1 381.899 39.8132   7
  -3  -7   1 368.830 37.2593   8
   2  -7  -1 1159.47 85.8983   1
  -2   7   1 1180.10 65.1001   5
   2   7  -1 1091.05 64.1189  10
  -2  -7   1 1109.33 61.7239   8
  -2  -7   1 1072.06 64.9163  11
  -2   7   1 1017.18 81.6985   1
  -2   7   1 1069.35 66.1344   3
  -2   7   1 1077.12 62.6019   7
  -1   7   1 6966.94 151.318   5
  -1  -7   1 7271.57 153.133   8
  -1   7   1 7094.97 215.013   1
  -1   7   1 7266.82 159.216   7
   1   7  -1 7153.19 157.150  12
  -1  -7   1 7229.47 164.778  11
   0   7   1 17866.3 236.963   5
   0   7  -1 17638.4 243.358  12
   0   7  -1 18122.7 216.586   7
   0  -7  -1 17807.9 231.721   3
   0   7   1 18041.6 332.198   2
   0   7   1 17993.3 342.970   1
   0   7   1 17602.6 247.473   7
  -1   7  -1 3037.32 92.3061   7
  -1   7  -1 2989.41 99.8503  12
   1   7   1 3025.36 139.068   2
   1   7   1 2961.93 102.276   7
   1  -7   1 3251.91 156.199   1
   1   7   1 3040.45 98.2048   5
  -2   7  -1 6836.64 152.741  12
  -2  -7  -1 6660.37 139.894  11
   2   7   1 7034.49 218.856   2
  -2   7  -1 6622.99 142.890   7
   2   7   1 6603.41 145.509   5
  -3   7  -1 17817.9 247.165   7
  -3  -7  -1 17610.6 239.997  11
   3   7   1 17512.1 239.569   5
  -3   7  -1 17525.0 248.213  12
  -4   7  -1 3714.59 120.485   7
   4   7   1 3806.32 137.633  10
  -4  -7  -1 3690.58 117.064  11
  -4  -7  -1 3679.04 100.502   8
   4   7   1 3630.17 114.377   5
  -5   7  -1 36.6920 19.9319   7
   5   7   1 38.2052 19.6883   5
  -5  -7  -1 48.6480 23.0236  11
   5   7   1 65.0719 26.4513  10
   6   7   1 548.204 51.6054   5
   6   7   1 603.191 64.5480  10
  -6   7  -1 555.438 55.5470   7
  -7   7  -1-14.9829 29.5613   7
   7   7   1-25.5104 32.6540  10
   8   7   1 454.024 62.0652  10
  -8   7  -1 463.221 58.9515   7
  -9   7  -1 17.8271 30.4893   7
   9   7   1-16.5899 44.8197  10
  10   7   1 1180.88 109.142  10
 -10   7  -1 1231.82 99.1226   7
 -11   7  -1 179.530 46.0645   7
  11   7   1 202.512 61.0332  10
 -12   7  -1 303.932 58.3998   7
  12   7   1 336.946 75.5955  10
 -13   7  -1-30.6931 42.0751   7
  13   7   1 59.1371 53.6317  10
  14   7   1 31.0259 41.4457  10
 -14   7  -1-25.0759 47.1484   7
  14   8  -1 46.9635 55.6699  10
 -14   8   1 34.3319 39.8923   7
 -13   8   1 89.3125 43.2002   7
  13   8  -1-42.6232 41.2472  10
 -12   8   1 97.1385 44.5231   7
  12   8  -1 83.9889 44.4941  10
  11   8  -1 24.2512 40.4319  10
 -11   8   1 77.6709 44.8008   7
 -11  -8   1 62.1680 44.9144  11
 -10   8   1 68.0727 42.9377   7
  10   8  -1 113.055 42.6627  10
 -10  -8   1 26.3029 41.1147  11
   9   8  -1 221.173 54.6382  10
  -9  -8   1 196.773 52.4130  11
  -9   8   1 234.781 49.0837   7
  -8   8   1 653.444 70.8200   7
   8   8  -1 673.818 78.4349  10
  -8  -8   1 664.768 76.7876  11
   7   8  -1 1473.93 101.573  10
  -7  -8   1 1511.30 100.783  11
  -7   8   1 1443.25 94.9894   7
  -6  -8   1 1851.59 91.6725   8
  -6  -8   1 1850.85 109.086  11
   6   8  -1 1949.56 109.490  10
  -6   8   1 1886.13 104.016   7
  -5  -8   1 34.3359 24.4058  11
  -5   8   1 48.7497 28.6932   7
  -5  -8   1 61.4115 23.8026   8
   5   8  -1 12.3639 19.9386  10
  -4   8   1 111.577 27.2178   7
  -4  -8   1 107.814 30.9887  11
  -4  -8   1 79.6183 22.0727   8
   4   8  -1 183.600 34.6982  10
   3   8  -1 1499.40 82.6882  10
  -3  -8   1 1441.26 83.5153  11
  -3   8   1 1459.95 84.8574  12
  -3   8   1 1427.79 80.0919   7
   3  -8  -1 1337.81 101.391   1
  -3   8   1 1474.79 79.2504   5
  -3  -8   1 1437.58 75.1919   8
   2   8  -1 1185.61 58.7849   7
  -2   8   1 1208.19 70.1505   5
  -2   8   1 1102.43 66.6942   7
  -2   8   1 1429.33 82.1729  12
   2   8  -1 1290.44 75.4304  12
  -2  -8   1 1221.00 76.2304  11
  -2  -8   1 1271.71 69.7953   8
   1   8  -1 343.021 39.4096  12
  -1  -8   1 393.868 42.9987  11
  -1   8   1 309.705 36.6068   5
   1   8  -1 361.550 34.5768   7
  -1   8   1 395.754 41.3780   7
  -1   8   1 379.876 43.3370  12
  -1  -8   1 373.962 39.9488   8
   0   8  -1 813.495 57.8054  12
   0   8   1 864.339 56.1815   5
   0   8   1 887.309 59.4085   7
   0   8   1 903.003 80.7836   2
   0   8  -1 848.001 52.0133   7
  -1   8  -1 8440.52 150.014   5
  -1   8  -1 8196.98 164.851   7
  -1  -8  -1 8276.15 164.322  11
   1   8   1 8376.01 180.086   7
   1   8   1 8554.52 174.799   5
  -1   8  -1 8519.38 181.878  12
   2   8   1 496.909 51.7397  12
  -2   8  -1 403.107 41.4479   7
   2   8   1 409.537 41.8440   5
  -2  -8  -1 389.957 37.9937  11
  -2   8  -1 460.348 45.3341  12
  -3   8  -1 362.419 42.3607   7
   3   8   1 371.671 41.8259   5
  -3  -8  -1 303.584 36.2607  11
   3   8   1 379.055 49.5831  10
   3   8   1 400.716 51.0114  12
  -3   8  -1 394.259 45.5304  12
   4   8   1 2706.21 122.969  10
  -4  -8  -1 2618.43 104.109  11
  -4  -8  -1 2509.02 90.4986   8
   4   8   1 2588.74 99.9119   5
  -4   8  -1 2578.61 104.892   7
   5   8   1 395.814 52.7733  10
  -5  -8  -1 340.851 43.7790  11
  -5   8  -1 253.983 34.7384   7
   5   8   1 358.394 42.6657   5
  -6  -8  -1 55.5023 26.7874  11
  -6   8  -1-6.62645 30.2363   7
   6   8   1-8.83869 26.7385  10
   6   8   1 11.0403 21.0674   5
  -7  -8  -1 2130.06 114.425  11
  -7   8  -1 1975.18 109.987   7
   7   8   1 2046.03 123.931  10
  -8   8  -1 2055.63 119.639   7
   8   8   1 1990.59 126.488  10
  -9   8  -1 756.027 80.8400   7
   9   8   1 772.544 90.4794  10
 -10   8  -1 1011.92 92.3534   7
  10   8   1 1040.69 107.729  10
 -11   8  -1 9.91665 32.6257   7
  11   8   1 115.429 49.9941  10
  12   8   1 15.1634 44.2784  10
 -12   8  -1-15.6429 44.0252   7
  13   8   1 101.536 43.8086  10
 -13   8  -1 122.262 47.5756   7
 -14   8  -1-19.9817 43.0502   7
 -14   9   1 35.6838 42.0548   7
  13   9  -1 123.022 47.7436  10
 -13  -9   1 7.84964 46.7235  11
 -13   9   1 126.248 45.2222   7
 -12  -9   1 251.035 67.1616  11
  12   9  -1 235.275 67.9831  10
 -12   9   1 313.117 68.7678   7
 -11   9   1 27.2231 38.9609   7
 -11  -9   1 32.7651 42.7242  11
  11   9  -1 8.71559 42.0703  10
  10   9  -1 369.853 66.7566  10
 -10   9   1 401.722 64.7796   7
 -10  -9   1 361.575 67.0341  11
   9   9  -1 51.9105 39.7297  10
  -9  -9   1 88.5778 42.6143  11
  -9   9   1 138.518 45.2628   7
   8   9  -1 307.933 59.4494  10
  -8   9   1 161.920 48.5222   7
  -8  -9   1 210.776 53.6352  11
  -7   9   1-5.28502 29.1899   7
   7   9  -1 17.7216 25.9089  10
  -7  -9   1 16.7980 29.4633  11
  -6   9   1 368.305 54.1662   7
   6   9  -1 385.815 53.2385  10
  -6  -9   1 348.222 45.3327   8
  -6  -9   1 358.093 51.9581  11
  -5   9   1-1.76765 26.0132   7
  -5  -9   1 37.3298 28.3815  11
   5   9  -1 21.0219 26.7618  10
  -5  -9   1 40.0653 20.5610   8
  -4   9   1 87.1338 27.1202   7
  -4  -9   1 135.435 31.7150  11
  -4  -9   1 77.8761 21.2847   8
   4   9  -1 137.115 32.6431  10
  -3  -9   1 33.2076 24.0364  11
   3   9  -1 46.7321 22.7459  10
  -3   9   1 35.2821 23.8449   7
  -3   9   1 0.49181 25.0083  12
  -3  -9   1-2.46402 19.2095   8
  -3   9   1 59.5854 25.0023   5
  -2   9   1 3376.00 122.140   5
  -2   9   1 3441.36 134.558  12
  -2  -9   1 3357.04 130.279  11
   2   9  -1 3585.75 131.537  12
  -2   9   1 3555.53 128.659   7
  -2  -9   1 3504.04 123.720   8
  -1  -9   1 892.142 64.2587   8
  -1   9   1 796.961 65.8165  12
  -1   9   1 823.424 60.5106   5
   1   9  -1 794.868 53.3808   7
  -1  -9   1 792.046 64.7143  11
   1   9  -1 782.228 63.0652  12
  -1   9   1 737.968 60.3825   7
   0   9  -1 709.004 51.2310   7
   0   9   1 805.552 60.8282   7
   0   9   1 667.499 53.0486   5
   0   9   1 650.353 60.1589  12
   0   9  -1 661.697 56.8910  12
  -1   9  -1 2603.06 108.679  12
   1   9   1 2710.99 120.096  12
   1   9   1 2691.13 110.888   7
   1   9   1 2638.75 103.812   5
  -1   9  -1 2686.88 100.312   7
  -2   9  -1 190.256 36.2233  12
  -2   9  -1 122.199 27.9069   7
   2   9   1 176.508 40.5894  12
   2   9   1 125.719 27.9019   5
  -2  -9  -1 129.856 27.1860  11
  -2   9  -1 195.072 29.7799   5
  -3   9  -1 12794.0 236.681   7
   3   9   1 13036.1 274.878  10
  -3  -9  -1 13057.1 232.122  11
  -3   9  -1 12846.9 245.692  12
   3   9   1 12944.3 228.686   5
   3   9   1 13325.5 273.263  12
  -4   9  -1 2075.09 100.800   7
   4   9   1 2079.05 116.432  10
   4   9   1 1908.26 89.9789   5
  -4  -9  -1 2008.17 87.3423   8
  -4  -9  -1 1874.24 93.4831  11
   5   9   1 288.301 50.1272  10
  -5  -9  -1 308.504 42.7085  11
  -5   9  -1 318.915 44.4721   7
  -6  -9  -1 1029.88 78.2679  11
  -6   9  -1 933.598 74.8365   7
   6   9   1 1078.07 91.5996  10
  -7   9  -1 69.0702 30.4700   7
   7   9   1 74.2404 40.9223  10
  -7  -9  -1 138.064 37.8101  11
  -8  -9  -1 58.8000 37.1544  11
   8   9   1-13.5669 35.2198  10
  -8   9  -1 45.7145 37.8069   7
  -9  -9  -1 447.227 65.8211  11
   9   9   1 425.138 75.1874  10
  -9   9  -1 464.666 68.2029   7
  10   9   1 16.0744 45.8136  10
 -10   9  -1-32.2316 43.7287   7
 -10  -9  -1 39.2786 39.7534  11
  11   9   1 636.604 90.7826  10
 -11   9  -1 457.771 70.8375   7
 -11  -9  -1 573.368 82.0614  11
 -12   9  -1 15.0203 42.2406   7
  12   9   1-27.0055 48.0755  10
  13   9   1 51.1948 54.7304  10
 -13   9  -1-59.4471 50.5885   7
  13  10  -1-58.8437 51.6823  10
 -13 -10   1-5.82123 41.6513  11
 -13  10   1-13.7764 42.1297   7
 -12  10   1 184.304 53.1638   7
 -12 -10   1 144.739 56.3335  11
  12  10  -1 149.247 55.4702  10
  11  10  -1 65.0813 44.3169  10
 -11 -10   1 192.614 55.5360  11
 -11  10   1 157.289 57.1845   7
  10  10  -1-4.74872 38.5745  10
 -10  10   1 50.5552 40.9734   7
  -9  10   1 182.144 52.7230   7
   9  10  -1 102.138 45.2591  10
  -9 -10   1 184.119 52.0727  11
  -8  10   1 4902.57 194.147   7
   8  10  -1 4602.11 197.221  10
  -8 -10   1 4726.40 196.820  11
   7  10  -1 195.490 50.3223  10
  -7  10   1 234.870 50.9348   7
  -7 -10   1 167.618 46.9277  11
  -6 -10   1 963.024 85.5056  11
   6  10  -1 1061.66 87.9640  10
  -6  10   1 1094.77 88.8150   7
  -5 -10   1 1677.27 107.053  11
  -5 -10   1 1688.33 96.1770   8
  -5  10   1 1785.00 106.760   7
   5  10  -1 1669.15 106.109  10
  -4 -10   1 3091.59 125.535   8
  -4  10   1 3146.69 134.703   7
   4  10  -1 2899.91 133.877  10
  -4 -10   1 2736.92 129.643  11
  -4  10   1 3016.33 128.542   5
  -3 -10   1 2245.48 114.115  11
  -3 -10   1 2256.78 107.342   8
  -3  10   1 2074.14 104.357   5
   3  10  -1 2240.59 114.540  12
  -3  10   1 2284.67 118.496  12
  -3  10   1 2285.82 113.087   7
  -2  10   1 4204.29 143.101   5
   2  10  -1 4218.85 154.454  12
  -2 -10   1 4103.84 142.408   8
  -2  10   1 4018.30 153.896  12
  -2  10   1 4160.97 147.474   7
  -2 -10   1 4433.64 155.342  11
   1  10  -1 2498.61 115.869  12
  -1  10   1 2428.01 106.259   5
  -1  10   1 2415.06 111.926   7
  -1 -10   1 2390.74 109.087   8
   1  10  -1 2410.38 97.7097   7
  -1  10   1 2364.57 117.258  12
   0  10   1 3065.06 134.722  12
   0  10  -1 2912.32 108.771   7
   0  10  -1 3045.69 126.400  12
   0  10   1 2898.98 114.271   5
   0  10   1 2930.92 122.425   7
   1  10   1 17.3632 23.9159  12
   1  10   1-14.2455 27.8124   7
  -1  10  -1 25.5573 27.0675  12
   1  10   1-10.5022 21.4200   5
  -1  10  -1 69.3796 25.6659   7
   2  10   1 62.7994 33.6026  12
  -2  10  -1 60.1318 28.9930  12
  -2  10  -1 19.1116 21.9307   7
   2  10   1 66.2533 24.5868   5
  -3  10  -1 1721.94 94.3671   7
  -3 -10  -1 1856.05 90.5017   8
  -3  10  -1 1854.41 99.8407  12
   3  10   1 1566.21 102.387  12
  -4  10  -1 506.749 55.1463   7
   4  10   1 497.553 60.4074  12
  -4 -10  -1 541.050 50.0918   8
   4  10   1 577.201 67.2607  10
  -5  10  -1 1911.42 107.573   7
   5  10   1 2125.28 128.230  10
   6  10   1 684.065 78.7695  10
  -6  10  -1 782.877 76.2689   7
  -7  10  -1 77.2164 40.6910   7
   7  10   1-23.7304 40.9286  10
   8  10   1 65.0233 45.7016  10
  -8  10  -1 160.095 50.4558   7
  -9  10  -1 1280.41 108.105   7
   9  10   1 1324.87 120.957  10
 -10  10  -1-38.0056 45.4886   7
  10  10   1 52.8859 48.0698  10
 -11  10  -1 37.3528 36.2122   7
  11  10   1 21.6684 44.1013  10
 -12  10  -1 37.1649 47.0497   7
  12  10   1 119.255 55.1128  10
 -13  10  -1 25.7846 35.3995   7
 -13 -11   1 65.9748 53.5895  11
 -12  11   1 23.1003 43.4808   7
  12  11  -1 147.916 60.0325  10
 -12 -11   1 149.838 56.7795  11
 -11  11   1-30.3089 45.7612   7
  11  11  -1-41.1160 43.8447  10
 -11 -11   1 44.6720 43.6639  11
 -10 -11   1 50.4163 36.9617  11
  10  11  -1 140.226 55.1565  10
 -10  11   1 13.3952 36.0773   7
   9  11  -1 1524.19 126.306  10
  -9 -11   1 1499.59 122.174  11
  -9  11   1 1709.90 127.846   7
  -8 -11   1 202.877 54.7694  11
  -8  11   1 196.122 55.3103   7
   8  11  -1 224.012 56.9493  10
  -7  11   1 442.572 65.4512   7
   7  11  -1 436.138 63.0708  10
  -7 -11   1 421.710 63.9880  11
   6  11  -1 250.358 48.2050  10
  -6 -11   1 234.061 44.5425  11
  -6  11   1 270.606 51.1915   7
  -5  11   1 794.005 76.1016   5
  -5 -11   1 659.959 65.4487   8
  -5 -11   1 748.616 78.0056  11
   5  11  -1 649.577 72.0943  10
  -5  11   1 578.803 67.8741   7
  -4 -11   1 241.811 46.1923  11
  -4  11   1 280.156 47.9202   7
   4  11  -1 231.857 43.5377  12
  -4 -11   1 342.562 48.0863   8
  -4  11   1 325.727 49.9695   5
   3  11  -1 926.267 81.4872  12
  -3 -11   1 848.161 74.1428   8
  -3 -11   1 1003.15 84.3584  11
  -3  11   1 847.940 77.8489   7
  -3  11   1 846.598 80.8544  12
  -3  11   1 870.602 76.0691   5
  -2  11   1 21477.3 337.650   5
  -2 -11   1 22672.7 371.589  11
  -2  11   1 21482.5 356.049   7
  -2 -11   1 21986.6 343.256   8
   2  11  -1 21445.7 363.925  12
  -2  11   1 22067.3 374.359  12
   1  11  -1 721.179 68.9416  12
  -1  11   1 640.212 65.1176   7
  -1  11   1 717.281 71.4034  12
  -1  11   1 677.794 61.6422   5
  -1 -11   1 731.693 67.7252   8
   0  11   1 8452.47 216.339   7
   0  11  -1 8425.08 200.333   7
   0  11   1 7866.60 227.324  12
   0  11   1 8291.37 201.892   5
   0  11  -1 8404.97 220.014  12
  -1  11  -1 20006.3 336.737  12
  -1  11  -1 19797.6 307.900   7
   1  11   1 19634.6 356.968  12
   1  11   1 19388.3 325.223   7
  -2  11  -1 1048.33 81.4201  12
   2  11   1 1040.20 86.1656  12
  -2  11  -1 1100.23 77.4210   7
  -3 -11  -1 6825.79 181.357   8
  -3  11  -1 6590.11 196.484  12
  -3  11  -1 6663.84 190.357   7
   3  11   1 6386.25 214.268  12
  -4  11  -1 7079.17 205.100   7
   4  11   1 7232.13 230.398  12
   5  11   1 89.7504 36.2043  12
   5  11   1 132.956 46.3874  10
  -5  11  -1 213.189 48.5811   7
   6  11   1 4362.37 193.205  10
  -6  11  -1 4660.97 180.036   7
   7  11   1 35.8726 37.8327  10
  -7  11  -1 27.2392 38.1139   7
  -8  11  -1 109.469 50.3773   7
   8  11   1 13.6764 36.4052  10
  -9  11  -1 173.871 54.6045   7
   9  11   1 170.084 57.4300  10
  10  11   1 19.8641 43.1849  10
 -10  11  -1 67.6070 45.1243   7
 -11  11  -1 77.7560 47.8474   7
  11  11   1 66.4993 51.3287  10
 -12  11  -1 75.7754 44.5811   7
  12  11   1 24.1278 53.1414  10
 -12 -12   1 171.754 64.1646  11
 -12  12   1 19.2063 45.2170   7
  12  12  -1 155.193 64.2131  10
  11  12  -1 50.5774 52.2540  10
 -11 -12   1 43.7179 47.0994  11
 -11  12   1-21.7666 39.7107   7
 -10 -12   1 81.3479 45.0932  11
  10  12  -1 206.166 62.4378  10
 -10  12   1 179.849 60.8026   7
   9  12  -1 141.781 55.6437  10
  -9  12   1 85.5785 42.5147   7
  -9 -12   1 36.7722 40.8684  11
   8  12  -1 72.0389 45.5818  10
  -8  12   1 5.66989 37.6379   7
  -8 -12   1 46.5737 42.8777  11
  -7  12   1 295.094 57.2979   7
   7  12  -1 242.879 56.9165  10
  -7 -12   1 157.112 45.2392  11
  -6  12   1 150.733 44.4920   5
  -6 -12   1 108.106 41.3276  11
   6  12  -1 22.9770 30.9654  10
  -6  12   1 93.5446 32.6920   7
  -5  12   1-75.4518 44.1283   7
  -5 -12   1-2.46874 28.3887  11
  -5 -12   1 1.43497 29.9291   8
  -5  12   1 26.4261 32.5219   5
   5  12  -1-12.9832 38.8738  12
  -4 -12   1 19.3923 26.5173  11
  -4  12   1-2.21133 29.5248   5
  -4 -12   1 4.17261 24.2135   8
  -4  12   1-73.8702 45.5386   7
   4  12  -1-4.92244 41.3453  12
   3  12  -1 34.2177 31.7629  12
  -3  12   1 59.2434 33.0624  12
  -3  12   1 9.59796 31.5720   7
  -3 -12   1 53.8562 29.8336   8
  -3 -12   1 111.354 37.5217  11
  -3  12   1 64.3797 25.5448   5
  -2 -12   1 5733.79 190.655   8
   2  12  -1 5685.18 197.860  12
  -2  12   1 6074.29 209.481  12
  -2  12   1 5538.26 191.802   7
   1  12  -1 232.340 51.5289  12
  -1  12   1 181.838 50.4180  12
  -1 -12   1 180.413 45.0830   8
  -1  12   1 125.266 37.5415   7
   0  12   1 214.899 42.4695   7
   0 -12   1 327.177 56.0626   8
   0  12   1 219.322 46.6415  12
   0  12  -1 288.003 52.8589  12
   1  12   1 1765.26 117.386  12
  -1  12  -1 1818.88 112.888  12
   1  12   1 1824.85 106.954   7
  -1  12  -1 1770.83 99.1379   7
  -2  12  -1 138.252 39.1205   7
  -2  12  -1 110.328 39.2504  12
   2  12   1 228.878 55.5546  12
  -3  12  -1 829.380 75.4102  12
  -3  12  -1 837.718 74.2969   7
  -3 -12  -1 935.783 74.8006   8
   3  12   1 798.117 80.8987  12
   4  12   1-23.7136 37.7126  12
  -4  12  -1-3.28120 30.0533   7
   5  12   1 24.6676 36.0797  12
  -5  12  -1-12.5350 28.7019   7
  -6  12  -1 46.0200 33.3885   7
   6  12   1-3.24922 43.5001  12
   6  12   1 20.1357 36.1448  10
   7  12   1 98.9545 38.3032  10
  -7  12  -1 142.265 46.1573   7
  -8  12  -1 472.911 70.0646   7
   8  12   1 429.906 75.4537  10
  -9  12  -1 148.579 55.8413   7
   9  12   1 134.143 59.1647  10
  10  12   1-7.70853 45.1624  10
 -10  12  -1-31.8672 41.8486   7
 -11  12  -1 13.9352 44.8843   7
  11  12   1-3.42619 39.7723  10
  11  13  -1-65.5040 49.6006  10
 -11  13   1 9.40219 46.8082   7
 -11 -13   1 44.6977 45.7778  11
 -10  13   1 135.180 60.1065   7
  10  13  -1 111.780 57.6808  10
 -10 -13   1 120.683 55.3621  11
  -9  13   1-8.26647 39.9914   7
  -9 -13   1-5.77161 41.2981  11
   9  13  -1-23.7757 36.4841  10
  -8  13   1 2.08627 39.0858   7
  -8  13   1 123.354 50.9842   5
  -8 -13   1 168.680 50.2219  11
   8  13  -1 51.9829 43.0456  10
  -7  13   1 1357.59 115.297   7
  -7  13   1 1351.67 112.833   5
  -7 -13   1 1348.02 115.198  11
   7  13  -1 1171.22 109.244  10
  -6 -13   1 139.973 45.6112  11
  -6  13   1 108.271 40.5136   7
   6  13  -1 143.713 45.7179  12
  -6  13   1 179.521 50.2562   5
  -5 -13   1 74.8711 33.4121   8
   5  13  -1 66.6317 39.3158  12
  -5  13   1 112.224 41.7797   5
  -5 -13   1 157.031 43.1151  11
  -5  13   1 109.277 36.2920   7
  -4 -13   1 1428.11 107.600  11
  -4 -13   1 1391.28 101.539   8
  -4  13   1 1501.89 111.119   7
   4  13  -1 1559.22 116.109  12
   3  13  -1 1610.76 115.759  12
  -3 -13   1 1796.40 119.859  11
  -3  13   1 1688.08 113.011   7
  -3 -13   1 1756.46 112.831   8
  -3  13   1 1717.51 119.781  12
  -2  13   1 58.5621 32.4840   7
  -2  13   1 109.703 41.0871  12
  -2 -13   1 141.709 46.2656   8
   2  13  -1 158.145 50.2344  12
  -1 -13   1 3966.79 164.013   8
  -1  13   1 3962.75 167.842   7
   1  13  -1 3942.77 171.521  12
  -1  13   1 4031.83 178.700  12
   0 -13   1 29.1710 35.8962   8
   0  13   1-0.53398 27.9048   7
   0  13   1 0.00000 40.7736  12
   0  13  -1 50.2016 35.2888  12
  -1  13  -1 3506.68 159.852  12
   1  13   1 3450.68 168.184  12
   1  13   1 3284.56 150.130   7
  -2  13  -1 76.3434 38.8155  12
  -2  13  -1 3.83126 28.8088   7
   2  13   1 7.21755 38.8334  12
  -3  13  -1 79.5154 36.1851  12
  -3  13  -1 94.1050 34.3508   7
  -3 -13  -1 171.330 41.7917   8
   3  13   1 96.1585 46.1365  12
  -4  13  -1 285.666 51.1487   7
   4  13   1 371.488 64.1888  12
  -5  13  -1 542.170 68.7801   7
   5  13   1 430.101 71.7982  12
   6  13   1-53.3436 39.6525  12
  -6  13  -1-46.6338 37.9941   7
   7  13   1-57.4677 50.2224  10
   7  13   1-24.6576 43.5520  12
  -8  13  -1 439.294 77.4108   7
   8  13   1 430.935 80.0254  12
   8  13   1 298.784 65.7081  10
  -9  13  -1 29.0868 42.0676   7
   9  13   1 25.0652 46.1213  10
 -10  13  -1-31.0870 48.6264   7
  10  13   1 108.831 56.9882  10
  11  13   1 30.6738 48.6201  10
 -10  14   1 26.7692 49.6366   5
  10  14  -1 102.175 51.7618  10
 -10  14   1 38.5075 53.3646   7
  -9  14   1 200.390 60.2131   7
   9  14  -1 130.722 56.5808  10
  -9  14   1 168.034 60.2751   5
   8  14  -1 733.412 98.5432  12
   8  14  -1 600.048 83.9081  10
  -8  14   1 583.755 83.4678   5
  -8  14   1 688.564 89.4736   7
   7  14  -1 750.763 98.1315  12
  -7  14   1 558.545 84.1212   7
  -6  14   1 224.836 53.6033   7
   6  14  -1 177.363 55.4726  12
   5  14  -1 17.0773 37.3990  12
  -5  14   1 88.9791 40.7132   7
  -5 -14   1 72.9952 29.0287   8
  -4 -14   1 1239.30 106.338  11
   4  14  -1 1365.14 116.591  12
  -4  14   1 1449.22 113.462   7
  -4 -14   1 1288.50 102.232   8
  -3  14   1 527.301 73.3698  12
   3  14  -1 549.578 73.6125  12
  -3  14   1 540.419 70.3670   7
  -3 -14   1 456.852 64.2568   8
  -2 -14   1 486.547 69.0615   8
   2  14  -1 600.059 78.2639  12
  -2  14   1 601.991 74.7744   7
  -2  14   1 478.621 70.2357  12
  -1 -14   1 4268.39 177.226   8
  -1  14   1 4207.53 180.227   7
  -1  14   1 3959.67 189.986  12
   1  14  -1 4121.34 187.502  12
   0  14   1 318.386 57.2099   7
   0  14   1 336.430 65.2090  12
   0  14  -1 412.652 62.9474  12
   0 -14   1 476.454 67.6596   8
  -1  14  -1 443.289 65.8567  12
   1  14   1 259.139 63.2501  12
   1 -14   1 462.063 68.7394   8
  -2  14  -1 449.364 60.7744   7
  -2 -14  -1 615.697 68.4923   8
  -2  14  -1 470.907 68.1911  12
   2  14   1 428.503 73.0291  12
  -3  14  -1 710.204 76.8765   7
  -3 -14  -1 745.015 75.0310   8
   3  14   1 704.572 86.8174  12
  -3  14  -1 632.997 75.5397  12
   4  14   1 46.9679 44.3658  12
  -4  14  -1 2.81131 27.4009   7
   5  14   1 996.117 109.246  12
  -5  14  -1 1092.44 100.787   7
   6  14   1 40.2887 37.5598  12
  -6  14  -1-7.79206 34.0249   7
  -7  14  -1 63.1964 44.7870   7
   7  14   1 69.7755 55.5084  12
   8  14   1 514.110 90.8908  10
   8  14   1 389.650 81.1445  12
  -8  14  -1 437.600 78.5218   7
   9  14   1 324.552 78.9877  10
   9  14   1 421.057 82.8881  12
  -9  14  -1 376.636 75.1474   7
  10  14   1 65.7311 62.0722  12
  10  14   1 17.3042 47.9401  10
 -10  14  -1 61.5511 52.9721   7
  10  15  -1 42.7635 48.4284  10
  -9  15   1 354.614 80.9285   7
   9  15  -1 523.987 92.6876  12
   8  15  -1 476.654 87.6614  12
  -8  15   1 363.673 77.5769   7
   7  15  -1 60.6577 52.4772  12
  -7  15   1 95.3223 50.7493   7
   6  15  -1 620.030 90.8049  12
  -6  15   1 639.195 87.9860   7
  -5  15   1 523.056 78.8361   7
   5  15  -1 764.639 95.8231  12
  -4  15   1 226.070 54.3058   7
   4  15  -1 254.390 60.6105  12
  -4 -15   1 90.1489 34.7218   8
  -3  15   1 1322.36 113.199   7
  -3 -15   1 1436.17 113.933   8
  -3  15   1 1429.14 122.782  12
   3  15  -1 1382.06 118.418  12
  -2  15   1 1780.82 131.682  12
  -2  15   1 1611.12 120.539   7
  -2 -15   1 1931.18 128.085   8
   2  15  -1 1710.97 128.219  12
  -1  15   1 290.507 63.5171  12
   1  15  -1 241.534 56.0187  12
  -1 -15   1 281.375 59.0287   8
  -1  15   1 353.054 62.3641   7
   0  15  -1 419.367 69.2804  12
   0  15   1 376.275 70.7351  12
   0 -15   1 413.260 69.0349   8
  -1  15  -1 2642.91 153.062  12
   1  15   1 2717.63 165.546  12
   1 -15   1 2730.18 150.413   8
   2 -15   1 647.549 80.0204   8
  -2 -15  -1 671.889 76.2735   8
   2  15   1 888.458 97.6481  12
  -2  15  -1 594.175 79.1753  12
  -3  15  -1-14.2894 31.7774  12
   3  15   1 16.1767 45.7908  12
  -3  15  -1 16.7040 25.9692   7
  -3 -15  -1 5.10877 35.4984   8
   4  15   1 1615.82 136.317  12
  -4  15  -1 1317.65 111.246   7
   5  15   1 1166.99 116.144  12
  -5  15  -1 1051.17 103.641   7
  -6  15  -1-4.35130 34.1362   7
   6  15   1-3.06030 41.9766  12
  -7  15  -1 147.727 55.0747   7
   7  15   1 297.736 73.6066  12
  -8  15  -1 211.145 62.5881   7
   8  15   1 189.021 66.6901  12
  -9  15  -1 158.680 59.7298   7
   8  16  -1 187.645 61.8227  12
  -8  16   1 172.469 58.5834   7
  -7  16   1 221.765 64.4214   7
   7  16  -1 68.4202 49.7266  12
   6  16  -1 185.798 61.4408  12
  -6  16   1 328.246 68.8147   7
  -5  16   1 27.2609 45.5122   7
   5  16  -1 29.6592 46.1612  12
   4  16  -1 26.4220 41.5781  12
  -4  16   1-7.03750 32.6169   7
  -4 -16   1 12.1651 33.7576   8
  -3  16   1 94.9342 52.3573  12
  -3 -16   1 59.3178 36.2650   8
  -3  16   1 83.4143 40.5658   7
   3  16  -1 128.327 49.2812  12
  -2 -16   1 263.711 56.7175   8
   2  16  -1 305.316 61.7172  12
  -2  16   1 259.041 56.6059   7
  -2  16   1 359.134 69.8482  12
  -1 -16   1 817.833 90.5714   8
  -1  16   1 965.696 105.123  12
   1  16  -1 948.455 101.479  12
   0  16  -1 55.3048 48.6575  12
   0 -16   1 134.752 51.5654   8
   0  16   1 57.6057 49.6865  12
   1  16   1 187.445 60.6569  12
  -1  16  -1 189.281 54.9897  12
   1 -16   1 210.472 54.4671   8
  -1 -16  -1 292.824 58.8527   8
  -2 -16  -1 37.5727 37.2417   8
   2  16   1 119.018 52.0412  12
   2 -16   1 76.7814 40.1788   8
   3 -16   1 597.972 81.1523   8
   3  16   1 593.045 87.0320  12
  -4  16  -1 3.98168 34.9443   7
   4  16   1 36.3067 47.2200  12
  -5  16  -1 60.9170 44.2448   7
   5  16   1 30.6171 49.2762  12
  -6  16  -1-58.3358 47.9595   7
   6  16   1-70.6848 51.7730  12
   7  16   1 42.0368 51.1773  12
  -7  16  -1-8.88019 36.3539   7
  -8  16  -1 29.4922 48.8944   7
  -6  17   1 104.346 49.4513   7
   6  17  -1 73.8964 53.0772  12
   5  17  -1-37.3211 46.8992  12
  -5  17   1 68.6674 50.9687   7
   4  17  -1-39.7109 50.6136  12
  -4 -17   1 67.6848 38.0345   8
  -4  17   1 0.39257 39.7362   7
   3  17  -1 14.0257 37.4475  12
  -3  17   1 25.2582 43.4198  12
  -3 -17   1-28.2292 41.0586   8
  -3  17   1 16.6659 36.7488   7
  -2  17   1 73.9348 47.7557  12
   2  17  -1 64.7669 47.5119  12
  -2 -17   1 63.3433 40.7992   8
  -1 -17   1 79.7835 48.6844   8
   1  17  -1 22.3907 38.6356  12
  -1  17   1 38.5100 45.9786  12
   0 -17   1 106.254 47.2245   8
   0 -17  -1 238.022 62.4540   8
   0  17   1 157.810 59.8762  12
   0  17  -1 75.9923 48.9936  12
  -1 -17  -1 422.377 66.1616   8
   1  17   1 315.808 66.2705  12
   1 -17   1 242.091 58.2437   8
   2  17   1-6.22012 45.7456  12
   2 -17   1 49.5452 40.7559   8
  -2 -17  -1 141.701 50.1826   8
   3  17   1 16.1615 44.5991  12
   3 -17   1 2.35018 42.6193   8
   4 -17   1 66.4100 39.1762   8
   4  17   1 62.1804 46.1571  12
   5  17   1 47.9396 42.4423  12
  -5  17  -1 35.1251 43.1971   7
  -6  17  -1 59.5907 45.9275   7
   6  17   1-109.682 62.3795  12
   5  18  -1 52.3682 47.9580  12
  -4  18   1-1.86964 33.8793   7
   4  18  -1 24.8636 40.6258  12
   3  18  -1 152.467 59.5938  12
  -3  18   1 120.239 56.8426  12
  -3 -18   1-8.95296 38.5985   8
  -2 -18   1 78.2363 45.1573   8
  -2  18   1 130.295 52.4933  12
   2  18  -1 119.461 51.4309  12
   1  18  -1 101.969 55.2572  12
  -1 -18   1 170.587 49.1538   8
  -1  18   1 177.005 58.5325  12
   1 -18  -1 205.859 59.9135   8
   0  18   1 85.6388 47.0903  12
   0 -18   1-23.9026 40.7919   8
   0 -18  -1 44.8537 43.7861   8
   1  18   1 15.9974 42.7041  12
  -1 -18  -1 50.6000 38.4971   8
   1 -18   1 75.7027 50.8046   8
   2  18   1 112.391 50.5541  12
  -2 -18  -1 82.3236 39.8137   8
   2 -18   1 103.551 49.6036   8
   3  18   1 147.596 63.3504  12
   3 -18   1 265.120 61.1596   8
   2  19  -1 26.4164 45.3329  12
 -15   0   2 194.990 57.9030  13
 -14   0   2-11.5554 42.7518  13
 -13   0   2 294.041 60.0331  13
 -12   0   2 88.5320 40.0639  13
 -11   0   2 15308.2 344.658  13
 -10   0   2 135.686 44.5952  13
  -9   0   2 4167.22 156.676  13
  -8   0   2 3297.52 130.744  13
  -8   0   2 3098.46 107.308   8
   7   0  -2 209.239 41.1214   2
  -7   0   2 234.274 30.4289   8
  -7   0   2 286.734 39.8001  13
  -7   0   2 253.267 27.3979   7
   6   0  -2 6644.04 192.189   2
  -6   0   2 6350.44 186.224   2
  -6   0   2 6383.92 140.732   8
  -5   0   2 23540.1 316.609   2
  -5   0   2 23304.7 255.964   8
   5   0  -2 23810.3 324.786   2
   4   0  -2 12768.8 206.432   2
  -4   0   2 12740.9 199.765   2
  -3   0   2 559.649 48.2510   3
   3   0  -2 556.578 35.7663   2
  -3   0   2 514.363 33.6477   2
  -2   0   2 93757.6 573.140   3
   2   0  -2 93429.3 352.536   2
   1   0  -2 21519.6 159.951   1
  -1   0   2 20851.9 263.570   3
  -1   0   2 21028.9 158.251   1
   0   0  -2 142.331 17.7910   4
   0   0   2 121.318 16.2385   4
   1   0   2 845462. 1535.83   4
   2   0   2 999999. 1981.58   4
   3   0   2 64065.5 569.857   4
  -5   0  -2 2043.33 80.6876   7
  -6   0  -2 2286.31 92.7739   7
   6   0   2 2196.56 74.7896   6
  -7   0  -2 8806.82 192.180   7
  -8   0  -2-27.9930 29.9934   7
  -9   0  -2 2153.36 109.209   7
 -10   0  -2 1149.88 84.2940   7
 -10   0  -2 1124.03 84.2047  13
 -11   0  -2 820.386 78.8835  13
 -11   0  -2 813.070 76.3823   7
 -12   0  -2 133.158 40.6306   7
 -12   0  -2 120.113 35.8360  13
 -13   0  -2 49.0921 37.4953  13
 -14   0  -2 738.899 92.1405  13
  14   0   2 800.309 100.185  10
  15   0   2 61.8543 48.8121  10
 -15   1   2-35.3601 49.3774  13
 -15  -1   2 63.2975 45.4797  13
 -14   1   2 4.99343 40.0404  13
 -14  -1   2 25.0260 41.1632  13
 -13  -1   2-2.33734 37.3805  13
 -13   1   2-29.0816 37.0728  13
 -12  -1   2 838.164 91.4760  13
 -12   1   2 884.495 94.4117  13
 -11   1   2 381.273 69.1974  13
 -11  -1   2 318.542 63.7702  13
 -10   1   2 4881.56 182.528  13
 -10  -1   2 4622.35 181.561  13
  -9   1   2 165.840 40.9091  13
  -9  -1   2 88.5761 28.0085  13
  -8   1   2 835.340 55.6925   8
  -8   1   2 871.232 55.7044   7
  -8  -1   2 809.131 68.7686  13
  -8  -1   2 818.134 55.8034   8
  -8   1   2 771.144 65.6896  13
  -7   1   2 192.343 40.5992   2
   7  -1  -2 181.161 36.5191   2
  -7   1   2 207.580 33.6347  13
  -7  -1   2 251.640 39.5303  13
  -7   1   2 213.304 29.0741   7
  -7  -1   2 230.112 30.7152   8
   7   1  -2 301.906 51.6709   2
  -7   1   2 188.073 28.5131   8
   6   1  -2 47877.5 531.934   2
  -6   1   2 47886.5 382.177   8
  -6  -1   2 47890.2 521.436   2
  -6   1   2 47742.3 499.754   2
  -6   1   2 48420.5 340.134   7
   6  -1  -2 48352.5 510.667   2
  -6  -1   2 48052.5 390.666   8
  -5   1   2 31513.7 359.128   2
  -5   1   2 31835.3 294.939   8
  -5  -1   2 32039.7 302.286   8
   5  -1  -2 31739.0 365.776   2
  -5  -1   2 31607.3 382.545   2
   5   1  -2 31913.4 391.323   2
  -4  -1   2 62245.7 477.966   2
   4   1  -2 63336.8 481.865   2
  -4   1   2 62083.0 426.003   2
   4  -1  -2 61941.6 432.773   2
   3  -1  -2 1013.33 44.2277   2
  -3   1   2 965.664 42.2288   2
  -3  -1   2 1013.67 63.5108   3
  -3  -1   2 1016.31 54.4544   2
   3   1  -2 1033.70 54.1492   2
  -3   1   2 962.855 64.6096   3
  -2  -1   2 13504.4 210.302   3
   2   1  -2 13487.6 173.859   2
  -2   1   2 13601.7 225.960   3
   1   1  -2 105615. 480.334   1
  -1  -1   2 106132. 477.833   1
  -1  -1   2 106374. 568.249   3
   0  -1  -2 20007.7 168.711   2
   0  -1   2 19624.8 221.512   1
   1  -1   2 168.364 24.2692   4
  -1  -1  -2 180.878 23.6604   2
   1   1   2 220.678 27.3697   2
   2  -1   2 72547.6 553.706   4
  -2  -1  -2 71484.7 508.244   2
   2   1   2 71789.5 520.366   2
   3   1   2 261.163 37.7854   2
   3  -1   2 75.8558 25.7330   4
   4  -1   2 31881.2 453.735   4
  -4  -1  -2 31448.1 292.660   7
   4   1   2 31957.9 294.108  10
   4   1   2 32070.4 444.919   2
  -5   1  -2-9.86163 19.8188   7
  -5  -1  -2 3.53952 14.5038   7
   5  -1   2 21.5776 23.4063   4
   5   1   2 34.4195 24.0758   2
   5  -1   2 11.1332 11.6284   6
   6  -1   2 266.170 29.7351   6
  -6  -1  -2 244.700 33.0636   7
  -6   1  -2 221.392 31.2365   7
  -7  -1  -2 1341.52 79.8148   7
  -7   1  -2 1376.34 79.1421   7
   7  -1   2 1516.06 68.9844   6
  -8   1  -2 828.142 65.5404   7
  -8  -1  -2 793.201 64.4788   7
  -8  -1  -2 852.567 62.3867  13
  -9  -1  -2 1258.89 85.2418   7
  -9   1  -2 1402.79 89.7247   7
  -9  -1  -2 1441.20 87.9045  13
 -10  -1  -2 66.9931 26.9565  13
 -10  -1  -2 24.1014 23.7137   7
 -10   1  -2 48.9113 30.2653   7
 -11  -1  -2-19.3136 26.6067  13
 -11   1  -2 31.1096 34.8368  13
 -11   1  -2-9.44659 25.2779   7
 -11  -1  -2-17.0519 30.8310   7
  11   1   2 46.1753 40.1595  10
 -12  -1  -2 163.428 45.8992  13
  12   1   2 162.923 52.3567  10
 -12   1  -2 176.317 46.4011  13
 -12   1  -2 211.825 48.9402   7
 -13   1  -2 730.670 80.9404   7
 -13   1  -2 625.517 80.5330  13
  13   1   2 591.414 85.1614  10
 -14   1  -2 36.5167 38.4729  13
  14   1   2 136.340 54.7610  10
  15  -1   2 66.2950 46.5733  10
 -15   1  -2-33.5754 42.6739  13
  15   1   2 64.8971 48.8941  10
 -15  -2   2-52.5124 49.3792  13
  15   2  -2 7.28289 40.8330  10
 -15   2   2 0.44632 38.6689  13
 -14  -2   2 22.7827 37.6170  13
 -14   2   2 101.469 51.9989  13
 -13  -2   2 118.525 48.4280  13
 -13   2   2-25.1971 36.6061  13
 -12  -2   2 917.269 93.3691  13
 -12   2   2 849.062 92.0491  13
 -11   2   2 387.634 66.0714  13
 -11  -2   2 249.584 54.0915  13
 -10  -2   2 1241.81 97.0867  13
 -10   2   2 1257.19 96.4808  13
  -9   2   2 2074.69 112.453  13
  -9   2   2 1915.36 89.2399   8
  -9  -2   2 1871.67 108.939  13
  -9   2   2 1887.41 88.9570   7
  -8   2   2 313.024 45.1571  13
  -8  -2   2 281.880 37.8059   8
  -8   2   2 294.996 36.6745   8
  -8  -2   2 328.280 48.1388  13
  -8   2   2 372.361 40.3048   7
  -7   2   2 288.720 40.2786  13
  -7   2   2 339.814 35.3248   7
  -7  -2   2 372.822 45.6873  13
  -7   2   2 343.422 36.3439   8
  -7  -2   2 360.212 38.0645   8
   7  -2  -2 351.940 51.7376   4
  -7   2   2 272.344 46.5021   2
   6   2  -2 3048.63 139.789   2
  -6  -2   2 3018.44 138.865   2
  -6  -2   2 3078.96 99.9227   8
  -6   2   2 3072.52 93.1007   7
   6  -2  -2 2981.20 127.318   4
  -6   2   2 3130.93 99.2238   8
  -6   2   2 3092.24 126.975   2
  -5   2   2 47620.7 367.541   8
  -5   2   2 47755.5 333.908   7
  -5  -2   2 47170.7 499.030   2
   5   2  -2 48117.8 499.904   2
  -5   2   2 47182.3 437.292   2
  -5  -2   2 47899.0 376.362   8
   5  -2  -2 47860.5 450.339   4
   4  -2  -2 2666.94 90.6275   4
   4   2  -2 2606.31 105.412   2
  -4   2   2 2585.63 87.4398   2
  -4   2   2 2701.79 118.237   3
  -4   2   2 2705.92 82.8250   8
  -4  -2   2 2525.47 106.323   2
  -3   2   2 19447.6 190.355   2
   3   2  -2 19697.1 264.700   2
   3  -2  -2 19547.4 194.181   4
  -3   2   2 19522.3 293.301   3
  -3  -2   2 19776.3 271.752   3
  -2  -2   2 162846. 713.188   3
  -2   2   2 162938. 812.129   3
   1   2  -2 254702. 899.319   1
  -1  -2   2 253677. 846.660   3
  -1  -2   2 256779. 892.115   1
   1   2  -2 253942. 802.516   3
   0  -2   2 230306. 870.119   1
   0  -2  -2 224833. 588.650   2
  -1  -2  -2 148232. 624.631   2
   1   2   2 149256. 640.173   2
   2   2   2 210482. 904.334   2
  -2  -2  -2 211102. 885.107   2
  -3  -2  -2 9388.88 213.682   2
   3   2   2 9454.11 218.640   2
   3  -2   2 9117.18 229.291   4
   4  -2   2 1108.12 86.7761   4
   4  -2   2 1032.61 51.1389   6
   4   2   2 1097.78 57.9575  10
   4   2   2 1069.96 81.6337   2
  -5   2  -2 18.2224 16.8242   7
  -5  -2  -2 29.9627 18.4688   7
   5  -2   2 72.1187 16.2659   6
   6  -2   2 9277.35 170.856   6
  -6   2  -2 9794.46 193.531   7
  -6  -2  -2 9500.97 168.816  13
  -6  -2  -2 9564.09 188.192   7
   6   2   2 9656.03 200.645  10
  -7  -2  -2 1862.61 83.4822  13
  -7  -2  -2 1845.45 87.9957   7
  -7   2  -2 1775.55 91.1242   7
   7   2   2 1870.67 96.8051  10
   7  -2   2 1960.81 82.6158   6
  -8  -2  -2 2617.25 114.316   7
   8   2   2 2666.69 123.850  10
  -8  -2  -2 2511.23 105.780  13
  -8   2  -2 2740.94 121.899   7
  -9  -2  -2 2691.52 125.677   7
   9   2   2 3033.84 140.444  10
  -9  -2  -2 2924.43 123.109  13
  -9   2  -2 3037.80 131.735   7
  10   2   2 62.6320 35.5915  10
 -10   2  -2 52.7560 31.8334   7
 -10  -2  -2-2.56699 26.3489   7
 -10  -2  -2 12.5650 25.5028  13
 -11  -2  -2 305.269 52.0777   7
 -11  -2  -2 333.833 51.6487  13
 -11   2  -2 250.596 50.9513   7
  11   2   2 289.027 57.4324  10
  12   2   2-19.1364 37.6853  10
 -12   2  -2 68.2284 43.6679  13
 -12   2  -2 49.2312 36.8735   7
 -13   2  -2 177.835 52.5608  13
 -13   2  -2 309.347 62.5257   7
  13   2   2 321.211 70.3752  10
 -14   2  -2 85.0204 45.4166  13
  14   2   2-13.1529 37.7047  10
  15   2   2 73.5100 52.7530  10
 -15   2  -2 99.2826 51.1364  13
 -15   3   2 172.759 61.3708  13
 -15  -3   2 253.749 68.3036  13
  15   3  -2 221.766 68.7993  10
  14   3  -2 68.4626 42.3462  10
 -14  -3   2 71.1193 48.1245  13
 -14   3   2 77.2468 43.1359  13
 -13   3   2 51.2602 46.4780  13
 -13  -3   2 97.4119 49.7565  13
  13   3  -2 73.4012 45.8042  10
 -12  -3   2 83.4234 44.8441  13
 -12   3   2 122.349 44.6252  13
 -11   3   2 418.087 66.0103  13
 -11  -3   2 437.760 66.7683  13
 -10   3   2-7.20369 33.5693   7
 -10  -3   2 56.5865 39.4535  13
 -10   3   2 42.8534 33.3891  13
  -9  -3   2 3731.25 154.380  13
  -9   3   2 3788.92 151.481  13
  -9   3   2 3588.98 129.741   7
  -9   3   2 3712.03 125.696   8
  -8   3   2 780.727 59.7438   7
  -8  -3   2 822.034 70.8081  13
  -8   3   2 771.816 56.4984   8
  -8  -3   2 784.769 59.7868   8
  -7  -3   2 83.7640 23.3682   8
  -7  -3   2 94.6535 30.5725  13
  -7   3   2 79.8821 20.8004   7
  -7   3   2 65.0862 19.0830   8
   7  -3  -2 110.773 30.7796   4
  -7   3   2 120.094 30.3926   2
  -6   3   2 14408.9 210.452   7
   6  -3  -2 13896.8 279.290   4
  -6   3   2 14031.7 214.894   8
  -6   3   2 14105.9 274.272   2
   6   3  -2 14176.5 309.471   2
  -6  -3   2 14250.8 219.392   8
  -5   3   2 35833.7 313.182   7
  -5   3   2 35877.4 389.466   2
  -5  -3   2 35829.3 334.683   8
   5  -3  -2 36162.4 400.098   4
   5   3  -2 35419.3 454.234   2
  -5   3   2 35072.3 327.477   8
  -5  -3   2 36404.8 465.394   2
  -4   3   2 5385.06 170.933   3
  -4  -3   2 5414.25 167.971   2
  -4   3   2 5431.49 115.392   7
  -4  -3   2 5321.48 123.212   8
  -4   3   2 5256.81 130.705   2
   4  -3  -2 5566.93 136.535   4
  -4   3   2 5464.60 121.944   8
   4   3  -2 5558.18 164.663   2
   3  -3  -2 88044.2 454.690   1
   3   3  -2 86929.8 619.448   2
  -3   3   2 86494.8 448.866   4
  -3   3   2 87485.7 639.309   3
  -2   3   2 7282.09 178.411   3
   2  -3  -2 7255.97 109.569   1
   2  -3  -2 7148.21 167.409   3
  -2   3   2 7120.97 111.223   4
  -2  -3   2 6992.32 144.533   3
   1   3  -2 144257. 558.241   3
   1  -3  -2 143606. 747.246   3
  -1   3   2 142082. 478.729   2
  -1   3   2 143639. 501.216   1
   0  -3   2 12732.0 231.426   1
   0  -3  -2 12550.8 167.456   2
   0   3   2 12660.6 164.746   2
  -1  -3  -2 4885.87 122.781   2
   1   3   2 5024.70 124.617   2
   1  -3   2 4961.72 150.695   1
   2  -3   2 1648.02 95.1130   1
  -2  -3  -2 1645.34 82.5027   2
   2   3   2 1789.44 87.3525   2
  -3  -3  -2 7614.26 195.609   2
   3  -3   2 7177.32 211.610   4
   3   3   2 7473.95 148.326  10
   3   3   2 7508.45 199.555   2
  -4   3  -2 2992.54 96.1937   7
   4   3   2 3089.59 98.5235   5
  -4  -3  -2 3270.44 142.267   2
   4   3   2 3084.42 102.925  10
   4   3   2 3103.16 141.102   2
   4  -3   2 2964.79 146.956   4
  -5   3  -2 7975.56 167.051   7
   5   3   2 8068.57 169.229   5
  -6  -3  -2 1591.48 78.8110   7
   6   3   2 1655.29 87.7925  10
  -6  -3  -2 1491.90 69.2708  13
  -6   3  -2 1667.75 83.2518   7
  -7  -3  -2 1992.53 93.4892   7
  -7  -3  -2 2039.46 88.6122  13
  -7   3  -2 2254.31 102.371   7
   7   3   2 1962.26 103.126  10
   8  -3   2 2397.08 101.376   6
  -8   3  -2 2420.97 114.983   7
  -8  -3  -2 2060.97 100.322   7
   8   3   2 2323.27 119.656  10
  -8  -3  -2 2161.51 99.6479  13
  -9   3  -2 2305.16 117.969   7
  -9  -3  -2 2408.71 112.735   7
   9   3   2 2270.32 128.263  10
  -9  -3  -2 2219.52 108.736  13
 -10  -3  -2 107.204 32.5692   7
 -10   3  -2 222.312 47.9437   7
  10   3   2 183.940 50.6480  10
 -11   3  -2 144.755 43.8738   7
  11   3   2 126.815 48.8779  10
 -12   3  -2 617.496 77.2663   7
  12   3   2 546.523 78.8157  10
  13   3   2 254.606 63.6513  10
 -13   3  -2 305.645 65.3536  13
 -13   3  -2 370.566 70.2383   7
 -14   3  -2 207.487 53.6844   7
 -14   3  -2 287.174 68.0441  13
  14   3   2 135.367 49.5825  10
 -15   3  -2-5.87168 33.1557  13
 -15   4   2 17.9586 42.4049  13
 -15  -4   2 14.2428 45.6541  13
  15   4  -2 10.0462 45.5310  10
  14   4  -2 63.7148 49.0908  10
 -14   4   2 88.3225 50.4683  13
 -14  -4   2-33.7488 39.9219  13
 -13  -4   2-20.8289 43.3527  13
  13   4  -2 64.0500 45.9236  10
 -13   4   2 39.6783 44.0108  13
  12   4  -2-43.4487 38.5434  10
 -12  -4   2 44.3613 41.5703  13
 -12   4   2 13.9789 33.2692  13
 -11   4   2 464.890 70.1768  13
  11   4  -2 417.384 65.9972  10
 -11  -4   2 320.464 62.7755  13
 -10  -4   2 1400.38 105.738  13
 -10   4   2 1414.83 91.9464   7
  10   4  -2 1444.61 103.904  10
   9   4  -2 10506.7 251.415  10
  -9   4   2 10620.7 232.253   7
  -9  -4   2 10576.6 262.908  13
  -8  -4   2 11649.5 261.175  13
  -8   4   2 11583.5 228.589   7
   8   4  -2 11519.9 246.131  10
  -8   4   2 11829.4 219.361   8
  -7   4   2 8829.24 187.065   7
  -7   4   2 8777.57 182.260   8
  -7  -4   2 8579.28 210.975  13
   7   4  -2 8736.92 198.697  10
  -7  -4   2 8360.87 183.301   8
  -6   4   2 2229.71 88.7557   8
  -6   4   2 2418.52 92.8887   7
   6   4  -2 2250.90 93.4627  10
  -6   4   2 2266.02 113.303   2
   6  -4  -2 2143.38 113.767   4
  -6  -4   2 2256.13 91.5783   8
  -6  -4   2 2250.48 101.252  13
  -5   4   2 3731.09 131.957   2
  -5   4   2 4075.59 114.457   8
   5   4  -2 3822.03 156.898   2
   5   4  -2 4052.09 114.207  10
  -5  -4   2 3867.88 114.630   8
  -5   4   2 3885.72 112.013   7
  -5   4   2 4122.72 162.972   3
   4  -4  -2 13740.5 229.572   1
  -4  -4   2 14001.2 209.331   8
  -4   4   2 14122.7 200.800   7
  -4   4   2 14062.2 232.050   4
  -4   4   2 13945.6 279.412   3
  -4   4   2 13992.1 200.495   8
   4   4  -2 14208.4 285.667   2
   4   4  -2 13945.8 193.493  10
  -3  -4   2 89395.9 559.591   3
  -3  -4   2 88297.5 503.261   8
  -3   4   2 90261.8 670.002   3
  -3   4   2 88731.8 489.767   7
  -3   4   2 88701.7 529.261   4
   3  -4  -2 88791.2 517.556   1
   2   4  -2 301.393 44.4151   1
   2  -4  -2 371.938 41.2305   3
  -2   4   2 332.088 31.0853   1
  -2  -4   2 358.554 33.3735   3
   2  -4  -2 298.968 28.1993   1
  -2   4   2 286.496 39.0973   3
  -1   4   2 19168.9 228.998   1
   1   4  -2 19543.2 187.409   3
   1  -4  -2 19201.6 280.890   3
  -1   4   2 19115.8 220.230   2
   0   4   2 3327.16 99.7369   2
   0  -4   2 3353.05 131.695   1
   1   4   2 46440.6 407.907   2
  -1  -4  -2 44726.7 410.724   2
   1  -4   2 46184.2 499.289   1
   2  -4   2 3970.36 155.521   1
   2   4   2 4029.88 106.514   5
  -2  -4  -2 3922.19 133.537   2
   2   4   2 3846.87 133.356   2
  -3   4  -2 4241.56 106.989   7
   3  -4   2 4387.34 173.959   1
   3   4   2 4076.02 151.980   2
  -3  -4  -2 4305.14 153.300   2
   3   4   2 4187.19 113.045   5
   4   4   2 14161.3 310.221   2
  -4   4  -2 14419.1 212.054   7
   4   4   2 14245.3 218.259   5
  -4  -4  -2 14283.4 303.712   2
   5   4   2 14789.7 252.372  10
  -5   4  -2 14149.3 227.463   7
   5   4   2 15132.8 235.483   5
   6   4   2 7463.26 191.940  10
  -6  -4  -2 7116.51 150.698  13
  -6   4  -2 7124.71 174.041   7
  -7  -4  -2 77.8373 24.0045  13
   7   4   2 62.5573 31.7694  10
  -7  -4  -2 25.7556 19.6830   7
  -8  -4  -2 5030.69 156.849   7
   8   4   2 5141.29 182.365  10
  -8   4  -2 5553.00 172.871   7
  -9  -4  -2 1207.44 82.4518   7
  -9   4  -2 1300.93 92.1874   7
   9   4   2 1261.81 97.5582  10
  10   4   2 89.6050 39.2436  10
 -10   4  -2 10.9278 31.3660   7
 -11   4  -2 1857.24 119.066   7
  11   4   2 1816.37 131.303  10
 -12   4  -2 444.522 69.8297   7
  12   4   2 359.049 73.8849  10
  13   4   2-13.3208 46.6744  10
 -13   4  -2 46.6920 40.9916   7
 -14   4  -2 81.1386 46.9246  13
  14   4   2 139.606 60.0676  10
 -14   4  -2 104.875 50.3312   7
 -15   4  -2 140.705 60.6010  13
 -15   4  -2 36.2872 44.6504   7
 -15   5   2 33.5553 47.5976  13
 -15  -5   2 35.7178 43.2130  13
  15   5  -2-23.3132 45.8932  10
 -14  -5   2 169.876 57.8704  13
 -14   5   2 242.175 63.7784  13
  14   5  -2 107.361 49.7787  10
 -13  -5   2-56.5321 48.4463  13
 -13   5   2 27.1138 40.6545  13
  13   5  -2-13.4419 38.5482  10
 -12  -5   2-67.0727 42.7546  13
  12   5  -2 76.1905 44.3809  10
 -12   5   2 8.60271 37.2576  13
 -11  -5   2 46.9982 33.6235  13
 -11   5   2 156.502 44.0602   7
  11   5  -2 141.642 48.0388  10
 -10  -5   2 1311.86 102.217  13
  10   5  -2 1280.21 99.1852  10
 -10   5   2 1568.83 100.538   7
   9   5  -2 8585.81 235.150  10
  -9  -5   2 8337.46 241.296  13
  -9   5   2 8842.17 221.009   7
  -8   5   2 3020.90 124.079   7
  -8  -5   2 3086.79 139.649  13
   8   5  -2 3098.58 132.230  10
  -7  -5   2 1295.35 75.8270   8
  -7   5   2 1193.54 75.5122   7
  -7  -5   2 1184.08 82.9572  13
   7   5  -2 1282.43 80.0326  10
  -6   5   2 32.3896 19.1896   7
  -6  -5   2 23.9846 16.7996   8
   6   5  -2 24.7065 17.3172  10
   5   5  -2 3819.01 117.419  10
  -5   5   2 3693.24 116.764   7
  -5   5   2 3940.40 144.771   4
  -5  -5   2 3851.10 118.928   8
  -5   5   2 4170.83 166.860   3
   5  -5  -2 3754.21 143.998   1
  -4   5   2 2764.42 111.838   4
   4   5  -2 2826.26 137.113   2
   4  -5  -2 2669.41 110.038   1
  -4   5   2 2551.30 124.195   3
   4   5  -2 2749.29 91.8310  10
  -4  -5   2 2781.61 97.6646   8
  -4   5   2 2511.51 91.9142   7
  -3   5   2 504.614 41.5681   7
  -3   5   2 516.148 47.3516   4
  -3   5   2 612.594 59.0654   3
  -3  -5   2 504.885 42.1598   8
   3   5  -2 541.004 60.2699   2
  -3  -5   2 544.556 43.8920   3
   3  -5  -2 564.635 47.2897   1
  -2  -5   2 39956.8 321.442   3
   2  -5  -2 40290.9 415.554   3
  -2   5   2 40337.9 447.372   3
  -2   5   2 40298.4 383.874   1
  -2  -5   2 40599.9 345.319   8
  -1   5   2 66134.9 503.079   1
  -1   5   2 66036.5 482.731   2
  -1   5   2 67009.9 452.111   5
   1  -5  -2 66859.7 535.075   3
   0  -5   2 47957.4 536.948   1
   0   5  -2 47110.9 272.913   3
   0   5   2 48417.8 378.255   5
   0   5   2 47840.6 424.630   2
   0  -5   2 47180.6 331.005   6
   1  -5   2 7676.01 220.810   1
  -1  -5  -2 7649.50 187.311   2
   1   5   2 7667.07 183.790   2
   1   5   2 7620.72 152.724   5
   1  -5   2 7717.35 140.982   8
   2  -5   2 18416.7 353.969   1
   2   5   2 17755.5 241.528  12
  -2   5  -2 17963.1 207.386   7
   2   5   2 17599.5 236.751   5
   2   5   2 17859.9 304.108   2
  -2  -5  -2 17917.5 307.593   2
   3   5   2 40087.0 497.818   2
  -3  -5  -2 39606.1 491.053   2
   3  -5   2 39299.9 543.009   1
  -3   5  -2 39529.3 337.128   7
   3   5   2 40252.1 361.512   5
   4   5   2 20724.2 272.028   5
  -4   5  -2 20358.0 260.568   7
   5   5   2 19835.7 307.019  10
  -5   5  -2 19701.1 274.257   7
   5   5   2 19141.3 275.733   5
  -5  -5  -2 19192.2 231.316  13
  -6   5  -2 2589.04 107.806   7
   6   5   2 2425.12 116.971  10
   6   5   2 2522.26 107.614   5
  -7  -5  -2 31.0584 22.5989   7
   7   5   2 60.6299 31.7258  10
  -7   5  -2 92.4382 37.6531   7
  -8  -5  -2 5504.01 163.856   7
   8   5   2 5676.97 199.162  10
  -8   5  -2 5489.89 178.793   7
  -9   5  -2 271.528 48.5232   7
   9   5   2 271.310 51.5625  10
  10   5   2 105.634 43.0944  10
 -10   5  -2 65.0776 31.9141   7
 -11   5  -2 1647.67 113.979   7
  11   5   2 1792.83 134.180  10
  12   5   2 900.619 103.964  10
 -12   5  -2 966.640 95.2475   7
 -13   5  -2 465.794 73.6382   7
  13   5   2 447.938 81.5339  10
 -14   5  -2 77.9136 41.1062   7
  14   5   2 48.8340 49.6465  10
  15   6  -2 179.871 62.1383  10
 -15  -6   2 61.3150 43.0006  13
  14   6  -2 17.1618 41.7450  10
 -14   6   2 144.170 59.6251  13
 -14  -6   2 17.3253 39.9549  13
  13   6  -2 114.737 55.2921  10
 -13  -6   2 13.6088 38.6614  13
 -13   6   2 44.6092 47.5558  13
  12   6  -2 6.34668 33.1667  10
 -12   6   2-4.70154 29.5067   7
 -12  -6   2-20.7368 39.7665  13
  11   6  -2 277.212 59.2956  10
 -11  -6   2 203.312 48.9852  13
 -11   6   2 263.419 51.3944   7
 -10  -6   2-62.6880 45.7554  13
  10   6  -2-2.59785 31.3481  10
 -10   6   2 54.9513 34.6709   7
  -9   6   2 4023.57 158.167   7
   9   6  -2 4070.73 167.288  10
  -8   6   2 9298.65 228.363   7
   8   6  -2 9568.45 236.906  10
  -7  -6   2 10744.9 256.643  11
  -7   6   2 10687.1 229.221   7
   7   6  -2 10386.9 231.829  10
  -7  -6   2 10805.9 220.644   8
  -6  -6   2 104.472 27.3764   8
  -6  -6   2 130.233 32.5415  11
  -6   6   2 122.129 25.9644   7
   6   6  -2 119.343 27.9545  10
  -5  -6   2 1987.93 90.6785   8
   5  -6  -2 1914.13 107.756   1
   5   6  -2 1915.53 88.9618  10
  -5  -6   2 1837.90 97.1842  11
  -5   6   2 1887.47 89.6790   7
  -4   6   2 1496.93 91.2549   4
   4   6  -2 1465.99 73.4331  10
  -4  -6   2 1476.37 75.1856   8
  -4   6   2 1424.79 74.8932   7
  -4   6   2 1377.96 93.0533   3
   4  -6  -2 1448.31 88.5979   1
  -3   6   2 1206.38 66.5010   7
  -3   6   2 1155.88 67.5881   5
   3  -6  -2 1136.61 74.4523   1
  -3   6   2 1241.46 84.8508   3
  -3  -6   2 1198.69 62.1439   3
  -3  -6   2 1205.62 65.8480   8
   3   6  -2 1288.70 63.0780  10
  -2   6   2 4773.96 150.463   1
  -2   6   2 5033.15 132.463   7
  -2  -6   2 4888.42 107.068   3
   2  -6  -2 4835.06 146.403   3
  -2   6   2 4811.49 131.651   5
  -2  -6   2 4969.07 128.563   8
  -1   6   2 483.820 41.9133   5
   1   6  -2 617.710 42.0726  12
  -1   6   2 565.874 47.3200   7
   1  -6  -2 554.930 50.8662   3
  -1   6   2 575.105 52.7127   2
  -1  -6   2 528.312 41.6450   8
  -1   6   2 461.171 48.6960   1
  -1  -6   2 537.889 36.9601   6
   0   6   2 6887.05 181.090   2
   0   6   2 6806.79 156.530   7
   0   6   2 7027.08 154.042   5
   0  -6  -2 6802.58 178.019   3
   0  -6   2 7001.51 146.589   8
   0  -6   2 6841.30 220.004   1
   1  -6   2 6482.85 140.367   8
   1  -6   2 6418.56 216.528   1
   1   6   2 6560.44 185.583   2
  -1   6  -2 6425.50 122.524   7
   1   6   2 6498.47 149.441   5
   2   6   2 1.73846 13.4738   5
   2   6   2 32.3888 24.2373   2
  -2  -6  -2-1.75676 16.3319   2
  -2   6  -2 25.3201 15.3812   7
   3   6   2 121.127 25.9394   5
  -3  -6  -2 112.599 34.3559   2
  -3   6  -2 92.6367 22.8435   7
   3   6   2 65.1954 26.6520   2
   4   6   2 18319.1 265.245   5
   4   6   2 18045.3 295.514  10
  -4   6  -2 18083.8 255.939   7
   5   6   2 5197.24 169.230  10
  -5   6  -2 5084.74 147.904   7
   5   6   2 5358.64 149.883   5
  -6   6  -2 3309.74 127.419   7
   6   6   2 3099.08 119.496   5
   6   6   2 2955.90 134.394  10
  -7   6  -2 600.278 66.8635   7
   7   6   2 469.181 61.5883  10
  -8   6  -2 1064.90 85.4550   7
   8   6   2 1038.34 92.1114  10
  -9   6  -2-27.1019 30.4953   7
   9   6   2 6.66719 40.1258  10
  10   6   2 816.860 90.1386  10
 -10   6  -2 996.504 88.0842   7
 -11   6  -2 347.318 65.5397   7
  11   6   2 248.873 60.4996  10
 -12   6  -2 206.383 54.2276   7
  12   6   2 84.9272 40.5480  10
 -13   6  -2 6.69084 35.1657   7
  13   6   2 12.9278 41.7836  10
 -14   6  -2-27.6540 39.8918   7
  14   6   2 12.8037 49.3269  10
 -14   7   2 142.261 55.1089  13
  14   7  -2 69.8329 44.6686  10
 -13   7   2-19.8698 36.1998  13
  13   7  -2 62.5760 52.5357  10
 -13   7   2 48.7371 40.0055   7
 -12   7   2 58.7288 31.1192   7
  12   7  -2 45.2356 33.3016  10
 -11   7   2 86.1080 32.7645   7
  11   7  -2 119.699 43.6182  10
  10   7  -2 528.474 72.3633  10
 -10   7   2 489.997 65.5370   7
  -9   7   2 1009.73 85.8337   7
   9   7  -2 1048.76 88.2175  10
  -9  -7   2 1055.96 96.2662  11
  -8   7   2 9170.60 235.359   7
  -8  -7   2 8781.88 255.863  11
   8   7  -2 8524.94 234.414  10
  -7  -7   2 4500.63 171.354  11
   7   7  -2 4047.62 152.004  10
  -7   7   2 4121.54 153.432   7
  -7  -7   2 4077.09 143.751   8
  -6  -7   2 299.201 47.9586  11
   6   7  -2 272.164 41.3144  10
  -6   7   2 185.943 35.0077   7
  -6  -7   2 281.406 42.4624   8
  -5  -7   2 1747.32 98.9938  11
  -5   7   2 1772.14 92.1157   7
  -5  -7   2 1733.89 89.0577   8
   5   7  -2 1644.80 90.4625  10
  -4  -7   2 2111.32 94.7453   8
  -4  -7   2 2112.65 104.178  11
  -4   7   2 2236.96 121.563   3
   4   7  -2 2053.56 92.9486  10
  -4   7   2 2250.11 99.0124   7
   4  -7  -2 2180.75 115.963   1
  -3   7   2 2097.17 94.2423   7
   3  -7  -2 2239.87 112.095   1
  -3   7   2 2041.61 94.3743   5
  -3  -7   2 2204.50 93.5686   8
  -3  -7   2 2203.92 100.694  11
  -3   7   2 2123.41 114.272   3
   3   7  -2 2131.22 88.1232  10
  -2   7   2 36162.3 456.325   1
   2  -7  -2 37277.3 412.338   3
  -2   7   2 36368.2 380.745   5
  -2  -7   2 36697.9 300.036   6
  -2  -7   2 36546.5 372.060   8
  -2  -7   2 36573.4 397.550  11
  -2   7   2 36636.2 381.349   7
  -1   7   2 36497.0 463.204   1
  -1   7   2 36792.1 380.086   7
  -1  -7   2 36453.7 397.476  11
  -1   7   2 35624.0 372.721   5
  -1  -7   2 36274.2 313.673   6
  -1  -7   2 36120.5 362.353   8
   1   7  -2 36355.3 343.767  12
  -1   7   2 35741.1 441.010   2
   1  -7  -2 35558.4 400.496   3
   0   7   2 7754.24 218.195   1
   0  -7  -2 7451.84 189.541   3
   0   7   2 7926.14 176.397   7
   0  -7   2 7994.32 167.619   8
   0   7   2 7787.32 172.200   5
   0   7  -2 7888.75 156.784  12
   0   7  -2 7781.32 135.943   7
   0   7   2 7715.52 209.643   2
  -1   7  -2 2730.99 91.3805  12
  -1   7  -2 2768.15 86.2093   7
   1   7   2 2815.00 131.862   2
   1   7   2 2922.47 105.520   5
   1  -7   2 2761.92 98.8335   8
  -2   7  -2 9536.77 170.778  12
  -2   7  -2 9486.44 169.839   7
   2   7   2 9519.01 191.884   5
   2   7   2 9396.64 250.345   2
   2   7   2 9410.44 202.146  12
   3   7   2 2322.47 97.5462   5
   3   7   2 2381.90 107.426  12
  -3   7  -2 2169.85 88.7399   7
   3   7   2 2368.15 108.949  10
  -3  -7  -2 2226.32 80.6929  11
  -4  -7  -2 269.099 33.5723  11
  -4   7  -2 272.975 40.1401   7
   4   7   2 210.682 36.0511   5
   4   7   2 275.600 45.1954  10
   5   7   2 8098.79 189.492   5
  -5   7  -2 8069.39 192.331   7
   5   7   2 7972.52 218.198  10
   6   7   2 106.234 29.9573   5
  -6   7  -2 140.306 36.7734   7
   6   7   2 52.5101 33.8098  10
  -7   7  -2 313.572 51.0809   7
   7   7   2 264.443 48.8413  10
   8   7   2 1253.43 103.203  10
  -8   7  -2 1226.60 94.3613   7
  -9   7  -2 445.813 60.7966   7
   9   7   2 501.960 70.2733  10
 -10   7  -2 1190.55 99.7108   7
  10   7   2 986.252 101.562  10
 -11   7  -2 1469.78 114.236   7
  11   7   2 1715.49 137.367  10
 -12   7  -2 992.021 98.6576   7
  12   7   2 1079.31 116.557  10
 -13   7  -2 124.042 48.1833   7
  13   7   2 228.823 67.9078  10
 -14   7  -2-11.5849 43.8830   7
 -14  -8   2-10.6379 45.0603  11
 -14   8   2 56.0774 42.8699  13
  14   8  -2-14.4891 41.7723  10
 -13  -8   2 445.882 85.2835  11
  13   8  -2 358.189 71.8027  10
 -13   8   2 279.246 64.1125   7
 -12   8   2 21.2875 30.5915   7
 -12  -8   2 50.3798 42.7501  11
  12   8  -2-40.0350 45.1047  10
 -11   8   2 55.8753 35.6892   7
 -11  -8   2 1.16852 36.9320  11
  11   8  -2 64.9898 45.1840  10
 -10  -8   2 37.3404 44.2948  11
 -10   8   2 80.0710 35.1819   7
  10   8  -2 30.8748 35.6474  10
   9   8  -2 357.911 59.5144  10
  -9   8   2 324.970 58.3513   7
  -9  -8   2 328.941 62.7512  11
  -8  -8   2 6715.29 228.062  11
  -8   8   2 6288.61 209.535   7
   8   8  -2 6310.22 210.317  10
  -7  -8   2 168.730 39.9181   8
  -7  -8   2 80.8085 42.0763  11
   7   8  -2 137.713 40.8923  10
  -7   8   2 104.349 38.2932   7
   6   8  -2 844.152 70.0155  10
  -6   8   2 800.463 70.6169   7
  -6  -8   2 795.482 66.4936   8
  -6  -8   2 863.489 76.9123  11
  -5  -8   2-8.58700 21.0230   8
  -5   8   2-0.95957 24.5379   7
  -5  -8   2-12.8201 24.2773  11
   5   8  -2 9.58615 23.0743  10
  -4  -8   2 180.846 31.2401   8
   4   8  -2 191.397 31.9348  10
  -4   8   2 245.083 40.1348   7
  -4  -8   2 184.883 37.3847  11
  -4   8   2 225.608 38.0670   5
  -3   8   2 7058.96 183.882   5
  -3   8   2 7480.45 187.030   7
   3   8  -2 7475.52 176.035  10
  -3  -8   2 7539.83 181.800   8
  -3   8   2 7485.78 196.998  12
  -3  -8   2 7474.38 195.603  11
  -2  -8   2 1453.99 63.7643   6
  -2   8   2 1350.00 97.2721   1
  -2   8   2 1349.46 80.0063   7
  -2  -8   2 1352.51 82.1481  11
   2   8  -2 1344.25 74.7972  12
  -2   8   2 1438.89 80.8951   5
  -2   8   2 1371.14 81.9680  12
  -2  -8   2 1387.58 77.6061   8
  -1   8   2 16089.8 336.399   1
  -1   8   2 16684.9 323.745   2
  -1   8   2 16072.0 268.165   7
  -1  -8   2 16809.2 227.002   6
  -1  -8   2 16926.4 286.190  11
  -1  -8   2 16467.3 260.860   8
  -1   8   2 16434.4 265.348   5
   1   8  -2 16433.9 251.619  12
   1   8  -2 16267.6 205.923   7
   0   8   2 6735.34 178.655  12
   0   8  -2 6717.93 138.309   7
   0   8   2 6392.22 165.209   5
   0   8  -2 6830.42 160.215  12
   0  -8   2 6823.13 165.875   8
   0   8   2 6739.94 173.738   7
   0   8   2 6640.82 209.229   2
  -1   8  -2 12566.1 213.200  12
   1   8   2 12700.4 230.710   5
   1  -8   2 12524.1 225.118   8
  -1   8  -2 12686.9 197.190   7
   1   8   2 12372.0 242.967  12
  -2   8  -2 6321.61 147.895   7
  -2   8  -2 6425.25 153.710  12
   2   8   2 6415.39 179.849  12
   2   8   2 6357.95 164.957   5
   3   8   2 5480.65 174.318  10
   3   8   2 5320.12 153.308   5
  -3   8  -2 5406.02 144.656   7
   3   8   2 5209.37 166.591  12
   4   8   2 9339.53 237.124  10
  -4   8  -2 9689.67 204.782   7
   4   8   2 9547.12 206.558   5
   5   8   2 11341.1 270.890  10
   5   8   2 11193.1 230.455   5
  -5   8  -2 11186.7 236.697   7
  -6   8  -2 3057.05 134.196   7
   6   8   2 3302.10 152.898  10
   6   8   2 3294.83 129.357   5
  -7   8  -2 1050.74 84.7020   7
   7   8   2 1028.79 93.9004  10
   7   8   2 1169.35 84.7876   5
   8   8   2 346.348 65.8698  10
  -8   8  -2 394.710 57.6781   7
  -9   8  -2-9.16080 35.0944   7
   9   8   2-11.8778 34.7573  10
  10   8   2 143.892 55.5147  10
 -10   8  -2 78.3251 41.8688   7
  11   8   2 296.507 74.6926  10
 -11   8  -2 275.256 66.5139   7
 -12   8  -2 36.8072 41.5251   7
  12   8   2 97.8276 61.0360  10
 -13   8  -2-118.644 56.1799   7
  13   8   2-17.8484 46.4469  10
  14   9  -2-46.8633 47.4096  10
 -14   9   2 18.2612 38.8665   7
  13   9  -2 214.748 61.0143  10
 -13   9   2 198.632 56.0834   7
 -13  -9   2 359.838 83.1426  11
  12   9  -2 77.6037 49.5613  10
 -12   9   2 155.469 51.1805   7
 -12  -9   2 176.605 60.4027  11
 -11  -9   2 232.801 63.5277  11
  11   9  -2 329.912 62.8934  10
 -11   9   2 216.294 55.6593   7
  10   9  -2 597.349 76.6676  10
 -10   9   2 683.804 81.0916   7
 -10  -9   2 609.806 82.5626  11
  -9   9   2 122.595 38.3360   7
   9   9  -2 126.826 43.7859  10
  -9  -9   2 127.067 51.1381  11
   8   9  -2 3748.90 169.030  10
  -8   9   2 3991.59 171.829   7
  -8  -9   2 4089.88 183.990  11
  -7   9   2 7170.36 222.184   7
   7   9  -2 7682.70 224.976  10
  -7  -9   2 7237.75 235.114  11
  -6  -9   2 930.659 84.0087  11
  -6   9   2 1025.80 82.0553   7
   6   9  -2 1030.99 82.0856  10
  -6  -9   2 1018.93 76.6806   8
   5   9  -2 985.887 74.4312  10
  -5  -9   2 926.540 72.6285   8
  -5   9   2 958.159 77.6597   7
  -5   9   2 1026.40 79.3620   5
  -5  -9   2 915.369 81.1335  11
  -4   9   2 1183.34 82.9752   7
  -4  -9   2 1138.82 79.2053   8
   4   9  -2 1133.10 77.9996  10
  -4   9   2 1096.57 78.8887   5
  -4  -9   2 1090.15 83.3392  11
  -3   9   2 96.3606 35.1326   5
  -3   9   2 84.2835 37.5128  12
  -3  -9   2 12.0883 24.0815   8
  -3   9   2 64.9811 30.9804   7
  -3  -9   2 55.6277 31.2837  11
  -2   9   2 7698.57 197.767   7
  -2  -9   2 7671.39 192.099   8
  -2   9   2 7565.19 194.248   5
  -2  -9   2 7489.25 201.818  11
  -2  -9   2 7765.11 156.252   6
   2   9  -2 7779.50 188.491  12
  -2   9   2 7392.50 203.570  12
  -1   9   2 1889.46 98.9702   7
  -1   9   2 1916.25 96.9078   5
   1   9  -2 1880.73 91.4310  12
  -1   9   2 1804.82 100.021  12
  -1  -9   2 1836.17 93.4857   8
   0   9  -2 367.847 42.9064  12
   0   9   2 544.154 54.2006   7
   0   9  -2 365.044 37.1507   7
   0   9   2 309.700 42.9201  12
   0   9   2 459.095 48.8744   5
   0  -9   2 415.336 48.5223   8
   1   9   2 2524.29 118.172  12
  -1   9  -2 2678.46 97.8311   7
   1   9   2 2494.62 107.519   5
  -1   9  -2 2615.48 105.041  12
   1  -9   2 2822.88 114.818   8
   2   9   2 4869.58 151.919   5
  -2   9  -2 4967.21 138.417   7
  -2   9  -2 4874.57 144.075  12
   2   9   2 4904.97 165.615  12
  -3   9  -2 9428.06 199.817  12
  -3   9  -2 9389.21 199.674   7
   3   9   2 9497.39 237.105  12
   3   9   2 9438.52 212.592   5
   4   9   2 214.388 48.3407  10
   4   9   2 248.183 48.5015  12
  -4   9  -2 236.131 37.1387   7
   4   9   2 242.068 37.0958   5
   5   9   2 55.3494 35.0098  10
  -5   9  -2-24.3818 37.8071   7
   5   9   2 59.7931 29.2228   5
   6   9   2 3346.00 164.533  10
  -6   9  -2 3427.36 142.462   7
   6   9   2 3497.48 138.106   5
  -7   9  -2 1354.34 96.2446   7
   7   9   2 1321.34 110.773  10
   7   9   2 1456.08 93.5472   5
   8   9   2-8.06739 36.2312  10
  -8   9  -2 49.0991 40.3177   7
   9   9   2 537.873 80.3823  10
  -9   9  -2 686.693 78.1579   7
  10   9   2 781.928 99.9672  10
 -10   9  -2 890.929 92.6860   7
 -11   9  -2 631.162 80.1173   7
  11   9   2 545.953 87.6748  10
 -12   9  -2 128.075 51.0167   7
  12   9   2 162.302 64.7176  10
 -13   9  -2 32.7306 39.5760   7
  13   9   2 0.73346 50.2335  10
 -13  10   2 137.440 59.6125   7
  13  10  -2 135.282 59.3655  10
 -13 -10   2 94.6292 54.3749  11
 -12 -10   2 261.032 71.1405  11
 -12  10   2 173.865 55.8978   7
  12  10  -2 166.208 56.9750  10
 -11 -10   2 511.786 86.6590  11
  11  10  -2 467.530 74.7299  10
 -11  10   2 628.909 85.9052   7
 -10 -10   2 242.676 59.4068  11
 -10  10   2 208.462 52.4876   7
  10  10  -2 120.053 47.2246  10
  -9 -10   2 351.965 65.9168  11
  -9  10   2 347.414 62.0834   7
   9  10  -2 448.234 67.8839  10
  -8 -10   2 84.0258 44.2541  11
  -8  10   2 31.9795 31.7638   7
   8  10  -2 124.956 47.8781  10
  -7 -10   2 985.697 92.9271  11
   7  10  -2 1031.69 89.4734  10
  -7  10   2 869.770 84.1890   7
  -6 -10   2 1270.55 90.1525   8
  -6  10   2 1268.37 96.6901   7
  -6 -10   2 1286.52 101.205  11
  -6  10   2 1495.13 105.876   5
   6  10  -2 1266.50 92.8727  10
   5  10  -2 36.8875 26.2715  10
  -5  10   2 22.0851 31.6826   7
  -5 -10   2 6.43660 24.9041   8
  -5  10   2 23.3452 31.9367   5
  -5 -10   2 97.7265 34.8302  11
  -4 -10   2 2037.13 108.359   8
   4  10  -2 2094.19 110.779  10
  -4  10   2 2178.79 116.442   7
  -4 -10   2 1981.82 114.774  11
  -4  10   2 2126.62 114.930   5
   3  10  -2 763.864 68.0717  12
  -3  10   2 801.805 77.5201  12
  -3 -10   2 881.617 80.7429  11
  -3  10   2 752.915 69.8948   5
  -3  10   2 842.654 75.4784   7
  -3 -10   2 736.082 66.9963   8
  -2  10   2 544.533 64.9227  12
   2  10  -2 572.390 57.7318  12
  -2 -10   2 590.852 65.9115  11
  -2  10   2 615.114 62.9994   5
  -2 -10   2 588.491 60.1315   8
  -2  10   2 523.046 60.1819   7
  -1  10   2 2166.90 113.131  12
  -1  10   2 2085.21 105.704   5
  -1  10   2 2064.41 108.334   7
  -1 -10   2 1964.13 104.653   8
   1  10  -2 2068.16 102.288  12
   0  10  -2 3662.23 135.842  12
   0  10   2 3521.56 145.458  12
   0 -10   2 3696.04 138.358   8
   0  10   2 3570.63 137.936   5
   0  10   2 3639.46 142.873   7
  -1  10  -2 5515.85 149.026   7
  -1  10  -2 5188.58 158.471  12
   1  10   2 5015.84 161.742   5
   1 -10   2 5218.94 167.224   8
   1  10   2 5081.46 178.416  12
   2  10   2 12614.1 280.495  12
  -2  10  -2 12001.1 242.251  12
   2  10   2 12143.5 249.083   5
  -2  10  -2 12098.0 230.027   7
   3  10   2 23156.7 344.008   5
  -3  10  -2 23287.2 336.212  12
   3  10   2 23286.1 394.752  12
  -3  10  -2 23510.5 332.849   7
  -4  10  -2 4478.44 153.449   7
   4  10   2 4262.70 150.266   5
   4  10   2 4562.49 182.175  10
   4  10   2 4168.95 172.899  12
   5  10   2 9.89815 27.0644   5
  -5  10  -2-80.5113 46.2432   7
   5  10   2 14.7961 37.0460  12
   5  10   2 40.0157 32.2230  10
  -6  10  -2 767.570 72.8361   7
   6  10   2 866.016 90.2906  10
  -7  10  -2 2125.67 123.894   7
   7  10   2 2186.64 145.608  10
  -8  10  -2 315.105 58.0647   7
   8  10   2 366.703 71.3731  10
   9  10   2-1.68349 36.6553  10
  -9  10  -2 25.9627 34.9614   7
  10  10   2-14.7698 42.5144  10
 -10  10  -2-33.1878 35.0381   7
  11  10   2 490.540 89.0365  10
 -11  10  -2 460.388 74.8790   7
  12 -10   2 121.567 50.0243   6
 -12  10  -2-23.4338 39.3388   7
  12  10   2 6.83492 45.4153  10
  13  11  -2 84.0696 56.8359  10
  12  11  -2 256.718 67.3585  10
 -12  11   2 118.810 62.4814   7
 -12 -11   2 84.4449 52.9143  11
 -11 -11   2 1.53659 41.9760  11
 -11  11   2 79.3801 48.5800   7
  11  11  -2 70.6517 40.8166  10
 -10 -11   2 84.5428 43.7844  11
  10  11  -2 79.4632 41.2946  10
 -10  11   2 81.0503 46.8429   7
   9  11  -2 37.6397 39.4612  10
  -9 -11   2-67.0716 37.7464  11
  -9  11   2-6.36473 35.5806   7
  -8 -11   2 557.173 81.2796  11
   8  11  -2 588.804 77.5193  10
  -8  11   2 549.267 75.5395   7
  -7  11   2 90.1881 42.3372   5
  -7 -11   2 3.08690 38.7422  11
   7  11  -2 75.1629 38.6771  10
  -7  11   2-42.8892 45.7886   7
  -6  11   2-16.2783 43.5217   7
   6  11  -2 14.2163 29.1884  10
  -6 -11   2-15.8197 31.5768  11
  -6 -11   2-6.58051 28.3635   8
  -6  11   2 57.7062 35.2547   5
  -5  11   2 1546.96 106.247   7
  -5 -11   2 1517.71 111.291  11
   5  11  -2 1405.29 99.5872  10
  -5 -11   2 1572.15 102.347   8
  -5  11   2 1519.74 106.482   5
  -4  11   2 608.879 69.5284   7
   4  11  -2 476.854 58.8454  12
  -4  11   2 512.188 62.9073   5
  -4 -11   2 518.202 65.2517  11
  -4 -11   2 509.270 59.9815   8
  -3 -11   2 7780.84 219.447   8
  -3  11   2 8217.31 227.594   5
  -3  11   2 8164.88 237.904  12
  -3 -11   2 8357.20 237.595  11
  -3  11   2 7946.85 225.385   7
   3  11  -2 7765.61 219.231  12
   2  11  -2 2100.26 116.555  12
  -2 -11   2 2335.46 128.110  11
  -2 -11   2 2043.06 112.880   8
  -2  11   2 2081.26 116.532   5
  -2  11   2 2295.58 123.685   7
  -2  11   2 2163.92 126.154  12
  -1  11   2 1214.58 85.5414   5
  -1  11   2 1340.77 98.7989  12
   1  11  -2 1221.05 86.1374  12
  -1  11   2 1178.66 88.8325   7
  -1 -11   2 1267.83 89.5542   8
   0  11  -2 307.007 47.2111  12
   0 -11   2 404.399 57.6429   8
   0  11   2 210.327 39.7763   5
   0  11   2 274.308 45.3725   7
   0  11   2 381.886 58.0353  12
  -1  11  -2 1554.20 86.1189   7
  -1  11  -2 1481.90 92.7363  12
   1 -11   2 1516.90 100.275   8
   1  11   2 1456.11 92.6734   5
   1  11   2 1546.21 110.320  12
  -2  11  -2 1903.40 102.590  12
   2  11   2 1966.72 105.650   5
  -2  11  -2 2053.52 101.212   7
   2 -11   2 2109.55 115.658   8
   2  11   2 1973.98 121.916  12
   3  11   2 41.5996 25.1209   5
   3  11   2 72.7984 32.2911  12
  -3  11  -2 56.0591 26.8946   7
  -4  11  -2 271.824 46.1690   7
   4  11   2 265.551 56.0921  12
   5  11   2 213.612 50.4169  10
   5  11   2 131.972 40.9539  12
  -5  11  -2 266.340 50.5275   7
  -6  11  -2 1842.87 115.545   7
   6  11   2 1537.09 120.289  12
   6  11   2 1702.67 128.175  10
  -7  11  -2 672.280 78.9582   7
   7  11   2 550.546 80.8816  10
  -8  11  -2 649.648 80.5057   7
   8  11   2 526.772 79.5406  10
  -9  11  -2 17.6461 33.2756   7
   9  11   2 14.9151 41.2020  10
 -10  11  -2 12.0474 38.2317   7
  10  11   2 137.432 54.2707  10
 -11  11  -2 97.9323 51.8665   7
  11  11   2 193.298 69.7374  10
 -12  11  -2 7.42506 39.0153   7
  12  11   2 23.0519 51.1087  10
 -12  12   2 928.988 116.083   7
 -12 -12   2 881.158 118.348  11
  12  12  -2 915.998 113.221  10
 -11  12   2 204.889 64.5873   7
  11  12  -2 176.512 56.7442  10
 -11 -12   2 317.839 76.6338  11
 -10 -12   2 767.887 103.093  11
 -10  12   2 776.469 98.4698   7
  10  12  -2 755.178 95.2178  10
  -9 -12   2 352.178 70.8594  11
  -9  12   2 231.831 61.7018   7
   9  12  -2 331.937 64.8448  10
   8  12  -2 677.975 82.8007  10
  -8  12   2 754.806 91.1251   5
  -8  12   2 534.736 77.9709   7
  -8 -12   2 695.244 88.3519  11
   7  12  -2 99.8165 40.6591  10
  -7 -12   2 128.296 52.6149  11
  -7  12   2 26.5059 43.2585   7
  -7  12   2 145.778 50.6458   5
  -6 -12   2 127.511 46.2261  11
   6  12  -2 14.6553 30.5105  10
  -6 -12   2 13.3093 27.6802   8
  -6  12   2-12.6145 34.9048   7
  -6  12   2 36.7078 36.9219   5
   5  12  -2 291.452 55.4858  12
  -5  12   2 376.105 61.7966   7
  -5 -12   2 367.048 57.5226   8
  -5 -12   2 351.936 63.1448  11
  -5  12   2 311.746 57.3132   5
  -4 -12   2 1593.98 115.293  11
   4  12  -2 1575.78 109.496  12
  -4 -12   2 1494.97 103.246   8
  -4  12   2 1757.68 115.562   7
  -4  12   2 1527.10 108.787   5
  -3  12   2 163.692 41.7419   5
  -3  12   2 114.131 36.9567  12
  -3 -12   2 140.048 40.7023  11
  -3  12   2 199.101 48.0785   7
  -3 -12   2 105.788 31.5315   8
   3  12  -2 216.802 45.4334  12
  -2 -12   2 4372.29 170.742   8
  -2  12   2 4426.28 184.868  12
  -2  12   2 4445.67 177.119   7
   2  12  -2 4415.88 171.375  12
  -2  12   2 4401.13 169.736   5
  -1  12   2 1115.59 89.0154   7
  -1  12   2 1104.68 95.4541  12
  -1  12   2 1253.82 91.2305   5
   1  12  -2 1334.01 95.5934  12
  -1 -12   2 1238.40 94.8448   8
   0  12   2 9663.89 271.888  12
   0  12  -2 9772.80 247.041  12
   0  12   2 9978.99 248.178   5
   0  12   2 9241.15 253.068   7
   0 -12   2 9769.91 248.401   8
   1  12   2 13974.4 327.976  12
  -1  12  -2 13771.8 288.736  12
   1 -12   2 14261.4 299.642   8
  -2  12  -2 6495.85 191.302   7
   2  12   2 6632.57 230.003  12
   2 -12   2 6563.39 205.821   8
  -3  12  -2 4366.08 161.338   7
   3  12   2 4466.79 188.369  12
   4  12   2 81.9535 38.8516  12
  -4  12  -2 53.8805 32.2513   7
  -5  12  -2 1320.56 97.6744   7
   5  12   2 1222.62 107.790  12
   6  12   2 66.4740 41.9005  12
  -6  12  -2 140.019 42.6455   7
   6  12   2 148.679 52.0595  10
   7  12   2 172.582 51.2834  12
  -7  12  -2 240.906 57.1071   7
  -8  12  -2 54.4684 40.8345   7
   8  12   2 44.4174 40.0449  10
  -9  12  -2 111.776 48.4013   7
   9  12   2 141.462 57.1278  10
  10  12   2 525.921 86.6888  10
 -10  12  -2 642.843 88.5630   7
  11  12   2 119.999 59.9341  10
 -11  12  -2-9.61887 46.9400   7
 -11  13   2 913.489 116.317   7
 -11 -13   2 533.969 92.5706  11
 -10  13   2 0.25096 40.1477   5
 -10 -13   2 40.4127 53.8287  11
 -10  13   2 19.6916 36.6236   7
  -9 -13   2 199.407 60.0927  11
  -9  13   2 220.772 61.3164   7
  -9  13   2 326.389 73.5850   5
  -8 -13   2 661.145 91.0063  11
  -8  13   2 749.917 92.4500   5
  -8  13   2 631.220 87.1981   7
  -7 -13   2 57.6126 41.9687  11
  -7  13   2-94.6218 54.3465   7
  -7  13   2-50.7526 38.7930   5
  -6 -13   2 131.903 42.4346   8
  -6 -13   2 115.946 48.1415  11
   6  13  -2 99.5294 44.1628  12
  -6  13   2 148.081 50.7510   7
  -6  13   2 155.952 51.0990   5
  -5  13   2 2633.80 152.142   7
   5  13  -2 2746.16 153.119  12
  -5  13   2 2487.18 146.510   5
  -5 -13   2 2702.50 145.897   8
  -5 -13   2 2637.80 155.031  11
  -4  13   2 1173.43 97.2586   5
  -4  13   2 1243.84 102.163   7
  -4 -13   2 1150.76 95.0413   8
  -4 -13   2 1271.19 105.837  11
   4  13  -2 1290.40 104.282  12
  -3  13   2 142.605 42.5377   5
  -3  13   2 74.9106 35.0538   7
  -3  13   2 54.4319 37.3739  12
  -3 -13   2 52.1995 28.5880   8
  -3 -13   2 162.851 48.4257  11
   3  13  -2 22.3896 31.2301  12
  -2  13   2-20.6403 39.7996  12
  -2  13   2 61.3192 28.7757   7
  -2  13   2 23.7593 27.2482   5
   2  13  -2 33.2230 32.3782  12
  -2 -13   2-12.3513 33.5782   8
  -1  13   2 3973.85 182.453  12
   1  13  -2 3804.16 166.639  12
  -1 -13   2 3845.33 167.208   8
  -1  13   2 3622.57 165.935   7
   0  13  -2 1047.95 91.5820  12
   0  13   2 907.610 95.9400  12
   0 -13   2 996.615 90.0779   8
   0  13   2 825.721 81.9965   7
   1  13   2 301.959 63.8807  12
  -1  13  -2 232.269 46.4658  12
   1 -13   2 256.396 53.4699   8
   2  13   2 741.219 84.4766  12
   2 -13   2 906.132 84.0293   8
   3  13   2 48.7429 39.1581  12
   3 -13   2 76.1485 41.4325   8
  -3  13  -2-19.0716 31.3437   7
  -4  13  -2 190.946 42.5495   7
   4  13   2 187.262 54.6414  12
   5  13   2 1326.33 117.633  12
  -5  13  -2 1528.23 109.934   7
  -6  13  -2 413.676 63.5467   7
   6  13   2 429.289 73.6331  12
   7  13   2 72.7497 42.7989  12
   7  13   2 3.25081 44.1986  10
  -7  13  -2 20.0377 33.0791   7
   8  13   2 34.9710 47.4716  12
   8  13   2 7.00340 41.5834  10
  -8  13  -2 26.3885 33.1434   7
   9  13   2 15.6127 42.0520  12
  -9  13  -2 7.06647 37.6160   7
   9  13   2 23.6229 48.0197  10
 -10  13  -2 87.5462 51.9024   7
  10  13   2 37.4532 50.0215  10
 -10 -14   2 753.683 103.868  11
 -10  14   2 831.502 106.460   7
 -10  14   2 583.107 92.5128   5
  -9  14   2 163.077 61.4328   7
  -9 -14   2 167.059 57.2887  11
  -9  14   2 283.921 70.0719   5
  -8  14   2 647.402 90.5151   7
  -8 -14   2 539.966 87.7157  11
  -8  14   2 741.635 97.4873   5
  -7  14   2 152.663 59.8458   7
  -7 -14   2 159.914 55.7019  11
   7  14  -2 70.6570 51.9676  12
  -7  14   2 134.370 50.0587   5
  -6  14   2-69.4597 42.9808   5
  -6 -14   2 10.4369 33.2899  11
   6  14  -2 82.6159 45.0817  12
  -6  14   2 48.2054 47.9737   7
   5  14  -2 15.5103 35.6449  12
  -5  14   2-33.3424 28.8665   7
  -5  14   2 29.7861 38.7040   5
  -5 -14   2 40.7240 36.9961  11
  -5 -14   2 33.3547 36.3376   8
  -4  14   2 141.096 42.0411   5
   4  14  -2 108.804 43.8902  12
  -4 -14   2 150.105 44.1897  11
  -4  14   2 123.011 49.2490   7
  -4 -14   2 76.5839 31.4740   8
   3  14  -2 110.861 41.4038  12
  -3  14   2 94.9993 41.2244   7
  -3  14   2 75.0369 39.5183  12
  -3 -14   2 67.6110 32.4276   8
   2  14  -2 59.8858 38.1498  12
  -2  14   2 2.15256 41.4869  12
  -2 -14   2 99.2940 38.7997   8
  -2  14   2 29.5619 31.6476   7
  -1  14   2 1005.35 95.8449   7
  -1  14   2 1329.52 114.046  12
  -1 -14   2 1236.51 103.138   8
   1  14  -2 1228.66 101.893  12
   0  14  -2 258.494 51.2267  12
   0  14   2 341.057 68.2751  12
   0  14   2 219.365 52.3762   7
   0 -14   2 405.870 65.3995   8
   1  14   2 783.494 93.6586  12
   1 -14   2 624.639 79.2561   8
   2  14   2 984.968 104.744  12
   2 -14   2 901.845 88.2948   8
   3  14   2 55.0258 43.2110  12
   3 -14   2 42.5200 36.1728   8
   4  14   2 243.240 63.6107  12
  -4  14  -2 150.453 43.8501   7
   4 -14   2 126.417 44.6193   8
  -5  14  -2 294.745 56.9319   7
   5  14   2 369.368 71.6331  12
  -6  14  -2 352.469 63.0350   7
   6  14   2 395.296 77.3216  12
  -7  14  -2 80.4407 41.6786   7
   7  14   2-33.3313 43.7680  12
   8  14   2-4.29299 43.1724  12
  -8  14  -2 139.954 54.9929   7
  -9  14  -2 156.231 58.5042   7
   9  14   2 180.861 71.2948  10
   9  14   2 108.772 57.0239  12
 -10 -15   2 436.242 88.1516  11
  -9  15   2 72.7340 58.4250   7
   9  15  -2-18.1979 41.5913  12
  -9  15   2 46.5211 51.2318   5
  -9 -15   2 47.4730 50.1725  11
   8  15  -2 95.4770 50.4208  12
  -8 -15   2 138.678 55.7935  11
  -8  15   2 229.865 68.1083   7
  -8  15   2 117.834 55.9123   5
   7  15  -2 1015.53 110.847  12
  -7  15   2 1066.07 114.494   7
  -7  15   2 867.200 101.279   5
  -7 -15   2 1007.72 112.392  11
   6  15  -2 117.175 51.4159  12
  -6 -15   2 104.020 46.1501  11
  -6  15   2 129.384 52.9037   7
  -5  15   2 78.7544 45.6646   7
   5  15  -2 190.828 58.4970  12
  -5 -15   2 47.3129 44.3966  11
  -5 -15   2 162.376 50.1219   8
   4  15  -2 561.849 78.0387  12
  -4 -15   2 515.164 72.3964   8
  -4  15   2 543.582 79.8570   7
   3  15  -2 578.804 78.9995  12
  -3  15   2 503.255 76.4938   7
  -3  15   2 520.945 77.3040  12
  -3 -15   2 500.508 71.0609   8
  -2 -15   2 285.810 54.9582   8
  -2  15   2 334.210 73.3132  12
   2  15  -2 406.445 66.0621  12
  -2  15   2 307.533 62.3834   7
  -1  15   2 40.0496 36.5998  12
   1  15  -2-32.0641 38.2386  12
  -1  15   2-0.78425 33.5252   7
  -1 -15   2 42.9989 38.0301   8
   0 -15   2 306.325 60.4054   8
   0  15   2 319.019 70.3612  12
   1  15   2 3088.94 176.624  12
   1 -15   2 2690.28 153.851   8
   2  15   2 74.5309 56.7438  12
   2 -15   2 96.1074 48.0089   8
   3  15   2 114.894 55.2361  12
   3 -15   2 143.194 48.3405   8
   4  15   2 176.442 57.5444  12
   4 -15   2 209.571 56.1418   8
   5 -15   2 556.980 77.1143   8
   5  15   2 684.274 95.7381  12
  -5  15  -2 719.044 85.3784   7
   6 -15   2 585.526 80.3021   8
  -6  15  -2 497.523 74.0907   7
   6  15   2 576.730 91.0931  12
   7  15   2 123.933 59.1717  12
  -7  15  -2 142.720 54.9299   7
   8  15   2-24.2901 51.6542  12
  -8  15  -2 36.3677 41.2613   7
   8  16  -2 621.148 96.1027  12
   7  16  -2 469.519 88.2725  12
  -7  16   2 346.429 76.1011   7
   6  16  -2 64.8402 43.7122  12
  -6  16   2 130.785 58.4573   7
   5  16  -2 64.3490 41.8732  12
  -5 -16   2 61.8966 33.4535   8
  -4 -16   2 80.7309 49.2450   8
  -4  16   2 91.5954 39.3812   7
   4  16  -2-34.9729 45.0586  12
  -3  16   2 250.641 57.4596   7
  -3  16   2 283.142 71.9552  12
   3  16  -2 395.382 73.2021  12
  -3 -16   2 266.132 61.1847   8
  -2 -16   2 252.606 56.9683   8
  -2  16   2 272.788 62.6657   7
  -2  16   2 335.056 67.5042  12
  -1  16   2 58.1798 39.5373   7
  -1  16   2 13.3546 42.4846  12
  -1 -16   2 90.9251 42.6769   8
   0 -16   2 1501.54 122.311   8
   0  16   2 1492.50 132.687  12
   1  16   2 37.7464 43.8498  12
   1 -16   2 130.784 50.9721   8
   2  16   2 149.726 53.8765  12
   2 -16   2 63.0502 43.5503   8
   3  16   2 506.280 80.3737  12
   3 -16   2 606.114 79.3627   8
   4  16   2 386.960 78.6312  12
   4 -16   2 328.289 66.7202   8
   5  16   2 191.853 58.1613  12
   5 -16   2 264.103 61.8925   8
  -5  16  -2 132.799 45.5600   7
   6  16   2 26.0776 45.2584  12
   6 -16   2 47.5524 39.4104   8
  -6  16  -2-56.7695 43.2739   7
   7 -16   2 78.0601 45.0268   8
   7  16   2 16.7216 51.2654  12
  -7  16  -2 30.1622 42.4438   7
   7  17  -2 731.584 104.147  12
   6  17  -2 528.352 87.4858  12
  -6  17   2 577.700 95.0828   7
   5  17  -2-35.4808 37.2705  12
  -5  17   2 18.0378 41.3133   7
  -4  17   2 855.690 104.272   7
  -4 -17   2 707.263 90.7040   8
   4  17  -2 772.341 98.0180  12
  -3 -17   2 838.181 98.6632   8
  -3  17   2 804.614 98.8370   7
  -3  17   2 747.092 100.856  12
  -2  17   2 190.558 60.2907  12
  -2  17   2 366.545 70.9759   7
  -2 -17   2 305.883 63.9685   8
  -1  17   2 50.6274 45.0570  12
  -1 -17   2 12.4374 34.9535   8
   0  17   2 986.966 114.580  12
   0 -17   2 1097.68 109.694   8
   1  17   2 57.8523 43.8847  12
   1 -17   2 202.012 58.1771   8
   2  17   2-22.9452 45.2136  12
   2 -17   2 8.37843 31.1054   8
   3  17   2 49.2885 52.8043  12
   3 -17   2 134.350 51.7894   8
   4  17   2 317.554 75.1998  12
   4 -17   2 207.583 57.9845   8
   5  17   2 93.6977 54.8345  12
   5 -17   2 197.783 58.1687   8
   5  18  -2-31.5368 41.3276  12
  -4  18   2 37.0890 42.8383   7
  -4 -18   2 43.5827 37.0251   8
  -3  18   2 15.0774 42.1710   7
  -3  18   2 35.4209 51.5399  12
  -3 -18   2-5.36629 35.3066   8
  -2  18   2 121.809 53.6633   7
  -2  18   2 25.1780 46.4832  12
  -2 -18   2 82.2532 45.3582   8
  -1  18   2 38.1292 45.0202  12
  -1 -18   2 48.2940 44.4106   8
   0  18   2 214.623 65.8108  12
   0 -18   2 396.538 75.0800   8
   1  18   2 167.292 61.4177  12
  -1 -18  -2 331.087 63.7602   8
   1 -18   2 229.989 59.2237   8
   2 -18   2 60.0686 47.7654   8
   2  18   2 59.2768 43.8838  12
   4 -18   2 57.0021 42.7238   6
 -15   0   3-110.407 54.1699  13
 -14   0   3-16.6966 41.6781  13
 -13   0   3 29.3918 35.8681  13
 -12   0   3-87.2525 47.4088  13
 -11   0   3 21.1789 40.8435  13
 -10   0   3-56.1767 46.2853  13
  -9   0   3-44.6951 34.6479  13
  -9   0   3-16.1751 22.3997   8
  -8   0   3-1.80360 18.3505   8
  -8   0   3-4.41128 23.6084  13
  -7   0   3-26.4234 21.9773   8
   7   0  -3-5.49292 18.1450   2
  -7   0   3 8.32139 25.2601  13
  -6   0   3 22.6927 19.7328   8
   6   0  -3 23.0932 21.8805   2
  -6   0   3 5.36875 15.3807   2
  -6   0   3 37.2922 23.9033  13
  -5   0   3-10.4613 15.2815   8
  -5   0   3-27.8642 24.5472   3
  -5   0   3 10.9470 11.9709   2
  -4   0   3 24.8451 19.8025   8
  -4   0   3-2.30893 10.7092   2
  -4   0   3 29.2039 16.1243  13
  -4   0   3 40.3511 24.7859   3
   4   0  -3 22.1508 14.3753   2
  -3   0   3 16.3758 16.6174   3
   3   0  -3 0.56544 7.58594   2
   2   0  -3 2.96591 6.82834   1
  -2   0   3-15.7464 16.6335   3
   1   0  -3-6.56119 8.89639   4
  -1   0   3 1.01775 8.57982   1
   0   0  -3 6.79357 11.8036   4
   1   0   3 13.3971 12.9312   4
  -2   0  -3-0.29616 18.4016   2
   2   0   3 12.2895 17.4065   4
   3   0   3 70.0352 26.7754   4
  -3   0  -3 16.4442 20.7320   2
   3   0   3 50.1185 19.2819   5
  -4   0  -3-31.7227 32.6774   2
   4   0   3 14.4759 17.8474   6
   4   0   3 32.2273 29.5481   4
   4   0   3 4.61946 14.1730  10
  -4   0  -3 23.8707 20.7047   7
   5   0   3-16.1303 15.9649   6
  -5   0  -3-19.1110 18.0593   7
   6   0   3-13.8811 16.6645   6
  -6   0  -3-12.1360 18.8210   7
  -7   0  -3 52.7243 29.7367   7
  -8   0  -3-48.4592 39.0342   7
  -9   0  -3-49.6104 32.7326   7
 -10   0  -3 1.51855 26.1274   7
 -10   0  -3 26.9545 26.5129  13
 -11   0  -3 44.4248 36.2490   7
  11   0   3 49.8123 39.0764  10
  12   0   3 18.7422 33.3258  10
 -12   0  -3 8.49978 33.1746   7
  13   0   3 115.746 53.0740  10
 -13   0  -3 34.0720 40.3594   7
  14   0   3 55.8396 44.7466  10
  15   0   3 20.0863 41.7572  10
 -15  -1   3 241.636 68.6824  13
 -15   1   3 171.691 61.1044  13
 -14  -1   3-12.0906 38.0051  13
 -14   1   3-41.4702 43.2471  13
 -13  -1   3 48.9993 36.2547  13
 -13   1   3 33.0334 43.6058  13
 -12  -1   3 362.925 67.8007  13
 -12   1   3 436.201 70.6765  13
 -11   1   3 405.143 68.0344  13
 -11  -1   3 398.733 63.4144  13
 -10   1   3 6820.00 223.161  13
 -10  -1   3 6654.26 219.721  13
  -9   1   3 3243.29 143.736  13
  -9  -1   3 3196.85 123.807   8
  -9   1   3 3169.44 123.258   8
  -9  -1   3 3214.81 145.043  13
  -8  -1   3 3367.15 139.076  13
  -8  -1   3 3303.05 124.366   8
  -8   1   3 3477.12 138.647  13
  -8   1   3 3186.60 119.964   8
  -7  -1   3 554.978 58.3399  13
  -7   1   3 725.518 60.9245  13
   7   1  -3 594.205 65.1712   2
  -7  -1   3 614.752 53.6255   8
  -7   1   3 622.826 54.1943   8
  -6  -1   3 13143.4 233.462  13
   6   1  -3 13240.3 268.152   2
  -6   1   3 12882.7 220.386   8
  -6   1   3 13190.5 226.202  13
  -6  -1   3 12951.3 264.461   2
   6  -1  -3 12681.8 243.962   2
  -6   1   3 12690.2 177.078   7
  -6  -1   3 12993.4 224.983   8
  -6   1   3 12810.0 237.244   2
  -5  -1   3 1669.90 87.2499   2
  -5   1   3 1632.76 76.4124   8
  -5  -1   3 1641.31 103.505   3
  -5  -1   3 1741.97 78.9100   8
   5  -1  -3 1649.34 76.4903   2
  -5   1   3 1739.54 108.048   3
  -5   1   3 1630.81 73.6737   2
   5   1  -3 1644.08 85.7446   2
   4   1  -3 2700.72 96.9559   2
  -4   1   3 2649.18 85.2553  13
  -4  -1   3 2666.46 90.0611  13
  -4   1   3 2641.61 127.711   3
  -4   1   3 2652.91 91.8774   8
  -4  -1   3 2701.01 93.5443   8
  -4   1   3 2570.08 76.7272   2
   4  -1  -3 2646.20 79.8654   2
  -4  -1   3 2728.66 125.461   3
  -4   1   3 2691.22 80.8323   6
  -3  -1   3 34006.7 425.247   3
  -3   1   3 35137.7 445.684   3
   3  -1  -3 34088.6 210.639   2
   3   1  -3 34153.2 311.301   2
   2   1  -3 73667.0 563.058   3
  -2   1   3 72795.0 624.637   3
   2   1  -3 71019.1 446.951   1
  -2  -1   3 72441.9 595.723   3
   1   1  -3 7572.01 182.932   3
   1   1  -3 7769.51 150.070   1
  -1   1   3 7795.50 97.2856   1
  -1  -1   3 7711.69 148.901   1
   1  -1  -3 7777.92 95.3344   2
   0   1   3 35237.0 287.370   4
   0   1  -3 35424.3 349.184   4
   0  -1  -3 35607.0 279.161   2
   0  -1   3 35820.3 350.168   1
  -1  -1  -3 48200.2 397.683   2
   1   1   3 48373.9 412.371   4
   1  -1   3 48139.3 455.481   4
  -1   1  -3 48488.7 445.668   4
   2  -1   3 2338.62 112.639   4
  -2   1  -3 2351.30 110.297   4
  -2  -1  -3 2287.42 100.130   2
   2   1   3 2380.66 106.956   4
   3  -1   3 5140.86 180.265   4
  -3   1  -3 4890.33 170.745   2
  -3  -1  -3 5119.62 169.053   2
   3  -1   3 5170.02 120.506   6
   4  -1   3 90813.7 817.198   4
   4   1   3 88239.3 548.526   5
  -4  -1  -3 89548.6 540.868   7
  -4   1  -3 89904.2 537.641   7
  -4  -1  -3 90470.1 776.734   2
   4   1   3 87944.6 511.450  10
   4  -1   3 89708.8 515.182   6
  -5  -1  -3 3966.30 123.396   7
  -5   1  -3 4137.62 125.579   7
   5  -1   3 4240.37 117.371   6
   5   1   3 4127.07 107.759   6
   6   1   3 313.260 39.3147  10
  -6  -1  -3 331.380 42.1512   7
   6  -1   3 295.996 34.9389   6
  -7  -1  -3 3363.18 128.318   7
  -7   1  -3 3409.11 128.416   7
   7   1   3 3425.13 131.261  10
   7  -1   3 3403.95 115.224   6
  -8  -1  -3 1176.27 84.1383   7
  -8   1  -3 1087.49 78.3654   7
   8   1   3 1216.13 85.8880  10
  -9  -1  -3 325.775 49.9255   7
   9   1   3 440.834 59.5548  10
  -9   1  -3 445.251 56.4746   7
  -9  -1  -3 458.224 50.3749  13
 -10  -1  -3 43.5839 28.4783   7
 -10   1  -3 67.7836 33.3211   7
  10   1   3 56.1348 37.6263  10
 -11   1  -3 464.623 66.2804   7
 -11  -1  -3 528.954 68.5066   7
  11   1   3 417.991 69.0809  10
 -12   1  -3 20.7863 34.2779  13
  12   1   3 37.7173 39.6549  10
 -12  -1  -3 128.095 46.4383   7
 -12   1  -3 66.8184 39.2113   7
  13  -1   3 237.300 62.7018  10
 -13   1  -3 185.598 52.6657   7
  13   1   3 312.048 68.7664  10
 -14   1  -3 198.096 55.9037   7
  14   1   3 127.601 51.2035  10
  14  -1   3 208.351 66.0898  10
  15  -1   3 106.682 47.4940  10
 -15   2   3 445.942 83.1661  13
 -15  -2   3 399.332 82.8386  13
  15   2  -3 268.647 69.3970  10
 -14   2   3 70.0500 47.0469  13
 -14  -2   3 193.307 61.1474  13
 -13  -2   3 184.917 55.4576  13
 -13   2   3 328.987 70.0795  13
 -12  -2   3 283.192 60.3071  13
 -12   2   3 225.598 54.8303  13
 -11  -2   3 175.320 50.8713  13
 -11   2   3 163.665 49.1908  13
 -10   2   3 7641.17 234.402  13
 -10  -2   3 8424.89 250.215  13
 -10   2   3 7967.98 202.200   8
  -9   2   3 2353.58 121.197  13
  -9  -2   3 2135.97 106.153   8
  -9   2   3 2183.58 102.463   8
  -9  -2   3 2308.00 123.084  13
  -8  -2   3 1903.29 106.999  13
  -8   2   3 2012.44 96.4582   8
  -8   2   3 2120.88 107.445  13
  -8  -2   3 2005.82 98.0780   8
  -7   2   3 51978.6 485.209  13
  -7  -2   3 52349.8 510.756  13
  -7   2   3 51836.6 461.522   8
  -7   2   3 51161.0 405.795   7
  -7  -2   3 50924.1 473.491   8
   6  -2  -3 4945.61 150.962   4
   6   2  -3 4865.43 170.518   2
  -6   2   3 5239.32 141.107   8
  -6  -2   3 5177.27 143.761   8
  -6   2   3 4971.65 119.143   7
  -6  -2   3 4846.44 172.733   2
  -6   2   3 4860.26 137.513  13
  -5   2   3 161.922 26.9551   8
  -5   2   3 154.063 21.6357   7
   5  -2  -3 189.660 26.8258   4
  -5  -2   3 105.056 25.1789   2
  -5  -2   3 164.487 36.3490   3
  -5  -2   3 166.337 28.8271   8
   5   2  -3 151.926 31.0410   2
  -5   2   3 140.094 22.5257   2
  -4   2   3 24471.0 214.592   2
   4  -2  -3 24326.6 227.297   4
  -4  -2   3 24583.1 370.407   3
  -4  -2   3 24739.7 288.155   8
  -4   2   3 24730.2 254.455  13
   4   2  -3 24859.8 322.097   2
  -4   2   3 24334.2 277.189   8
  -4   2   3 24281.6 392.471   3
  -3   2   3 76548.2 676.187   3
  -3   2   3 79275.7 461.877   5
  -3  -2   3 78354.5 629.738   3
   3   2  -3 77155.5 540.380   2
  -3  -2   3 78313.8 466.912  11
  -3   2   3 79074.8 436.408   6
   2   2  -3 16839.5 253.277   1
   2   2  -3 16601.5 259.566   3
  -2  -2   3 16802.6 281.083   3
  -2   2   3 16792.2 307.731   3
   1   2  -3 12942.7 231.577   3
  -1  -2   3 12856.8 219.954   1
   1   2  -3 12636.0 220.474   1
   0  -2  -3 38748.8 280.527   2
   0  -2   3 37391.3 396.025   1
   0   2   3 38068.7 292.609   2
   1   2   3 27274.0 305.245   2
  -1   2  -3 27826.5 365.845   4
  -1  -2  -3 27515.3 297.592   2
   1  -2   3 27887.8 366.988   1
  -2   2  -3 3299.51 135.642   4
   2  -2   3 3352.74 139.120   4
  -2  -2  -3 3083.64 115.842   2
   2   2   3 3082.90 120.881   2
   3  -2   3 51453.5 591.814   4
  -3   2  -3 53245.0 387.447   7
  -3  -2  -3 52330.5 536.171   2
   3   2   3 53063.1 554.108   2
   3   2   3 52042.9 384.001  10
   3  -2   3 51489.5 391.445   6
   4   2   3 10392.8 270.489   2
   4   2   3 10003.2 182.175  10
   4  -2   3 9881.04 279.663   4
  -4   2  -3 9772.31 185.491   7
  -4  -2  -3 10082.3 260.777   2
   4   2   3 9919.75 186.488   5
   4  -2   3 9993.19 179.894   6
  -5   2  -3 1750.93 82.6403   7
   5   2   3 1777.98 85.9596   5
   5  -2   3 1896.44 81.3426   6
  -5  -2  -3 1710.80 82.8367   7
  -6  -2  -3 6587.57 168.229   7
  -6   2  -3 6484.89 169.046   7
  -6  -2  -3 6203.78 133.548  13
   6  -2   3 6597.62 158.660   6
   6   2   3 6247.09 169.275  10
  -7  -2  -3 921.395 68.4832   7
  -7   2  -3 876.355 68.7586   7
  -7  -2  -3 966.448 58.9555  13
   7   2   3 1000.94 73.6742  10
   7  -2   3 945.905 64.1212   6
  -8   2  -3 87.0741 35.4544   7
   8   2   3 79.4139 26.1621  10
  -8  -2  -3 84.2353 26.2224   7
  -9  -2  -3 2654.47 132.221   7
  -9   2  -3 3140.35 140.329   7
   9   2   3 3123.72 146.591  10
 -10  -2  -3 196.101 46.5828   7
  10   2   3 195.686 49.9153  10
 -10   2  -3 244.056 51.2395   7
 -11  -2  -3 793.769 80.9413   7
 -11   2  -3 856.594 85.4398   7
  11   2   3 721.517 85.9610  10
 -12   2  -3 135.620 48.1958   7
 -12  -2  -3 108.932 40.2396   7
  12   2   3 41.2692 34.8140  10
 -13   2  -3 32.0551 35.7093  13
 -13   2  -3 60.7204 44.8666   7
  13   2   3-69.9624 47.7638  10
  14   2   3 210.116 64.5354  10
 -14   2  -3 392.926 72.3113   7
  15  -2   3 29.6662 45.0075  10
 -15  -3   3 212.223 68.0821  13
 -15   3   3 180.657 55.0182  13
  15   3  -3 185.194 66.1694  10
 -14   3   3-48.9385 40.9784  13
 -14  -3   3 58.4548 47.3833  13
  14   3  -3 50.0850 41.4914  10
 -13  -3   3-8.48186 39.5953  13
  13   3  -3 111.197 47.8113  10
 -13   3   3 119.887 50.2826  13
 -12   3   3 2208.87 142.304  13
 -12  -3   3 2063.28 146.791  13
 -11   3   3 2749.17 148.934  13
 -11  -3   3 2780.70 155.849  13
 -10  -3   3 2014.48 125.662  13
 -10   3   3 2013.17 119.337  13
 -10   3   3 2288.27 110.190   8
  -9   3   3 3090.27 138.241  13
  -9  -3   3 2916.11 145.101  13
  -9   3   3 3037.32 124.119   8
  -8   3   3 189.061 34.0927   8
  -8   3   3 246.771 46.1570  13
  -8  -3   3 233.166 44.7306  13
  -8   3   3 210.516 32.3478   7
  -8  -3   3 262.821 42.7417   8
  -7   3   3 2077.92 88.4956   7
  -7  -3   3 2102.29 107.434  13
  -7   3   3 1940.91 96.0539  13
  -7  -3   3 1921.19 94.5303   8
  -7   3   3 2003.75 93.3748   8
  -6  -3   3 247.119 35.7891  13
  -6  -3   3 350.929 41.1811   8
  -6   3   3 328.018 38.2609   8
   6   3  -3 306.917 48.2646   2
  -6   3   3 345.502 36.6744   7
  -6   3   3 313.677 36.8721  13
   5  -3  -3 753.061 51.5391   4
  -5   3   3 689.735 46.9889   7
  -5  -3   3 699.628 67.0166   3
  -5  -3   3 661.691 52.3179   8
  -5   3   3 722.822 52.7929   8
   5   3  -3 684.155 63.7451   2
  -4  -3   3 0.61492 14.1176   3
  -4   3   3-7.39626 17.6636   8
  -4   3   3-20.1653 16.4954   7
  -4   3   3 13.2133 21.8660   3
   4   3  -3 14.6205 18.5110   2
  -4  -3   3-9.87554 13.5079   8
  -4   3   3 1.08635 7.80446   2
  -3  -3   3 7299.85 190.510   3
   3  -3  -3 7217.29 88.1061   1
  -3   3   3 7393.51 216.030   3
  -3   3   3 7578.23 143.966   7
  -3   3   3 7439.25 151.308   5
   3   3  -3 7466.82 193.536   1
   3  -3  -3 7578.37 204.800   3
   3   3  -3 7614.31 189.527   2
  -3   3   3 7210.03 86.6026   2
  -3  -3   3 7588.46 154.697  11
   2  -3  -3 1421.75 88.6723   3
  -2   3   3 1567.54 64.9230   7
  -2  -3   3 1412.98 80.1180   3
  -2   3   3 1387.37 92.6440   3
   2   3  -3 1424.80 83.4470   1
   2   3  -3 1448.83 74.1450   3
  -2  -3   3 1329.52 63.5919  11
   1  -3  -3 35470.0 440.687   3
  -1   3   3 35943.6 226.170   2
   1   3  -3 35656.7 367.882   3
  -1  -3   3 35704.3 410.471   1
   1   3  -3 35624.7 414.759   1
   0   3  -3 49318.2 502.423   1
   0  -3   3 49886.4 499.043   1
   0  -3  -3 49756.4 340.419   2
   0   3   3 50057.4 355.384   2
  -1   3  -3 1058.23 78.1469   4
   1  -3   3 1050.11 78.6769   1
   1   3   3 1131.27 64.9023   2
  -1  -3  -3 1038.97 59.2134   2
  -2  -3  -3 15879.8 264.762   2
  -2   3  -3 15781.2 195.660   7
   2  -3   3 15726.1 315.344   1
   2   3   3 15687.2 274.683   2
   2   3   3 15452.3 211.337  10
  -3  -3  -3 521.175 55.2768   2
  -3   3  -3 482.424 40.1710   7
   3   3   3 549.176 58.8006   2
   3  -3   3 517.839 41.6628   6
   3   3   3 540.971 43.4504   5
   3   3   3 423.033 41.7518  10
   4   3   3 2053.79 122.161   2
  -4  -3  -3 2156.68 120.892   2
  -4   3  -3 2170.87 86.2492   7
   4   3   3 1988.62 88.8190   5
   4  -3   3 1880.50 82.0038   6
   5   3   3 7266.89 174.978  10
  -5   3  -3 7072.18 166.514   7
   5  -3   3 7167.63 164.389   6
   5   3   3 7318.16 174.383   5
  -6  -3  -3 859.952 63.8395   7
  -6   3  -3 1002.49 68.5981   7
   6  -3   3 968.447 64.8914   6
   6   3   3 1018.25 73.1187  10
  -7   3  -3 72.8980 32.3499   7
   7   3   3 84.0753 31.1682  10
  -7  -3  -3 52.2869 23.6160   7
   7  -3   3 95.1085 26.3422   6
  -8  -3  -3 1151.55 80.2687   7
  -8   3  -3 1259.08 88.8480   7
   8   3   3 1276.82 91.6544  10
   8  -3   3 1178.93 77.9536   6
  -9  -3  -3 351.150 49.9239   7
  -9   3  -3 464.846 63.4134   7
   9   3   3 417.195 62.4786  10
 -10  -3  -3 399.346 59.4396   7
  10   3   3 474.803 69.3090  10
 -10   3  -3 470.824 63.0191   7
 -11   3  -3 103.455 46.3350   7
 -11  -3  -3-5.16984 30.9274   7
  11   3   3 29.5143 38.3330  10
  12   3   3 89.6282 45.9353  10
 -12   3  -3 208.363 58.3318   7
 -13   3  -3 147.575 50.7332   7
  13   3   3 33.0254 37.0155  10
 -14   3  -3 489.228 80.2144  13
 -14   3  -3 318.314 64.1318   7
  14   3   3 452.267 83.5630  10
 -15   4   3 43.3579 43.3571  13
 -15  -4   3 59.9782 55.1045  13
  15   4  -3 55.4327 44.7969  10
 -14   4   3 147.259 58.6738  13
 -14  -4   3 83.5366 47.8562  13
  14   4  -3 112.108 48.4017  10
 -13  -4   3 80.3749 48.5788  13
 -13   4   3 86.3962 50.9478  13
  13   4  -3 100.525 44.3689  10
 -12  -4   3 168.630 54.2703  13
 -12   4   3 198.221 52.6762  13
  12   4  -3 120.751 48.4285  10
 -11   4   3 10.2780 37.8530  13
  11   4  -3 89.7188 38.8562  10
 -11  -4   3 13.0039 36.9313  13
 -10   4   3-11.8173 24.4150   8
 -10  -4   3-31.9818 41.9060  13
 -10   4   3-25.9176 32.7438  13
  10   4  -3 3.06721 28.8538  10
  -9   4   3 155.895 38.3219   8
  -9   4   3 140.166 40.2656  13
   9   4  -3 174.982 39.7123  10
  -9   4   3 177.981 38.8331   7
  -9  -4   3 120.365 42.1911  13
  -8   4   3 69.1625 30.6722   8
   8   4  -3 65.0467 30.2472  10
  -8   4   3 67.4306 36.1177  13
  -8   4   3 12.5386 23.1075   7
  -8  -4   3 110.577 42.3073  13
  -8  -4   3-21.0331 24.1061   8
  -7  -4   3 455.075 57.3753  13
  -7   4   3 477.824 48.3418   7
   7   4  -3 419.160 45.7436  10
  -7   4   3 477.812 50.1570   8
  -7  -4   3 443.063 50.7953   8
  -6  -4   3 1408.34 84.1857  13
  -6   4   3 1462.65 75.1065   7
  -6  -4   3 1323.39 77.2988   8
   6   4  -3 1480.79 74.0170  10
  -6   4   3 1370.14 75.0017   8
  -5   4   3 22.3104 18.0919   8
  -5  -4   3 16.6623 18.4365   3
   5   4  -3 3.10856 13.0679   2
   5   4  -3 4.13053 12.1779  10
  -5  -4   3 3.74188 15.5303   8
  -5   4   3-6.76774 15.0076   7
  -4   4   3 3215.06 150.243   3
  -4  -4   3 3480.22 136.334   3
  -4   4   3 3580.84 110.823   8
  -4   4   3 3272.12 104.443   7
   4   4  -3 3307.42 142.699   2
  -4  -4   3 3384.71 113.310   8
   4  -4  -3 3322.51 93.6039   1
   3   4  -3 57779.4 591.338   1
  -3   4   3 58231.7 333.683   4
  -3   4   3 58458.3 449.713   5
  -3   4   3 57792.7 623.382   3
   3  -4  -3 59325.8 581.318   3
  -3   4   3 57398.4 428.695   7
  -3  -4   3 56774.2 521.523   3
  -3  -4   3 58438.7 452.885   8
   3   4  -3 59236.5 579.186   2
  -3   4   3 58261.9 422.778   8
  -2   4   3 31.1317 15.9637  12
   2   4  -3 7.86293 21.9036   1
   2  -4  -3 10.1729 14.4691   3
  -2  -4   3 47.9665 18.3956   3
  -2   4   3 22.4515 9.60458   1
  -2   4   3 10.7977 14.1113   7
  -1  -4   3 119806. 560.628   6
  -1   4   3 124135. 601.163  12
  -1  -4   3 120902. 830.469   1
   1   4  -3 121039. 636.644   3
   1  -4  -3 121801. 828.977   3
   1   4  -3 121753. 841.419   1
  -1   4   3 118002. 495.084   2
   0   4   3 59240.0 418.208   2
   0  -4   3 60026.5 410.816   8
   0   4   3 59040.6 408.194  12
   0   4  -3 59089.0 598.813   1
   0  -4   3 60080.3 596.378   1
   0  -4  -3 58180.8 419.294   2
   0  -4   3 59612.4 406.784   6
   0   4   3 59624.2 371.583   6
   1   4   3 33618.6 367.732   2
   1  -4   3 33712.0 462.627   1
   1   4   3 33528.3 304.389  12
  -1  -4  -3 33425.7 356.708   2
   1  -4   3 33458.5 300.519   8
   1   4   3 33530.6 309.903   9
   2   4   3 47462.4 492.031   2
  -2   4  -3 46523.6 346.548   7
   2   4   3 47431.7 406.482   5
   2  -4   3 48247.3 580.869   1
   2   4   3 47703.3 401.134  10
   2  -4   3 47362.7 351.440   8
   2   4   3 47335.1 371.810  12
  -2  -4  -3 46844.3 471.735   2
   2   4   3 47509.7 367.477   9
   3  -4   3 6667.72 150.223   6
  -3   4  -3 6518.15 142.702   7
  -3  -4  -3 6508.08 195.704   2
   3   4   3 6739.19 205.958   2
   3  -4   3 6565.83 129.645   8
   3   4   3 6655.84 155.958   5
  -4   4  -3 1289.10 69.2586   7
   4  -4   3 1317.12 69.7690   6
   4   4   3 1200.30 72.0949  10
   4  -4   3 1267.30 57.6888   8
   4   4   3 1257.30 73.2557   5
  -5   4  -3 1575.95 82.5126   7
   5   4   3 1476.00 82.2384   5
   5  -4   3 1483.66 79.2183   6
   5   4   3 1590.54 88.1313  10
  -6   4  -3 2421.38 106.605   7
   6   4   3 2524.79 117.170  10
   6  -4   3 2291.30 101.929   6
   6   4   3 2337.98 108.683   5
  -7  -4  -3 687.386 62.6871   7
  -7   4  -3 720.772 70.6241   7
   7  -4   3 681.710 61.3616   6
   7   4   3 751.981 69.8986  10
   8   4   3 933.557 84.0725  10
   8  -4   3 981.128 73.3328   6
  -8  -4  -3 948.335 73.9459   7
  -8   4  -3 1062.25 83.5840   7
  -9   4  -3 133.095 41.9863   7
  -9  -4  -3 136.303 33.9181   7
   9   4   3 71.9913 37.3073  10
  10   4   3-0.01978 34.1970  10
 -10  -4  -3 18.0669 29.3175   7
 -10   4  -3 17.4895 29.7205   7
 -11   4  -3 208.192 50.8665   7
  11   4   3 132.870 48.5066  10
  12   4   3 924.213 100.601  10
 -12   4  -3 875.019 90.2210   7
  13   4   3-5.18238 42.9783  10
 -13   4  -3 40.4146 43.2406   7
  14   4   3 97.8447 45.4937  10
 -14   4  -3 184.848 59.2086   7
 -15  -5   3 99.5697 54.2540  13
  15   5  -3 98.6032 54.8003  10
 -15   5   3 127.538 54.1965  13
 -14  -5   3 112.237 56.9197  13
 -14   5   3 190.504 59.8792  13
  14   5  -3 213.584 62.8807  10
  13   5  -3 793.880 94.8059  10
 -13  -5   3 615.009 91.8172  13
 -13   5   3 718.915 90.4792  13
 -12   5   3 197.116 53.4904  13
  12   5  -3 178.097 51.0054  10
 -12  -5   3 49.0890 39.6883  13
 -11   5   3 32.5944 30.7576  13
 -11  -5   3 24.4908 35.6810  13
  11   5  -3 19.1454 30.8974  10
 -10   5   3 3016.18 139.922   7
 -10  -5   3 2874.10 158.459  13
 -10   5   3 3011.28 146.537  13
  10   5  -3 2829.89 143.067  10
  -9  -5   3 2258.26 133.571  13
  -9   5   3 2359.24 119.178   7
   9   5  -3 2220.86 119.720  10
  -8   5   3 451.728 53.0403   8
  -8   5   3 373.955 47.9276   7
   8   5  -3 388.796 51.8982  10
  -8  -5   3 339.308 47.0110   8
  -7   5   3 5951.21 165.973   7
  -7  -5   3 6053.86 190.378  11
   7   5  -3 5938.53 166.728  10
  -7  -5   3 5674.28 170.179   8
  -7   5   3 5753.83 163.475   8
  -6  -5   3-26.7821 28.8546  11
  -6   5   3 51.0724 25.0412   8
  -6   5   3 3.61652 19.4219   7
   6   5  -3 28.2887 17.1890  10
  -6  -5   3 50.1778 24.6144   8
  -5   5   3 46.7359 23.5125   8
  -5  -5   3 24.9415 20.9562  11
   5   5  -3 30.4645 15.5634  10
  -5   5   3 13.7323 17.6879   7
  -5  -5   3 2.16244 16.4104   8
  -5  -5   3 5.86794 17.7783   3
  -4   5   3 354.704 38.2802   7
   4   5  -3 359.244 32.9488  10
  -4  -5   3 287.200 40.5405   3
  -4   5   3 254.354 34.3837   5
  -4   5   3 355.975 40.2768   8
  -4  -5   3 278.369 35.3047   8
  -4   5   3 388.106 54.9303   3
   3  -5  -3 87.5216 28.7643   3
  -3  -5   3 105.902 26.0534   3
  -3   5   3 173.310 30.3910   8
  -3   5   3 102.852 23.7219   7
  -3   5   3 113.352 21.4270   4
  -3   5   3 93.4967 31.2267   3
   3   5  -3 140.004 34.6023   2
   3   5  -3 126.200 34.6016   1
  -3  -5   3 102.213 24.4689   8
  -3   5   3 58.9831 20.9235   5
   2  -5  -3 59447.2 583.980   3
  -2   5   3 58437.1 464.066   7
  -2   5   3 58791.5 469.249   5
  -2   5   3 59021.6 413.675   1
  -2  -5   3 58376.7 455.119   8
  -2   5   3 59392.5 395.501   2
  -2  -5   3 59094.7 398.517   6
   2   5  -3 59355.5 641.014   1
  -1  -5   3 31817.8 298.892   6
   1  -5  -3 31373.8 432.761   3
   1   5  -3 31739.0 301.855   3
  -1   5   3 32254.3 340.215   7
  -1   5   3 31938.7 323.786   1
  -1  -5   3 32233.6 464.484   1
  -1   5   3 31487.1 338.746   5
  -1   5   3 31795.0 332.015  12
  -1  -5   3 31391.0 322.691   8
  -1   5   3 31006.4 303.293   2
   1   5  -3 32387.8 470.820   1
   0  -5   3 3634.41 157.762   1
   0   5   3 3614.43 114.449   2
   0   5  -3 3691.45 109.326   3
   0  -5   3 3495.58 103.238   6
   0   5   3 3696.52 111.341  12
   0  -5   3 3722.24 108.683   8
   0   5   3 3648.80 116.882   5
   1   5   3 44950.0 448.858   2
  -1   5  -3 44615.3 311.269   7
   1  -5   3 44501.8 374.404   6
   1   5   3 44940.8 386.035  12
   1  -5   3 44517.6 566.589   1
   1   5   3 44789.2 406.248   5
   1   5   3 44061.8 369.473   9
  -1  -5  -3 43422.0 446.734   2
   1  -5   3 43786.0 370.847   8
   2   5   3 7360.65 201.954   2
  -2   5  -3 7084.08 137.679   7
   2   5   3 7451.96 168.119   5
   2   5   3 7054.20 145.321   9
   2  -5   3 7095.70 146.526   8
   2  -5   3 7140.78 156.199   6
  -2  -5  -3 7082.42 196.349   2
   3   5   3 11281.2 273.219   2
  -3   5  -3 11446.0 191.460   7
   3  -5   3 11443.1 184.526   8
   3  -5   3 11525.2 207.098   6
   3   5   3 11437.1 213.406   5
  -3  -5  -3 11262.9 268.967   2
   4   5   3 4913.13 152.137  10
  -4   5  -3 4931.00 135.433   7
   4  -5   3 5085.61 143.105   6
   4   5   3 4630.80 141.742   5
   4  -5   3 5055.96 122.909   8
   5  -5   3 2268.50 83.2429   8
   5  -5   3 2142.42 98.2473   6
  -5   5  -3 2112.10 97.2094   7
   5   5   3 2290.85 104.335   5
   5   5   3 2094.05 106.147  10
  -6   5  -3 3474.15 130.506   7
   6   5   3 3203.50 129.007   5
   6  -5   3 3327.43 126.842   6
   6   5   3 3418.19 141.731  10
  -7   5  -3 348.719 56.0213   7
   7   5   3 200.807 46.2906  10
   7  -5   3 277.764 44.2330   6
  -8   5  -3 1190.25 92.2584   7
   8   5   3 1324.46 100.172  10
   8  -5   3 1144.82 82.6371   6
  -8  -5  -3 1091.39 81.2017   7
  -9   5  -3 576.432 67.6834   7
  -9  -5  -3 503.017 59.5649   7
   9  -5   3 553.851 61.4981   6
   9   5   3 506.367 69.7541  10
 -10   5  -3-15.6705 39.5285   7
  10   5   3-20.0057 39.9226  10
  11   5   3 40.1245 38.8869  10
 -11   5  -3 67.6651 43.0619   7
 -12   5  -3 252.639 60.6251   7
  12   5   3 279.961 64.7163  10
  13   5   3-9.32310 47.2919  10
 -13   5  -3 86.4586 45.8673   7
 -14   5  -3 76.2336 46.6111   7
  14   5   3-7.76619 45.9515  10
  15   6  -3 124.758 58.6272  10
 -14   6   3 38.1457 42.8883  13
  14   6  -3-9.54126 39.1094  10
 -13   6   3 3.53278 33.7444  13
  13   6  -3 9.71591 41.3333  10
 -12   6   3 6.96745 34.5787  13
  12   6  -3 47.8435 38.9077  10
 -11   6   3 139.474 39.9648  13
 -11   6   3 127.890 37.8763   7
  11   6  -3 215.700 51.0168  10
 -10   6   3 216.239 46.5405   7
  10   6  -3 224.837 48.0575  10
   9   6  -3 184.630 42.0968  10
  -9  -6   3 189.317 50.9342  11
  -9   6   3 191.903 40.9725   7
  -8  -6   3 77.5764 33.0463   8
  -8  -6   3 40.8849 38.1304  11
   8   6  -3 48.3159 32.0763  10
  -8   6   3 12.3702 27.9803   7
  -7   6   3 3484.09 135.300   7
   7   6  -3 3592.96 135.242  10
  -7  -6   3 3748.38 143.346   8
  -7  -6   3 3694.87 156.528  11
  -6   6   3 5233.81 158.065   7
  -6  -6   3 5189.29 162.801   8
  -6  -6   3 5182.24 172.823  11
   6   6  -3 5301.01 153.004  10
  -5   6   3 10831.1 221.846   7
  -5  -6   3 11285.7 244.161  11
  -5  -6   3 11381.8 231.646   8
   5   6  -3 11161.1 204.962  10
  -4   6   3 520.852 51.5844   5
   4   6  -3 490.720 42.1301  10
  -4  -6   3 509.631 49.5470   8
  -4   6   3 476.676 47.3845   7
  -3   6   3 20988.2 390.250   3
  -3   6   3 20802.8 292.684   7
  -3   6   3 20768.6 300.004   5
  -3  -6   3 20671.1 291.187   8
  -3  -6   3 20743.7 238.180   6
  -2  -6   3 3672.64 120.977   8
  -2   6   3 3645.90 123.022   7
  -2   6   3 3595.98 120.519   1
  -2   6   3 3173.67 115.753  12
  -2   6   3 3406.82 111.897   2
   2  -6  -3 4091.22 156.279   3
  -2  -6   3 3426.98 100.226   6
  -2   6   3 3539.72 122.920   5
  -1  -6   3 155.213 24.9435   6
  -1   6   3 139.509 27.5757   5
  -1   6   3 196.158 29.4680   2
   1   6  -3 192.052 22.8488   3
   1  -6  -3 174.560 35.9778   3
  -1   6   3 185.517 31.2123   7
  -1  -6   3 155.228 25.8484   8
  -1   6   3 159.263 28.7424   1
   0  -6   3 687.908 51.2285   8
   0   6  -3 726.833 44.9147   3
   0  -6   3 696.115 48.1206   6
   0   6   3 752.519 58.2898   5
   0   6   3 680.772 55.9701   2
   1   6   3 3466.46 134.843   2
   1   6   3 3700.73 123.633   5
  -1   6  -3 3546.49 93.4914   7
   1  -6   3 3631.85 114.064   8
   1   6   3 3656.99 111.160   9
   1  -6   3 3542.22 110.772   6
   2   6   3 4133.30 158.556   2
   2  -6   3 3816.54 115.436   8
   2   6   3 3810.11 110.052   9
  -2   6  -3 3941.67 106.124   7
   2   6   3 3831.59 131.747  10
  -2  -6  -3 3951.62 157.196   2
   2  -6   3 3874.93 120.547   6
   2   6   3 3934.55 129.430   5
   3   6   3 3434.89 128.730  10
  -3   6  -3 3474.98 109.403   7
   3   6   3 3468.75 123.291  12
   3  -6   3 3328.57 108.784   8
   3  -6   3 3686.58 122.597   6
   3   6   3 3533.67 124.498   5
   4   6   3 54.5028 25.2631  10
   4   6   3 68.9129 24.7380   5
   4  -6   3 56.6758 19.6640   8
  -4   6  -3 28.4667 20.5250   7
   4  -6   3 86.1591 30.5125   6
  -5   6  -3 204.196 41.0376   7
   5   6   3 136.432 40.0862  10
   5  -6   3 115.503 26.8098   8
   5  -6   3 136.075 34.4545   6
   5   6   3 61.4868 29.5879   5
  -6   6  -3 22188.0 330.161   7
   6   6   3 21801.1 340.030   5
   6   6   3 21333.8 371.567  10
   6  -6   3 21624.1 333.027   6
  -7   6  -3 6490.60 194.904   7
   7   6   3 6551.62 214.543  10
   7  -6   3 6164.36 188.843   6
   7   6   3 6825.46 202.008   5
  -8  -6  -3 45.8387 26.5734   7
  -8   6  -3 38.5636 35.2170   7
   8  -6   3 48.0542 29.3528   6
   9   6   3 2.57191 38.1554  10
  -9   6  -3-16.5283 29.1899   7
  -9  -6  -3 26.6606 24.2065   7
   9  -6   3 28.1616 27.7980   6
  10  -6   3 173.040 41.6534   6
 -10   6  -3 188.108 47.3901   7
  10   6   3 133.134 40.7030  10
 -11   6  -3 53.0626 40.2105   7
  11   6   3-6.72607 41.9501  10
 -12   6  -3 153.601 53.8208   7
  12   6   3-24.9666 50.5292  10
 -13   6  -3 0.23012 34.5455   7
  13   6   3 1.16587 43.0569  10
 -14   6  -3 51.5253 39.1199   7
 -14   7   3 29.3269 46.7052  13
 -14  -7   3 83.0571 57.3674  11
  14   7  -3 48.0352 45.5549  10
 -13   7   3 35.4689 40.2114  13
 -13  -7   3-18.1064 46.6358  11
  13   7  -3 71.8771 41.3218  10
 -12   7   3-16.0056 34.8111  13
 -12  -7   3 2.11625 39.6653  11
  12   7  -3-9.14111 38.4597  10
 -11  -7   3 138.058 49.8191  11
 -11   7   3 93.0183 36.4848   7
  11   7  -3 69.7968 38.0747  10
 -10  -7   3 153.239 53.9040  11
  10   7  -3 174.435 44.8592  10
 -10   7   3 250.678 50.4909   7
  -9   7   3 151.502 37.0131   7
  -9  -7   3 117.415 43.3051  11
   9   7  -3 96.8114 30.2541  10
  -8   7   3 11023.3 262.001   7
  -8  -7   3 10812.4 253.404   8
   8   7  -3 11221.2 260.335  10
  -8  -7   3 10761.9 288.503  11
  -7  -7   3 280.644 56.6991  11
   7   7  -3 284.829 45.2847  10
  -7   7   3 240.428 46.0404   7
  -7  -7   3 265.276 44.0527   8
  -6   7   3 2705.76 122.605   7
  -6  -7   3 2790.45 134.634  11
   6   7  -3 2798.51 116.801  10
  -6  -7   3 2748.57 123.547   8
  -5   7   3 18133.5 314.655   5
  -5   7   3 18660.5 304.445   7
   5   7  -3 18514.8 278.465  10
  -5  -7   3 18082.3 325.753  11
  -5  -7   3 18218.3 303.887   8
  -4  -7   3 1590.82 95.4878  11
   4   7  -3 1589.61 79.0708  10
  -4  -7   3 1572.87 87.6039   8
  -4   7   3 1609.33 92.1944   5
  -4   7   3 1600.73 88.8793   7
  -3   7   3 1565.88 88.9171  12
  -3   7   3 1448.85 84.0275   7
  -3   7   3 1385.15 85.2316   5
   3   7  -3 1531.32 70.3419  10
  -3  -7   3 1484.68 83.7571   8
  -3  -7   3 1494.72 88.9528  11
  -3  -7   3 1529.61 68.0890   6
  -2  -7   3 24527.7 346.133  11
  -2  -7   3 23910.9 274.923   6
  -2   7   3 23867.2 331.540   7
  -2   7   3 23927.6 335.266  12
  -2   7   3 23936.0 332.377   5
  -2  -7   3 23734.7 320.803   8
   2  -7  -3 23759.9 380.381   3
  -1   7   3 3333.18 123.211   7
   1   7  -3 3497.11 103.777  12
  -1   7   3 3171.27 120.343  12
   1  -7  -3 3239.24 143.119   3
  -1   7   3 3231.52 122.166   5
  -1  -7   3 3455.51 120.683   8
  -1   7   3 3379.56 135.721   1
  -1  -7   3 3436.68 108.141   6
   0   7   3 7492.48 198.298   2
   0   7   3 7403.52 181.977  12
   0   7  -3 7476.91 131.875   7
   0   7  -3 7484.79 146.278  12
   0  -7  -3 7500.79 220.532   3
   0   7   3 7566.30 186.339   5
   0  -7   3 7598.79 176.890   8
   0  -7   3 7562.29 163.669   6
   1   7   3 9717.11 185.644   9
   1   7   3 9399.88 235.654   2
  -1   7  -3 9682.50 162.103   7
   1   7   3 9828.36 209.035  12
   1   7   3 9336.61 207.411   5
   1  -7   3 9474.62 194.376   8
   1  -7   3 9532.05 191.447   6
   2   7   3 6528.58 210.517   2
  -2   7  -3 6407.87 142.502   7
  -2  -7  -3 6669.68 217.927   2
   2   7   3 6324.39 146.281   9
   2  -7   3 6456.13 160.344   8
   2   7   3 6370.67 171.369   5
   2  -7   3 6501.60 163.876   6
   2   7   3 6561.09 174.076  12
   3  -7   3 30.9153 27.4143   6
   3   7   3 35.6860 25.8527   5
   3   7   3 20.8226 20.8233  12
  -3   7  -3-21.8041 21.5138   7
   3   7   3-5.02804 21.8202  10
   3  -7   3 24.2117 21.8238   8
   4  -7   3 128.763 34.4086   6
   4  -7   3 131.212 29.6741   8
  -4   7  -3 73.2298 24.0996   7
   4   7   3 88.1372 24.8687   5
   4   7   3 29.1875 26.6373  10
  -5   7  -3 2605.43 112.604   7
   5   7   3 2758.01 120.998   5
   5   7   3 2588.75 129.962  10
  -6   7  -3 486.608 60.4768   7
   6   7   3 386.082 63.8587  10
   6  -7   3 486.578 63.6230   6
   6   7   3 432.088 58.2276   5
   7   7   3 1699.20 117.365  10
  -7   7  -3 1864.74 109.211   7
   7  -7   3 1668.07 102.683   6
   7   7   3 1793.13 108.270   5
  -8   7  -3 72.7425 36.9181   7
   8   7   3 33.3048 41.0867  10
   8  -7   3 59.2840 31.7581   6
  -9   7  -3 311.252 56.2559   7
   9   7   3 258.473 56.2005  10
   9  -7   3 262.280 48.8452   6
 -10   7  -3 56.1206 36.2260   7
  10   7   3 33.1974 38.4539  10
  10  -7   3 101.836 40.9054   6
  11   7   3 290.813 72.1370  10
 -11   7  -3 233.254 58.9754   7
 -12   7  -3 213.801 57.2925   7
  12   7   3 272.840 70.6133  10
 -13   7  -3 202.326 58.0216   7
  13   7   3 180.050 65.2975  10
 -14   8   3 67.6923 43.5075  13
  14   8  -3 96.0017 53.9069  10
 -14  -8   3 64.9647 63.3473  11
 -13   8   3 187.604 58.7879  13
 -13  -8   3 183.095 58.7466  11
  13   8  -3 146.352 51.1277  10
 -12  -8   3-24.3461 44.5658  11
  12   8  -3 11.0374 38.6175  10
 -12   8   3-40.4819 39.0600   7
 -11  -8   3 19.8574 39.6931  11
  11   8  -3-12.6768 34.4651  10
 -11   8   3-0.06174 33.7618   7
  10   8  -3 24.6544 29.9124  10
 -10   8   3 80.5273 37.1476   7
 -10  -8   3-38.8325 39.0746  11
  -9  -8   3 225.240 57.8728  11
   9   8  -3 179.205 44.2772  10
  -9   8   3 126.194 37.4080   7
  -8  -8   3 611.328 79.0459  11
  -8   8   3 428.980 61.4815   7
   8   8  -3 637.019 69.6201  10
  -7   8   3 197.678 41.4431   7
  -7  -8   3 307.750 57.8898  11
   7   8  -3 331.036 52.2689  10
  -7  -8   3 356.930 55.5676   8
  -6  -8   3 3379.38 153.789  11
  -6   8   3 3439.29 145.048   7
   6   8  -3 3455.96 137.169  10
  -6  -8   3 3371.91 141.897   8
  -5   8   3 777.400 68.1912   7
  -5   8   3 662.898 66.6552   5
  -5  -8   3 716.864 68.8510  11
   5   8  -3 688.339 59.4319  10
  -5  -8   3 885.348 71.5005   8
  -4   8   3 8296.08 210.598   7
  -4  -8   3 8186.86 221.377  11
  -4  -8   3 8359.81 208.672   8
   4   8  -3 8427.11 187.271  10
  -4   8   3 8356.62 216.537   5
  -3  -8   3 4479.08 150.830   8
  -3   8   3 4516.14 154.010   7
  -3   8   3 4574.97 160.081  12
  -3   8   3 4571.31 155.665   5
  -3  -8   3 4561.54 160.403  11
  -2  -8   3 170.058 35.5027   8
  -2  -8   3 221.809 31.6381   6
  -2   8   3 225.758 42.7360   5
  -2  -8   3 219.196 38.1715  11
  -2   8   3 256.424 42.6706  12
   2   8  -3 242.110 34.5538  12
  -2   8   3 244.091 40.6090   7
  -1   8   3 850.934 67.7095  12
   1   8  -3 859.033 56.7126  12
  -1   8   3 770.970 63.6500   5
  -1  -8   3 807.570 62.6889   8
  -1   8   3 810.456 65.4463   7
  -1  -8   3 882.333 57.3662   6
   0   8   3 53.1407 22.2247   5
   0   8   3 24.4142 21.3772  12
   0   8  -3 41.3681 17.3595  12
   0   8  -3 64.0475 16.5997   7
   0  -8   3 61.8883 24.2048   8
   0  -8   3 31.4174 16.6786   6
   1   8   3 53.1199 26.8332   5
  -1   8  -3 37.4879 16.4699   7
   1  -8   3 30.8027 20.3860   8
   1   8   3 63.0993 27.2169   2
   1   8   3 34.1648 24.0376  12
   1  -8   3 42.9848 22.2880   6
  -2   8  -3 1205.93 66.2404   7
   2   8   3 1343.18 86.0470  12
   2   8   3 1142.90 78.6013   5
   2  -8   3 1258.59 76.2789   8
   2  -8   3 1295.18 78.9023   6
   3   8   3 10203.8 245.743  10
  -3   8  -3 10105.1 200.319   7
   3   8   3 9949.47 233.796  12
   3  -8   3 10313.2 213.860   8
   3  -8   3 10415.5 224.368   6
   3   8   3 9762.00 226.409   5
  -4   8  -3 2561.04 109.198   7
   4   8   3 2718.63 128.251  12
   4   8   3 2469.24 126.488  10
   4  -8   3 2837.70 114.549   8
   4   8   3 2609.58 117.612   5
  -5   8  -3 2084.06 107.026   7
   5   8   3 2101.66 111.675   5
   5   8   3 2010.23 121.306  10
   6   8   3 860.038 85.3694  10
  -6   8  -3 769.606 71.7800   7
   6   8   3 851.218 74.3043   5
  -7   8  -3 18.0084 29.7799   7
   7   8   3 28.0038 39.3720  10
   7   8   3-28.4393 32.1982   5
  -8   8  -3 701.545 76.1253   7
   8   8   3 783.033 89.9874  10
   8  -8   3 703.502 74.3060   6
   9  -8   3 31.8660 30.3048   6
   9   8   3 10.1266 42.0101  10
  -9   8  -3 41.0083 32.4935   7
  10  -8   3 644.833 77.7075   6
  10   8   3 773.610 96.4117  10
 -10   8  -3 699.663 82.5068   7
 -11   8  -3 1050.95 102.262   7
  11   8   3 1152.13 122.063  10
  11  -8   3 986.071 92.8635   6
 -12   8  -3-50.0299 46.3804   7
  12   8   3 49.5504 49.8019  10
 -13   8  -3 19.1897 43.0892   7
  13   8   3 67.3781 52.1053  10
  14   9  -3 3.36773 39.0181  10
 -13   9   3 20.5248 35.2820  13
 -13  -9   3 44.5827 48.6305  11
  13   9  -3-55.2444 45.3607  10
 -13   9   3-88.5318 51.7491   7
 -12  -9   3 154.434 63.6784  11
  12   9  -3 204.549 56.4145  10
 -12   9   3 124.904 44.9805   7
 -11  -9   3 423.755 75.8283  11
  11   9  -3 563.886 79.5022  10
 -11   9   3 475.644 75.6186   7
 -10  -9   3 125.014 46.8365  11
  10   9  -3 62.1319 43.2150  10
 -10   9   3 18.5293 37.6975   7
   9   9  -3 320.173 56.4383  10
  -9   9   3 380.404 64.0410   7
  -9  -9   3 415.749 71.4156  11
  -8  -9   3 371.741 64.8665  11
   8   9  -3 315.112 54.4622  10
  -8   9   3 360.850 59.0783   7
  -7   9   3 17.5370 41.0179   7
   7   9  -3 50.2028 31.9791  10
  -7  -9   3-3.26227 37.4736  11
  -7  -9   3 62.8278 36.9044   8
  -6  -9   3 54.6874 33.6142  11
  -6   9   3 87.8774 34.6274   7
  -6   9   3 152.170 38.1157   5
  -6  -9   3 136.665 34.6576   8
  -5   9   3 1497.86 102.030   5
  -5  -9   3 1451.26 95.5292   8
  -5  -9   3 1437.07 102.255  11
  -5   9   3 1644.15 102.162   7
  -4   9   3 787.219 73.6236   7
  -4  -9   3 821.835 76.8146  11
  -4   9   3 760.042 72.2038   5
  -4  -9   3 800.428 71.0360   8
  -3   9   3 4611.65 165.296   5
  -3   9   3 4786.06 171.663  12
  -3  -9   3 4754.10 172.037  11
  -3   9   3 5022.45 169.541   7
  -3  -9   3 4515.34 159.943   8
  -2  -9   3 6361.30 155.422   6
  -2   9   3 6624.18 196.087  12
   2   9  -3 6540.19 170.520  12
  -2   9   3 6081.11 188.978   7
  -2   9   3 6454.47 190.488   5
  -2  -9   3 6255.99 183.293   8
  -2  -9   3 6506.55 198.557  11
   1   9  -3 2784.68 108.416  12
  -1   9   3 2399.29 120.057  12
  -1   9   3 2861.38 128.162   7
  -1   9   3 2490.44 116.698   5
  -1  -9   3 2651.38 103.536   6
  -1  -9   3 2776.72 121.129   8
   0   9   3 1339.19 89.5901  12
   0  -9   3 1327.72 76.3790   6
   0   9  -3 1281.48 72.3530  12
   0   9   3 1298.46 84.8313   5
   0  -9   3 1291.57 84.2964   8
   1  -9   3 7932.19 191.020   6
  -1   9  -3 8035.96 165.642   7
   1   9   3 7892.57 213.625  12
   1   9   3 7995.19 207.510   5
   1  -9   3 7667.85 199.806   8
  -2   9  -3 2097.83 91.5891   7
   2   9   3 1905.13 106.162  12
   2  -9   3 1974.21 101.386   8
   2  -9   3 2133.37 106.895   6
   2   9   3 2038.65 108.125   5
   3   9   3 5398.27 183.317  12
   3  -9   3 5473.44 166.127   8
  -3   9  -3 5397.75 153.358   7
   3   9   3 5179.02 171.211   5
   4   9   3 1215.47 94.1582  12
  -4   9  -3 1150.97 78.4126   7
   4   9   3 1214.61 85.3886   5
   4   9   3 1021.20 87.1543  10
   4  -9   3 1194.90 81.7102   8
   5   9   3 15991.0 305.634   5
  -5   9  -3 16545.8 298.752   7
   5   9   3 15859.7 330.576  12
   5   9   3 16546.2 353.052  10
   5  -9   3 16084.4 286.488   8
   6   9   3 795.467 91.4180  10
   6   9   3 618.231 67.6856   5
  -6   9  -3 633.999 64.1360   7
  -7   9  -3 386.796 56.8144   7
   7   9   3 409.624 68.2163  10
   7   9   3 372.981 54.1497   5
  -8   9  -3 274.013 51.7562   7
   8   9   3 275.236 56.8738  10
   8  -9   3 216.522 50.6805   6
  -9   9  -3 25.8826 37.5857   7
   9   9   3 4.40160 38.8361  10
   9  -9   3 9.85804 33.3429   6
 -10   9  -3 65.5379 42.2504   7
  10   9   3-12.7633 37.7749  10
  10  -9   3 60.9290 40.3034   6
 -11   9  -3 290.193 62.3841   7
  11   9   3 277.670 73.7427  10
  11  -9   3 250.702 59.0348   6
 -12   9  -3 92.8766 54.8633   7
  12   9   3 45.3281 52.1604  10
 -13  10   3 92.8172 52.4104   7
 -13 -10   3 7.95005 54.0403  11
 -12 -10   3 9.53787 46.9137  11
 -12  10   3-43.6783 44.5925   7
 -11 -10   3 188.209 60.5861  11
 -11  10   3 106.020 43.2320   7
 -10 -10   3 112.515 50.3731  11
 -10  10   3 125.927 44.3399   7
  -9 -10   3 113.741 48.8202  11
  -9  10   3 71.1562 35.8065   7
  -8  10   3 50.5581 36.7739   7
  -8 -10   3 110.630 46.6276  11
  -7  10   3 4165.23 184.929   5
  -7 -10   3 4325.73 192.708  11
  -7  10   3 4254.05 179.822   7
  -7 -10   3 4195.79 172.665   8
  -6 -10   3 1966.02 127.646  11
  -6  10   3 2286.06 133.797   5
  -6  10   3 2196.21 127.197   7
  -6 -10   3 2200.32 123.419   8
  -5  10   3 767.931 78.1496   7
  -5 -10   3 777.412 83.9572  11
  -5  10   3 675.525 74.1616   5
  -5 -10   3 817.624 75.8655   8
  -4 -10   3 12619.5 281.765   8
  -4  10   3 12776.1 294.074   5
  -4 -10   3 13058.1 304.801  11
  -4  10   3 13112.5 292.789   7
  -3  10   3 771.933 76.5211  12
  -3  10   3 769.684 75.9345   7
  -3 -10   3 653.415 70.5335  11
   3  10  -3 752.140 64.5830  12
  -3  10   3 782.813 75.9682   5
  -3 -10   3 776.634 69.5980   8
   2  10  -3 584.493 56.4232  12
  -2 -10   3 593.881 67.7819  11
  -2  10   3 610.289 64.6027   5
  -2  10   3 597.060 66.9157  12
  -2  10   3 607.287 66.5898   7
  -2 -10   3 526.580 57.7872   8
  -1  10   3 5248.09 182.985  12
  -1  10   3 5130.48 179.323   7
  -1  10   3 5143.11 177.411   5
  -1 -10   3 5161.25 174.434   8
  -1 -10   3 5218.46 151.917   6
   1  10  -3 5288.12 158.841  12
   0  10   3 354.492 54.0075  12
   0  10   3 287.357 46.4640   5
   0 -10   3 279.441 43.3368   8
   0 -10   3 320.299 43.0491   6
   1  10   3 1496.17 99.9039  12
   1  10   3 1358.70 91.8634   5
   1 -10   3 1382.12 91.3264   8
   1 -10   3 1576.16 91.0624   6
  -2  10  -3 658.499 56.0871   7
   2  10   3 819.293 78.1481  12
   2 -10   3 772.342 70.5141   8
   2  10   3 734.844 71.2607   5
   2 -10   3 870.531 74.0206   6
   3  10   3 137.464 39.9921   5
  -3  10  -3 119.367 33.6899   7
   3  10   3 64.6656 38.1280  12
   3 -10   3 216.705 46.7204   8
   4  10   3 61.2726 33.9503  12
  -4  10  -3 45.8308 30.4722   7
   4  10   3-19.0286 37.4171   5
   4 -10   3 60.4351 34.8604   8
   5  10   3 394.582 63.4693  12
  -5  10  -3 235.671 44.7455   7
   5  10   3 339.706 65.7119  10
   5 -10   3 365.263 54.2920   8
   5  10   3 273.914 51.0549   5
  -6  10  -3 1825.10 109.278   7
   6  10   3 1600.49 117.443  12
   6  10   3 1700.78 125.796  10
   6  10   3 1708.13 107.465   5
   7  10   3-44.2987 39.4137  10
  -7  10  -3 41.0569 36.1078   7
   7  10   3 50.9864 36.1315   5
  -8  10  -3 84.5212 40.1066   7
   8 -10   3 13.8223 32.1456   6
   8  10   3 63.9720 44.9534  10
   8  10   3 3.58913 30.6987   5
   9  10   3 68.7008 49.5956  10
   9 -10   3 181.500 49.5377   6
  -9  10  -3 135.656 48.0118   7
  10  10   3 231.170 68.4520  10
 -10  10  -3 129.326 50.6008   7
  10 -10   3 312.643 61.3611   6
 -11  10  -3 154.184 57.5443   7
  11  10   3 107.110 60.4430  10
  11 -10   3 200.230 55.6404   6
 -12  10  -3 109.676 53.6518   7
  12  10   3-64.8368 48.8378  10
 -12 -11   3 294.938 80.1526  11
 -12  11   3 343.127 71.1835   7
 -11 -11   3 259.137 69.4395  11
 -11  11   3 265.202 67.2497   7
 -10 -11   3 69.8339 48.3399  11
 -10  11   3-6.78807 43.6980   7
  -9 -11   3 63.4634 48.4065  11
  -9  11   3 59.7788 42.0307   7
  -8  11   3 1094.59 102.317   7
  -8 -11   3 1065.61 108.069  11
  -8  11   3 1234.39 113.916   5
  -7 -11   3 757.417 89.2495  11
  -7  11   3 883.218 90.0278   7
  -7 -11   3 915.290 88.3186   8
  -7  11   3 839.959 90.8228   5
  -6  11   3-20.6513 28.9797   5
  -6  11   3-31.9391 33.8436   7
  -6 -11   3-36.9400 29.1677   8
  -6 -11   3 49.9811 38.4103  11
  -5 -11   3 2010.20 120.143   8
  -5 -11   3 2087.73 132.057  11
  -5  11   3 1877.64 123.218   5
  -5  11   3 2115.37 129.661   7
  -4  11   3 99.4404 43.2224   5
  -4 -11   3 39.7557 35.5058   8
   4  11  -3 8.40673 28.9207  12
  -4 -11   3 52.0577 40.8645  11
  -4  11   3 59.7968 39.4368   7
  -3  11   3 170.737 43.3555   5
  -3  11   3 95.7794 38.6974  12
   3  11  -3 94.3893 31.8774  12
  -3  11   3 114.859 42.1276   7
  -3 -11   3 132.785 46.8543  11
  -3 -11   3 31.2149 35.0299   8
  -2 -11   3-11.3668 41.4761   8
   2  11  -3 76.0924 33.4433  12
  -2  11   3 77.6976 33.5059   5
  -2  11   3 77.8311 39.2559  12
  -2  11   3 101.872 39.1969   7
  -1 -11   3 1939.09 114.644   8
  -1  11   3 1938.12 112.718   5
  -1  11   3 1905.38 119.591  12
  -1 -11   3 1991.17 99.2735   6
  -1  11   3 1836.05 112.768   7
   0  11   3 148.759 35.7237   5
   0  11   3 270.606 54.1811  12
   0 -11   3 190.295 46.0168   8
   0 -11   3 275.422 43.2198   6
   1  11   3 678.697 77.4422  12
   1  11   3 778.743 73.2545   5
   1 -11   3 685.591 71.9270   8
   1 -11   3 842.316 71.7793   6
   2  11   3 10961.9 284.266  12
   2 -11   3 10901.7 253.114   6
  -2  11  -3 10769.8 227.723   7
   2 -11   3 10892.1 259.982   8
   2  11   3 10828.1 261.752   5
   3  11   3 1034.61 85.3316   5
  -3  11  -3 963.038 73.9321   7
   3 -11   3 980.735 81.2110   8
   3  11   3 882.175 88.0264  12
  -4  11  -3 627.352 62.5961   7
   4 -11   3 584.723 66.3934   8
   4  11   3 558.863 65.0340   5
   4  11   3 472.911 69.4070  12
   5  11   3 3959.70 181.145  12
  -5  11  -3 4055.03 160.240   7
   5 -11   3 3863.03 158.180   8
   5  11   3 3956.79 163.402   5
   6  11   3 298.891 62.1717  10
   6  11   3 317.883 61.2989  12
  -6  11  -3 203.263 41.1243   7
   6 -11   3 308.434 50.5507   8
   6  11   3 375.254 57.5922   5
  -7  11  -3 790.746 82.6407   7
   7  11   3 701.593 90.9880  12
   7  11   3 815.632 97.8592  10
   8  11   3 270.982 67.1757  10
  -8  11  -3 250.908 53.1056   7
   8 -11   3 401.357 64.8245   6
  -9  11  -3-23.6515 37.1159   7
   9  11   3-27.9874 52.8140  10
   9 -11   3 18.8103 34.0008   6
 -10  11  -3 407.030 72.2603   7
  10  11   3 428.122 82.1592  10
  10 -11   3 552.951 80.4974   6
 -11  11  -3 91.1003 51.8359   7
  11  11   3 66.0036 61.5784  10
  11 -11   3 52.6095 37.3562   6
  12 -11   3 33.0750 29.3628   6
 -11 -12   3 152.264 61.1970  11
 -11  12   3 141.750 65.6156   5
 -11  12   3 58.5786 45.9101   7
 -10  12   3 109.351 50.3663   7
 -10 -12   3 227.855 63.0425  11
 -10  12   3 248.797 67.6443   5
  -9 -12   3 19.7510 40.1745  11
  -9  12   3 23.3402 37.8522   7
  -9  12   3 108.497 51.9758   5
  -8  12   3 106.249 50.3758   7
  -8 -12   3 179.654 58.2742  11
  -8  12   3 200.040 60.2787   5
  -7 -12   3 7.54865 35.5352  11
  -7  12   3 38.1482 39.8821   7
  -7 -12   3 46.6369 28.5480   8
  -7  12   3 106.963 44.2638   5
  -6  12   3 43.5918 37.9420   7
  -6 -12   3 25.4933 28.1826   8
  -6 -12   3-39.7062 38.1399  11
  -6  12   3 74.7455 46.0803   5
   5  12  -3 1792.50 118.851  12
  -5  12   3 1869.00 127.170   7
  -5 -12   3 1589.57 112.620   8
  -5  12   3 1768.37 124.018   5
  -5 -12   3 1647.59 124.607  11
  -4  12   3-25.5241 32.0312   5
  -4 -12   3 76.7316 41.3039  11
  -4  12   3 35.4496 32.9650   7
   4  12  -3 33.8847 31.0432  12
  -4 -12   3 72.0202 40.5093   8
  -3  12   3 327.545 53.4425   5
   3  12  -3 392.736 53.8067  12
  -3 -12   3 386.930 67.2658  11
  -3  12   3 272.355 58.3506  12
  -3  12   3 336.349 58.5682   7
  -3 -12   3 193.195 40.7797   8
  -2 -12   3 2048.96 120.984   8
  -2  12   3 2086.75 130.806  12
  -2  12   3 2203.54 129.530   7
  -2  12   3 2062.35 122.592   5
  -1  12   3 1162.59 101.013  12
  -1  12   3 1233.14 99.5439   7
  -1  12   3 1308.46 99.4365   5
  -1 -12   3 1205.84 96.6309   8
   0  12   3 7653.80 248.048  12
   0  12   3 7983.20 236.122   5
   0 -12   3 7914.08 210.556   6
   0 -12   3 7779.65 236.587   8
   1  12   3 498.027 65.9740   5
   1  12   3 509.882 79.7938  12
   1 -12   3 514.655 69.7330   8
   1 -12   3 623.114 67.5324   6
   2  12   3 64.6397 33.0484   5
   2  12   3 52.0907 48.6497  12
   2 -12   3 18.7925 34.0296   6
   2 -12   3 24.3850 35.9509   8
  -3  12  -3 1431.73 93.2129   7
   3  12   3 1248.85 108.423  12
   3  12   3 1176.70 91.3610   5
   3 -12   3 1298.60 98.2311   8
  -4  12  -3 945.254 81.7121   7
   4 -12   3 945.691 83.9018   8
   4  12   3 943.781 94.9553  12
   5  12   3 45.6351 37.3170  12
  -5  12  -3 103.155 37.0170   7
   5 -12   3 91.7943 40.7284   8
   6  12   3-3.26905 35.5692  12
  -6  12  -3 79.2894 40.7472   7
   6 -12   3 1.37184 27.4255   8
  -7  12  -3 163.836 48.8080   7
   7  12   3 89.4589 51.0269  10
   7  12   3 184.116 57.2300  12
   8  12   3 61.3963 44.8008  12
  -8  12  -3 59.5649 36.8435   7
   8 -12   3 82.0687 42.3880   6
   8  12   3-48.0326 52.0425  10
   9  12   3 75.9471 55.0262  12
   9  12   3 28.6379 44.8536  10
  -9  12  -3 123.318 49.1737   7
   9 -12   3 70.0840 41.5036   6
  10 -12   3 307.696 64.8394   6
 -10  12  -3 255.119 62.5046   7
  10  12   3 204.191 65.1763  10
  11 -12   3 132.773 51.7776   6
 -11  13   3 74.7382 59.5727   7
 -11 -13   3 87.4911 57.6017  11
 -11  13   3 174.876 72.4569   5
 -10 -13   3 148.465 63.1838  11
 -10  13   3 132.108 59.2189   7
 -10  13   3-33.8092 56.7025   5
  -9  13   3 41.6255 47.5880   7
  -9 -13   3 102.644 50.2957  11
  -9  13   3 45.1076 48.9900   5
  -8  13   3 90.5330 48.8125   5
  -8  13   3 98.3801 50.9821   7
  -8 -13   3-4.83991 42.5757  11
  -7 -13   3 43.6309 43.1726  11
  -7  13   3 76.0579 49.4539   5
  -7  13   3 72.7841 45.0068   7
  -6  13   3 334.680 64.6904   5
   6  13  -3 329.524 62.4217  12
  -6 -13   3 336.979 63.1734  11
  -6  13   3 434.570 72.3056   7
  -6 -13   3 326.901 61.9445   8
  -5  13   3 1282.75 112.606   7
  -5 -13   3 1237.57 113.045  11
  -5  13   3 1455.99 116.971   5
   5  13  -3 1238.45 104.685  12
  -5 -13   3 1363.39 110.700   8
  -4  13   3 30.5223 38.6020   5
   4  13  -3 98.2726 40.6654  12
  -4 -13   3 121.410 42.5773   8
  -4 -13   3 145.306 48.1870  11
  -4  13   3 82.3074 40.0355   7
  -3  13   3 1032.56 95.9107   5
  -3  13   3 1047.69 99.1210   7
  -3 -13   3 991.593 89.5728   8
  -3  13   3 1023.23 101.031  12
  -2  13   3 2044.43 135.775  12
  -2  13   3 2002.92 126.590   5
  -2  13   3 2219.39 135.141   7
  -2 -13   3 1970.79 126.171   8
  -1  13   3 1656.48 114.582   5
  -1  13   3 1482.45 117.254  12
  -1  13   3 1531.71 117.009   7
  -1 -13   3 1439.29 107.983   8
   0  13   3 1068.49 101.733  12
   0  13   3 1089.95 94.6940   5
   0 -13   3 1182.56 99.9867   8
   0 -13   3 1084.26 83.9791   6
   1  13   3 2764.43 157.767  12
   1  13   3 2492.22 138.900   5
   1 -13   3 2277.09 135.526   8
   1 -13   3 2530.25 130.577   6
   2  13   3 295.805 64.4920  12
   2 -13   3 263.130 53.0489   8
   2 -13   3 335.629 54.3637   6
   3  13   3 1114.42 108.472  12
   3 -13   3 1059.50 92.6859   8
   3 -13   3 1136.38 93.2413   6
   4  13   3 199.024 53.4795  12
  -4  13  -3 193.853 42.8127   7
   4 -13   3 204.853 46.5465   8
  -5  13  -3-13.0235 29.6453   7
   5  13   3 7.04896 40.2494  12
   5 -13   3 25.1142 29.9246   8
   6  13   3 156.571 49.1045  12
  -6  13  -3 110.614 37.8045   7
   6 -13   3 104.464 39.0150   8
   7  13   3-21.9627 48.6639  12
  -7  13  -3 9.55146 34.0392   7
   7 -13   3 37.3226 41.6992   6
   8  13   3 19.1531 52.0500  12
   8  13   3-93.4236 61.3818  10
  -8  13  -3 34.6145 29.9610   7
   8 -13   3 17.9369 34.4758   6
   9  13   3 121.702 56.5507  10
   9  13   3 186.076 66.2901  12
  -9  13  -3 155.562 55.5501   7
   9 -13   3 149.412 50.3097   6
  10  13   3 73.1779 54.4287  12
  10  13   3 45.8970 57.4842  10
 -10  13  -3 67.4621 53.0085   7
  10 -13   3 111.692 55.9226   6
 -10 -14   3 38.1687 54.7903  11
 -10  14   3 171.718 69.8542   7
 -10  14   3 120.929 59.4739   5
  -9 -14   3 70.9948 52.6601  11
  -9  14   3 81.8508 50.4054   7
  -9  14   3 2.66493 40.2338   5
  -8  14   3-32.1682 36.7024   5
  -8  14   3 19.5096 50.7872   7
  -8 -14   3-28.5591 48.3950  11
  -7  14   3 51.3143 43.2476   5
   7  14  -3-18.9455 36.0912  12
  -7  14   3 136.779 56.4386   7
  -7 -14   3 15.3831 40.2390  11
   6  14  -3 425.510 69.3498  12
  -6 -14   3 393.127 66.5524   8
  -6  14   3 547.257 80.3183   5
  -6  14   3 488.419 75.2125   7
  -6 -14   3 465.667 75.1206  11
   5  14  -3 4.13400 35.3435  12
  -5  14   3 18.9256 34.5552   5
  -5  14   3 59.8276 43.4984   7
  -5 -14   3-38.3766 39.3556  11
  -5 -14   3 18.8214 30.2208   8
  -4  14   3-12.6820 35.9533   5
  -4 -14   3 21.0982 40.1402  11
  -4  14   3 34.8085 42.1246   7
  -4 -14   3 25.6123 37.0024   8
  -3  14   3 105.552 43.8832   7
  -3  14   3 184.339 50.4970   5
  -3  14   3 47.0945 38.2448  12
  -3 -14   3 88.1662 30.3685   8
  -2  14   3 375.872 62.7197   5
  -2  14   3 403.267 67.6596  12
  -2  14   3 425.689 67.1034   7
  -2 -14   3 314.532 56.0386   8
  -1  14   3 10.9820 38.3318  12
  -1  14   3 48.9237 35.5323   5
  -1  14   3-4.81882 33.1783   7
  -1 -14   3 29.2142 38.7835   8
   0 -14   3 809.665 86.1957   8
   0  14   3 815.532 94.9187  12
   1  14   3 107.948 58.8691  12
   1 -14   3-9.79847 31.8102   8
   1 -14   3 48.9032 34.1694   6
   2 -14   3 88.0123 40.3453   8
   2  14   3 61.3512 48.6195  12
   2 -14   3 161.030 44.8951   6
   3  14   3 65.5302 48.5229  12
   3 -14   3 68.2541 39.5116   6
   3 -14   3 46.1348 34.6856   8
   4  14   3 92.2779 46.8478  12
   4 -14   3 59.0420 39.0117   6
   4 -14   3 93.3551 39.3905   8
  -5  14  -3-30.9008 34.7553   7
   5  14   3-28.3598 40.4243  12
   5 -14   3 57.8271 41.9732   6
   5 -14   3 7.21767 27.0575   8
   6  14   3 259.937 67.7111  12
   6 -14   3 209.017 52.7905   6
   6 -14   3 232.849 54.4210   8
  -6  14  -3 309.746 61.6873   7
   7  14   3-15.5317 44.7091  12
  -7  14  -3 42.4056 33.8700   7
   7 -14   3 50.9462 39.0733   6
   8  14   3-67.7281 50.0075  12
  -8  14  -3 83.9364 48.3618   7
   8 -14   3 77.8311 46.3820   6
   9  14   3 304.199 79.4546  12
  -9  14  -3 274.846 63.2908   7
   9 -14   3 339.441 71.6348   6
   9  15  -3 169.059 64.0929  12
  -9  15   3 311.028 74.5477   5
  -9 -15   3 260.701 73.2614  11
  -8  15   3 104.649 51.3960   5
  -8 -15   3 125.037 54.1838  11
  -8  15   3 155.892 65.2651   7
   8  15  -3 126.965 60.4703  12
  -7  15   3 173.136 54.7700   5
   7  15  -3 141.100 52.7031  12
  -7  15   3 158.376 58.7210   7
  -7 -15   3 234.391 69.1147  11
  -6  15   3 664.262 91.5935   5
   6  15  -3 642.986 89.8800  12
  -6 -15   3 590.085 92.1393  11
  -6  15   3 531.118 83.7083   7
  -6 -15   3 555.168 78.7430   8
  -5  15   3 66.6284 38.7342   5
  -5  15   3 79.4909 48.8734   7
  -5 -15   3 24.4097 41.5631  11
  -5 -15   3 88.2727 47.4542   8
  -4  15   3 132.008 51.1475   5
  -4  15   3 170.250 52.4863   7
  -4 -15   3 102.873 44.8056   8
  -3  15   3 110.711 46.7546  12
  -3  15   3 185.055 55.6871   7
  -3 -15   3 52.6027 34.8318   8
  -2 -15   3 177.977 48.1768   8
  -2  15   3 129.147 49.1114  12
  -2  15   3 237.547 57.0549   7
  -1  15   3 806.478 94.5726  12
  -1 -15   3 852.681 93.9523   8
   0 -15   3 173.012 51.4140   8
   0  15   3 189.150 54.9987  12
   1  15   3-13.5291 41.4977  12
   1 -15   3-24.7412 35.2679   8
   2 -15   3 227.598 54.9935   8
   2 -15   3 264.541 55.3986   6
   2  15   3 181.740 59.7781  12
   3  15   3 202.970 67.9985  12
   3 -15   3 183.974 54.1669   8
   3 -15   3 223.463 56.3992   6
   4  15   3 273.764 71.0751  12
   4 -15   3 232.670 55.9102   8
   4 -15   3 333.256 61.2904   6
   5  15   3 81.6462 56.8000  12
   5 -15   3 107.441 44.0027   8
   5 -15   3 159.323 54.0462   6
   6  15   3 285.166 72.9342  12
  -6  15  -3 336.613 61.9831   7
   6 -15   3 288.064 60.0252   8
   6 -15   3 258.591 58.6422   6
   7 -15   3 216.072 52.5960   8
   7  15   3 51.7514 46.6423  12
  -7  15  -3 112.870 44.9082   7
   7 -15   3 100.554 45.2238   6
   8  15   3 31.7049 41.9580  12
  -8  15  -3 78.6769 46.7010   7
  -8  16   3 56.6691 52.0295   5
  -8 -16   3 103.701 49.8959  11
   8  16  -3 45.8337 43.7178  12
  -7  16   3 84.5904 51.3967   5
   7  16  -3 55.5845 45.5989  12
  -7  16   3 99.8348 53.7374   7
  -7 -16   3 45.6963 49.1615  11
  -6 -16   3 212.622 67.1871  11
  -6  16   3 274.561 66.0470   7
  -6 -16   3 348.958 72.5383   8
  -5  16   3 11.0636 42.6079   7
  -5 -16   3 34.8964 43.3398   8
  -4  16   3-5.34171 35.5356   7
  -4 -16   3 76.5368 40.1946   8
  -3  16   3 14.1725 42.2129  12
  -3  16   3 13.6115 37.8798   7
  -3 -16   3 85.2944 43.7786   8
  -2  16   3 246.338 67.8713  12
  -2  16   3 257.913 63.1429   7
  -2 -16   3 308.479 63.9453   8
  -1  16   3 8.97148 48.9530  12
  -1 -16   3 76.7636 47.8868   8
   0  16   3 674.647 97.6892  12
   0 -16   3 506.127 80.1131   8
   1  16   3 54.5227 46.6879  12
   1 -16   3 69.2889 44.0184   8
   2 -16   3 364.095 68.5682   8
   2  16   3 258.147 66.2229  12
   2 -16   3 350.251 62.4646   6
   3  16   3 315.654 77.3019  12
   3 -16   3 461.714 75.5283   8
   3 -16   3 478.339 71.7131   6
   4 -16   3 132.374 49.4490   8
   4  16   3 120.114 57.2216  12
   4 -16   3 216.468 58.9563   6
   5  16   3-5.36856 41.7518  12
   5 -16   3 8.17196 35.4411   8
   5 -16   3 29.1492 40.9410   6
   6  16   3 31.0806 48.4423  12
   6 -16   3 52.8764 39.5559   8
   6 -16   3 81.2135 49.2054   6
  -7  16  -3-7.75650 30.9908   7
   7 -16   3-8.97546 36.0141   8
  -5  17   3 39.7305 44.5199   7
  -5 -17   3 66.3743 47.6387   8
  -4  17   3 135.008 48.8447   7
  -4 -17   3 172.485 60.2345   8
  -3  17   3 36.2846 46.8097  12
  -3  17   3 44.2724 50.1151   7
  -3 -17   3 191.776 64.2801   8
  -2 -17   3 208.547 60.9299   8
  -2  17   3 263.031 64.5928  12
  -1  17   3 38.7357 43.2305  12
  -1 -17   3 48.7242 45.9329   8
   0  17   3 92.0490 54.5165  12
   0 -17   3 131.455 47.0576   8
   1  17   3 106.722 59.3268  12
   1 -17   3 136.407 47.7872   8
   2 -17   3 478.373 78.0669   8
   2  17   3 433.617 83.7838  12
   3  17   3 449.291 84.8845  12
   3 -17   3 421.383 76.0637   8
   3 -17   3 387.358 67.7634   6
   4  17   3-85.1583 60.0370  12
   4 -17   3 38.2321 44.6855   8
   4 -17   3 35.7561 34.4508   6
   5 -17   3-17.8284 34.8254   8
   5 -17   3 11.2688 35.5017   6
  -3  18   3 99.6586 49.0278   7
  -2  18   3 314.302 80.1131  12
  -2 -18   3 187.830 60.0858   8
  -1 -18   3 25.0520 39.2601   8
  -1  18   3 110.038 66.2758  12
   0  18   3 17.3270 42.8300  12
   0 -18   3 0.78112 41.0849   8
 -15   0   4 12.4808 44.0953  13
 -14   0   4 254.731 62.7070  13
 -13   0   4-23.8018 47.3119  13
 -12   0   4 956.112 101.710  13
 -11   0   4-9.16292 48.7285  13
 -10   0   4 2805.21 145.924  13
 -10   0   4 2897.56 133.147   8
  -9   0   4 2600.54 131.860  13
  -9   0   4 2772.15 125.343   8
  -8   0   4 101.938 31.0291   8
  -8   0   4 8.01958 27.2854  13
  -7   0   4 14795.1 275.015  13
  -7   0   4 15166.8 273.633   8
  -6   0   4 19415.6 299.397   8
  -6   0   4 19272.1 291.296  13
   5   0  -4 1594.00 74.4499   2
  -5   0   4 1565.80 82.2901   8
  -5   0   4 1510.29 69.0501   6
   4   0  -4 4718.26 110.179   2
  -4   0   4 4467.71 120.448  13
  -4   0   4 4764.84 115.287   5
  -4   0   4 4604.96 117.258   6
  -4   0   4 4686.29 136.145   8
  -4   0   4 4956.72 192.889   3
   3   0  -4 12898.9 172.664   1
  -3   0   4 12880.3 186.228  13
   3   0  -4 12843.2 162.935   2
  -3   0   4 12943.4 199.328   6
  -3   0   4 13747.0 311.741   3
  -2   0   4 64.2084 16.1299   6
  -2   0   4 60.9618 17.4776   8
   1   0  -4 4869.51 116.896   4
  -1   0   4 4814.79 118.078   8
  -1   0   4 4605.94 114.372   1
   0   0  -4 233.908 30.4371   4
   1   0   4 6646.52 179.535   4
   1   0   4 6938.83 149.472   6
   2   0   4 48037.4 530.861   4
   2   0   4 47483.2 371.320   5
  -2   0  -4 47636.3 510.197   2
   2   0   4 47058.9 398.187   6
   3   0   4 147482. 1013.21   4
  -3   0  -4 147942. 705.301   7
   3   0   4 146074. 710.991   6
   3   0   4 151215. 698.700   5
  -3   0  -4 147857. 979.695   2
  -4   0  -4 57702.1 470.150   7
   4   0   4 57739.0 410.057  10
   4   0   4 57277.7 457.262   6
  -5   0  -4 659.155 56.0737   7
   5   0   4 541.071 47.3764   6
  -6   0  -4 1214.65 78.0801   7
   6   0   4 1174.52 71.8001  10
   6   0   4 1155.31 69.4698   6
  -7   0  -4 43.8249 26.9768   7
   7   0   4 5.53620 22.1488  10
  -8   0  -4 3332.60 141.525   7
   8   0   4 3361.96 140.121  10
  -9   0  -4 21.1827 30.7678   7
   9   0   4 64.3803 31.4361  10
 -10   0  -4 1442.13 104.375   7
  10   0   4 1552.35 111.888  10
 -11   0  -4 371.717 62.4498   7
  11   0   4 465.090 69.0302  10
 -12   0  -4 157.815 51.5123   7
  12   0   4 154.547 45.3836  10
 -13   0  -4 33.0368 34.8860   7
  13   0   4-28.1674 42.6863  10
 -14   0  -4 31.0069 45.3541   7
  14   0   4 74.8504 53.9234  10
 -15  -1   4 269.340 70.9116  13
 -15   1   4 200.046 68.0571  13
 -14  -1   4 36.1714 41.1034  13
 -14   1   4 83.8955 52.5529  13
 -13   1   4-40.2726 44.1358  13
 -13  -1   4 25.4326 37.7835  13
 -12  -1   4 493.316 77.3365  13
 -12   1   4 515.322 77.8319  13
 -11  -1   4 494.744 73.7489  13
 -11   1   4 398.545 65.3965  13
 -10  -1   4 1709.87 117.584  13
 -10   1   4 1625.37 113.824  13
 -10   1   4 1624.47 100.901   8
 -10  -1   4 1664.27 102.259   8
  -9  -1   4 42.6065 25.4334   8
  -9   1   4 14.3364 24.1921   8
  -9  -1   4 40.3217 29.9210  13
  -9   1   4-16.5865 35.6339  13
  -8   1   4 757.752 67.4629  13
  -8  -1   4 893.532 75.0795  13
  -8  -1   4 860.868 69.8029   8
  -8   1   4 842.468 68.6306   8
  -7  -1   4 4923.14 161.217  13
  -7   1   4 4881.66 156.171  13
  -7  -1   4 4846.21 158.446   8
  -7   1   4 5097.09 157.865   8
  -6   1   4 2350.27 100.957  13
  -6  -1   4 2181.83 101.091  13
  -6  -1   4 2101.89 100.019   8
  -6   1   4 2230.20 101.076   8
  -6  -1   4 2308.70 82.9859   6
   5   1  -4 15741.1 255.000   2
  -5   1   4 15529.4 223.180   6
  -5  -1   4 15878.7 260.146   8
  -5   1   4 15776.9 256.726   8
  -5  -1   4 15786.8 215.614   6
  -4   1   4 93200.0 527.639  13
  -4  -1   4 93853.7 550.368  11
  -4  -1   4 93003.1 825.920   3
  -4   1   4 91815.6 596.216   8
  -4  -1   4 92619.7 604.147   8
  -4   1   4 93404.9 539.455   5
   4   1  -4 92932.2 562.552   2
  -4  -1   4 93900.0 527.284   6
  -4   1   4 94889.4 535.463   6
   4  -1  -4 92284.3 409.036   2
   3  -1  -4 61531.5 262.644   1
   3   1  -4 61801.1 605.167   3
   3  -1  -4 60688.8 243.773   2
  -3  -1   4 62715.1 417.362  11
  -3   1   4 62790.1 468.692   8
  -3   1   4 64121.2 683.677   3
  -3   1   4 63016.5 428.020   5
  -3  -1   4 62596.2 437.081   9
   3   1  -4 62336.4 442.184   2
   3   1  -4 61636.3 460.158   1
  -3  -1   4 62232.7 437.473   6
  -3  -1   4 62610.1 657.402   3
  -3   1   4 62667.8 436.937   6
   2   1  -4 547.052 58.0802   3
  -2   1   4 505.033 41.3047   8
   2   1  -4 448.889 40.7027   1
  -2  -1   4 484.421 38.7954   9
  -2  -1   4 490.923 41.2291   8
  -2  -1   4 452.072 39.3993   6
   2  -1  -4 470.395 23.5831   4
   1   1  -4 33468.7 351.986   4
  -1   1   4 33413.6 263.799   1
   1   1  -4 33575.9 446.684   3
  -1  -1   4 33316.8 308.208   9
  -1  -1   4 33026.9 350.388   1
   1  -1  -4 33299.6 255.765   2
  -1  -1   4 32982.4 316.303   8
  -1   1   4 32962.8 307.391   8
   0   1  -4 2475.39 103.715   4
   0   1   4 2395.83 89.5505   4
   0  -1   4 2339.35 101.628   1
   0  -1  -4 2498.20 86.6865   2
   0   1   4 2325.62 81.3393   5
  -1   1  -4 15581.8 281.463   4
   1   1   4 15537.8 259.773   4
  -1  -1  -4 15570.2 251.216   2
   1   1   4 15895.0 215.267   5
   1   1   4 15346.5 221.633   6
  -2  -1  -4 83.7583 23.1853   2
   2  -1   4 113.075 22.8678   5
   2  -1   4 103.006 22.8197   6
  -2   1  -4 120.860 32.6097   4
   2   1   4 84.7664 19.1711   6
   2  -1   4 80.7032 25.8461   4
  -2   1  -4 80.9755 18.4570   7
   2   1   4 113.667 29.8195   4
   2   1   4 105.371 21.6937   5
   3   1   4 11220.7 276.906   4
   3   1   4 10729.3 191.087   6
   3  -1   4 10722.7 282.304   4
  -3   1  -4 10722.8 190.944   7
   3   1   4 11014.5 172.869  10
  -3   1  -4 10974.6 277.140   2
   3  -1   4 10782.9 198.576   6
   3   1   4 10921.5 195.420   5
  -3  -1  -4 10908.6 262.299   2
  -4   1  -4 19046.6 268.658   7
   4   1   4 18682.9 245.839  10
   4  -1   4 18792.9 225.843  10
   4  -1   4 18665.2 267.308   6
   4   1   4 19051.4 257.348   6
   4   1   4 18838.3 270.907   5
  -5  -1  -4 11226.1 222.410   7
  -5   1  -4 11030.0 219.910   7
   5   1   4 10935.9 199.699   6
   5  -1   4 10952.8 211.441   6
  -6  -1  -4 2128.68 103.898   7
  -6   1  -4 1680.85 103.080   7
   6   1   4 2166.12 99.5163  10
   6  -1   4 2064.14 96.6643   6
  -7   1  -4-61.3315 33.8407   7
   7   1   4-14.7286 22.3843  10
  -7  -1  -4-0.26552 21.8550   7
  -8  -1  -4 222.934 41.7185   7
   8   1   4 161.568 36.4426  10
  -8   1  -4 163.258 36.6940   7
  -9  -1  -4 55.6372 37.9586   7
  -9   1  -4 3.23512 28.1496   7
   9   1   4 25.5896 31.1185  10
 -10  -1  -4 419.995 63.0367   7
  10   1   4 438.175 66.3062  10
  10  -1   4 453.843 64.6259  10
 -10   1  -4 446.478 64.1570   7
 -11  -1  -4 1.51082 29.0548   7
 -11   1  -4 36.1966 37.7747   7
  11   1   4 62.6369 41.8544  10
  11  -1   4 63.8300 39.8217  10
 -12  -1  -4 24.5931 32.8258   7
 -12   1  -4 8.47518 37.7130   7
  12   1   4 65.5135 44.6229  10
  12  -1   4 50.8063 36.8628  10
 -13   1  -4 44.4202 41.1751   7
 -13  -1  -4 48.3252 40.9846   7
  13   1   4 15.3112 38.6972  10
  13  -1   4 62.7186 44.7696  10
 -14   1  -4 401.641 76.6043   7
  14   1   4 316.216 73.6377  10
  14  -1   4 173.199 56.4840  10
 -15   2   4-23.3506 44.0137  13
 -15  -2   4 18.8691 43.2129  13
 -14  -2   4 53.8150 41.4601  13
 -14   2   4 8.73485 41.9622  13
 -13  -2   4 24.2107 45.6439  13
 -13   2   4-48.1840 42.3692  13
 -12  -2   4 359.392 69.0788  13
 -12   2   4 392.977 69.3794  13
 -11   2   4 113.535 44.1094  13
 -11  -2   4 76.4260 42.7269  13
 -10  -2   4 3020.23 158.259  13
 -10   2   4 2956.11 150.280  13
 -10  -2   4 2966.42 138.469   8
 -10   2   4 2918.53 132.654   8
  -9  -2   4 3285.69 152.840  13
  -9   2   4 3353.81 148.777  13
  -9  -2   4 3376.85 142.447   8
  -9   2   4 3133.29 134.579   8
  -8   2   4 386.468 46.8519   8
  -8  -2   4 542.951 57.3871   8
  -8  -2   4 619.709 65.2652  13
  -8   2   4 568.966 59.5217  13
  -7  -2   4 1605.43 99.0273  13
  -7   2   4 1673.78 91.4274   8
  -7   2   4 1625.88 91.3709  13
  -7  -2   4 1700.75 94.5392   8
   6   2  -4 4972.85 168.212   2
  -6  -2   4 4942.92 156.193  13
  -6   2   4 5101.47 144.787  13
  -6   2   4 4915.97 124.539   7
  -6  -2   4 4958.89 154.597   8
  -6   2   4 4954.87 150.939   8
  -6  -2   4 5062.69 119.811   6
  -5   2   4 5876.47 133.018   7
  -5  -2   4 5625.86 156.074  13
  -5   2   4 5893.11 156.612   8
  -5  -2   4 5628.31 128.856   6
  -5  -2   4 5536.53 156.410   8
   5   2  -4 5623.01 165.172   2
  -4  -2   4 1853.10 115.553   3
  -4   2   4 1769.91 72.7178  13
   4   2  -4 1765.96 92.9261   1
  -4   2   4 1849.10 80.6231   5
  -4   2   4 1813.59 83.2703   8
  -4   2   4 1832.19 74.4097   7
  -4  -2   4 1831.91 88.1234   8
   4   2  -4 1855.00 90.8321   2
  -4  -2   4 1772.54 73.7803   6
  -4   2   4 1850.07 76.5863   6
   3   2  -4 4900.56 166.565   3
  -3  -2   4 4883.27 126.823  11
  -3   2   4 5080.72 120.127   7
  -3  -2   4 5017.66 138.199   8
  -3  -2   4 4891.35 181.151   3
  -3   2   4 5200.14 198.817   3
  -3   2   4 5002.80 129.267   5
   3   2  -4 5077.11 151.387   1
   3   2  -4 4980.53 143.636   2
  -3   2   4 4926.28 131.183   8
  -3  -2   4 4865.69 122.903   6
  -3   2   4 4932.48 124.127   6
  -2   2   4 118.571 23.6599   8
  -2   2   4 54.8717 18.3669   5
  -2  -2   4 129.583 22.8910   6
   2   2  -4 48.0841 22.1197   3
  -2  -2   4 93.2477 20.3204  11
   2   2  -4 85.1374 23.6377   1
  -2  -2   4 62.2523 20.3102   8
   1  -2  -4 814.976 34.3052   2
  -1   2   4 788.766 36.4480   4
   1   2  -4 739.379 59.7858   1
  -1  -2   4 797.166 61.7093   1
   1   2  -4 751.139 66.2981   3
  -1   2   4 830.769 51.7369   5
  -1  -2   4 783.657 51.3097   8
  -1   2   4 777.397 47.8672   8
  -1  -2   4 741.885 49.5863   6
   0   2   4 623.031 43.6616   4
   0   2  -4 629.127 57.1165   4
   0  -2   4 565.465 41.8751   8
   0  -2  -4 622.378 41.1237   2
   0  -2   4 546.455 54.1667   1
   0   2   4 535.036 41.7009   5
   0   2   4 569.929 42.9834   6
  -1   2  -4 39974.5 480.596   4
  -1   2  -4 40273.1 313.196   7
  -1  -2  -4 40871.9 395.322   2
   1  -2   4 40773.9 488.854   1
   1   2   4 40108.2 414.292   4
   1   2   4 40160.6 360.853   5
   1   2   4 40185.4 352.285   6
  -2   2  -4 39615.2 506.237   4
  -2   2  -4 38829.8 334.099   7
  -2  -2  -4 38812.1 442.455   2
   2  -2   4 39157.5 372.911   6
   2   2   4 38830.6 365.664   5
   2   2   4 39073.2 351.511   6
  -3   2  -4 110439. 605.730   7
   3  -2   4 114505. 946.564   4
  -3  -2  -4 111341. 832.863   2
   3   2   4 112222. 595.960  10
   3  -2   4 110433. 644.749   6
   3   2   4 112967. 647.682   5
   3   2   4 110531. 600.098   6
  -3   2  -4 111564. 912.632   4
  -4   2  -4 24727.5 306.931   7
   4   2   4 24227.2 285.713   6
   4   2   4 24175.6 314.429   5
   4  -2   4 24329.3 313.191   6
  -5   2  -4 1322.94 78.3023   7
   5   2   4 1380.64 77.1519  10
   5  -2   4 1309.46 77.0140   6
   5   2   4 1283.44 67.3247   6
   5   2   4 1276.98 79.8949   5
  -6  -2  -4 2778.94 119.206   7
  -6   2  -4 2923.20 121.150   7
   6  -2   4 2907.75 115.995   6
   6   2   4 3014.38 121.899  10
   7  -2   4 388.148 46.1863   6
  -7  -2  -4 471.128 55.1259   7
  -7   2  -4 337.112 47.9536   7
   7   2   4 420.041 51.4053  10
  -8  -2  -4 534.234 59.1138   7
   8   2   4 519.963 60.9208  10
  -8   2  -4 558.103 61.0849   7
  -9  -2  -4 590.352 72.6420   7
  -9   2  -4 578.481 68.6265   7
   9   2   4 580.423 70.7527  10
 -10  -2  -4 343.631 58.6017   7
 -10   2  -4 456.676 65.7914   7
  10   2   4 383.860 61.2930  10
 -11   2  -4 553.189 74.1637   7
  11   2   4 516.512 77.2285  10
 -11  -2  -4 480.969 68.7893   7
 -12  -2  -4 22.0755 32.5223   7
 -12   2  -4 65.4306 43.8559   7
  12   2   4 32.4341 40.4608  10
 -13   2  -4 97.1936 47.6009   7
  13   2   4 63.7967 50.4411  10
 -13  -2  -4 56.9945 47.7440   7
 -14   2  -4 75.4216 48.5929   7
  14   2   4 99.2581 55.8310  10
 -15  -3   4 62.2698 49.2666  13
 -15   3   4 10.3643 40.1903  13
  15   3  -4-32.0291 36.9726  10
 -14   3   4 5.46949 40.3758  13
 -14  -3   4 73.5885 52.1131  13
  14   3  -4 73.0766 49.6662  10
 -13   3   4 1143.90 113.720  13
 -13  -3   4 1267.08 123.843  13
 -12   3   4 47.0336 40.4623  13
 -12  -3   4-24.7064 36.3278  13
 -11   3   4 796.025 87.7130  13
 -11  -3   4 667.822 86.4491  13
 -11   3   4 688.459 69.7813   8
 -10   3   4 784.332 80.1355  13
 -10  -3   4 683.692 80.6403  13
 -10   3   4 828.588 75.2399   8
  -9  -3   4 224.379 45.7762   8
  -9   3   4 316.846 48.7257   8
  -9  -3   4 274.292 53.9400  13
  -9   3   4 338.476 52.4881  13
  -8   3   4 4228.30 155.259  13
  -8  -3   4 4422.71 172.537  13
  -8  -3   4 4409.32 160.003   8
  -8   3   4 4262.64 151.770   8
  -7   3   4 5673.56 164.820  13
  -7   3   4 5722.76 148.560   7
  -7  -3   4 5279.19 179.482  13
  -7  -3   4 5385.21 168.137   8
  -7   3   4 5361.43 164.881   8
  -6   3   4 2.67405 18.2406   7
  -6   3   4 50.7751 24.1951   8
  -6  -3   4 0.06165 28.8347  13
  -6   3   4 33.0046 22.4780  13
  -6  -3   4 14.9105 20.1520   8
  -6  -3   4 54.0225 29.6074  11
   6   3  -4 25.7312 17.0189   2
  -5   3   4 6422.25 150.159   7
  -5  -3   4 6637.65 170.960  11
  -5  -3   4 6413.76 172.621   8
  -5   3   4 6448.42 166.012   8
   5   3  -4 6611.13 194.110   2
  -5  -3   4 6518.73 138.081   6
  -4  -3   4 1244.22 93.8368   3
  -4   3   4 1154.96 59.0815  13
  -4   3   4 1144.09 62.9677   7
  -4   3   4 1068.69 65.5908   5
  -4  -3   4 1522.93 80.8387   8
  -4   3   4 1105.72 66.2574   8
   4   3  -4 1075.73 76.5317   2
  -4  -3   4 1066.42 57.3920   6
   4   3  -4 1123.54 81.8545   1
   3   3  -4 20762.6 333.334   3
  -3   3   4 20286.4 267.016   8
  -3   3   4 19940.8 255.875   7
  -3   3   4 19972.0 395.752   3
  -3   3   4 19705.0 269.650   5
   3   3  -4 20068.6 321.491   2
   3   3  -4 19518.5 329.846   1
  -3  -3   4 19854.6 280.954   8
  -3  -3   4 19343.1 354.209   3
  -3  -3   4 19499.4 249.837   6
  -3   3   4 19774.9 252.036   6
  -2   3   4 11.8215 13.2706   8
  -2   3   4 32.5510 17.2263   5
  -2  -3   4 20.9792 14.8901   6
   2   3  -4 36.4662 21.6899   1
  -2   3   4 71.9495 20.3107   6
  -2  -3   4 22.3575 14.4223  11
   2   3  -4 43.7673 22.6329   3
  -2  -3   4 46.0939 19.2120   8
  -1   3   4 11985.9 141.694   4
  -1  -3   4 11686.1 253.932   1
  -1  -3   4 11877.1 200.240  11
   1   3  -4 11832.8 252.272   3
   1   3  -4 11731.1 256.156   1
  -1   3   4 11271.9 201.770   5
   1  -3  -4 11734.5 132.660   2
  -1  -3   4 11913.4 202.079   8
  -1  -3   4 11835.5 199.219   6
  -1   3   4 11698.4 183.181   8
  -1   3   4 11884.4 189.450   6
   0  -3   4 15809.7 306.296   1
   0   3   4 15986.4 237.059   5
   0   3   4 15782.8 218.129   2
   0  -3   4 15718.6 225.373   8
   0  -3   4 15802.3 233.495   6
   0   3   4 15886.7 200.687   8
   0   3   4 15696.9 218.478   6
   0  -3  -4 15811.5 204.662   2
  -1  -3  -4 7809.57 172.595   2
  -1   3  -4 7880.48 228.935   4
  -1   3  -4 8020.18 142.116   7
   1  -3   4 8377.71 233.952   1
   1   3   4 7891.81 183.875   2
   1   3   4 8110.67 171.512   5
   1  -3   4 7803.69 152.877   8
   1  -3   4 8075.67 168.331   6
   1   3   4 7771.75 154.760   6
  -2   3  -4 55694.6 632.361   4
  -2  -3  -4 54912.2 527.103   2
  -2   3  -4 53766.8 400.562   7
   2  -3   4 55453.5 640.245   1
   2   3   4 55062.8 422.216  10
   2   3   4 55520.1 554.501   2
   2  -3   4 55031.3 393.467   8
   2  -3   4 54690.9 450.613   6
   2   3   4 53497.9 456.042   5
   2   3   4 55020.9 410.452   6
  -3   3  -4 3395.69 110.401   7
  -3  -3  -4 3401.61 146.320   2
   3   3   4 3680.27 158.433   2
   3  -3   4 3341.75 95.3504   8
   3  -3   4 3544.79 119.749   6
   3   3   4 3409.44 119.512   5
   3   3   4 3388.34 103.679   6
  -4   3  -4 2810.09 107.898   7
   4  -3   4 2806.44 110.819   6
   4   3   4 2802.76 112.356   5
   4   3   4 2648.80 92.8572   6
  -5   3  -4 5510.69 160.584   7
   5   3   4 5949.97 166.886  10
   5   3   4 5829.29 167.241   5
   5  -3   4 5656.31 162.311   6
   6  -3   4 968.996 69.7118   6
  -6   3  -4 929.980 71.5158   7
   6   3   4 1036.87 76.1780  10
   6   3   4 833.977 68.2137   5
   7  -3   4 327.965 43.3387   6
  -7  -3  -4 361.354 51.7069   7
  -7   3  -4 373.699 51.7069   7
   7   3   4 496.525 58.1369  10
   8  -3   4 60.1625 28.3047   6
  -8   3  -4 67.5358 36.3674   7
   8   3   4 52.5865 32.2737  10
  -8  -3  -4 45.4493 25.1695   7
  -9  -3  -4 1263.50 96.6250   7
  -9   3  -4 1471.81 104.697   7
   9   3   4 1432.07 108.610  10
 -10  -3  -4 40.1950 30.4544   7
  10   3   4-30.8926 36.3174  10
 -10   3  -4-20.6676 33.0778   7
 -11   3  -4 238.881 57.0707   7
 -11  -3  -4 103.266 38.6591   7
  11   3   4 158.224 54.7485  10
 -12   3  -4 122.386 49.2223   7
  12   3   4 19.2044 36.4601  10
 -13   3  -4 357.134 71.1804   7
  13   3   4 255.922 66.5515  10
 -14   3  -4 173.826 59.5617   7
  14   3   4 109.268 58.5996  10
 -15  -4   4-0.64304 41.9595  13
 -15   4   4 79.2966 46.8652  13
  15   4  -4 13.9310 38.0344  10
 -14  -4   4-21.7110 46.1348  13
 -14   4   4-25.1025 39.9354  13
  14   4  -4-20.7170 36.5223  10
 -13  -4   4 110.166 52.1005  13
 -13   4   4 76.7524 53.4938  13
  13   4  -4 70.9120 43.1580  10
 -12  -4   4 400.841 73.9724  13
 -12   4   4 300.419 58.5198  13
  12   4  -4 378.742 65.3114  10
 -11   4   4 349.093 54.0863   8
 -11   4   4 214.129 52.2211  13
  11   4  -4 369.026 59.8656  10
 -11  -4   4 297.770 60.3296  13
 -10  -4   4 2046.22 137.278  13
 -10   4   4 1872.84 119.294  13
 -10   4   4 2024.73 113.970   8
  10   4  -4 2015.83 117.710  10
  -9  -4   4 1369.86 106.059  13
  -9   4   4 1515.19 101.648  13
  -9  -4   4 1575.67 100.827   8
   9   4  -4 1495.87 95.8514  10
  -9   4   4 1522.27 97.3652   8
  -8   4   4 8915.68 221.645  13
  -8  -4   4 8651.59 224.466   8
  -8   4   4 8884.67 206.234   7
   8   4  -4 8807.96 209.693  10
  -8  -4   4 8940.02 246.884  13
  -8   4   4 8678.53 218.868   8
  -7   4   4 15588.5 274.806  13
  -7   4   4 15824.8 265.362   7
   7   4  -4 15673.4 258.008  10
  -7  -4   4 15501.6 294.390   8
  -7   4   4 16046.5 283.033   8
  -7  -4   4 16202.2 310.222  11
  -6   4   4 13912.3 237.975  13
  -6   4   4 14269.7 242.227   7
  -6  -4   4 13848.0 273.016  11
   6   4  -4 14105.2 223.926  10
  -6   4   4 14173.6 257.683   8
  -6  -4   4 13905.8 270.723   8
  -5   4   4 1100.29 72.1748   5
  -5   4   4 1158.94 71.6016   8
  -5  -4   4 1127.00 74.8062  11
   5   4  -4 1032.45 56.4203  10
  -5   4   4 1142.51 68.3163   7
  -5  -4   4 1069.69 72.7158   8
   5   4  -4 1129.90 89.6035   2
  -5  -4   4 1069.36 57.0320   6
  -4  -4   4 212.920 34.1344  11
  -4   4   4 187.680 29.8119   8
  -4   4   4 269.758 29.7177  13
   4   4  -4 138.089 32.9245   1
  -4  -4   4 220.600 28.5672   6
  -4  -4   4 230.880 43.1249   3
  -4   4   4 235.974 31.3751   7
   4   4  -4 229.401 39.9746   2
  -4  -4   4 276.289 39.1252   8
  -4   4   4 180.450 31.1376   5
  -3   4   4 28445.8 326.394   7
  -3  -4   4 27788.4 417.122   3
  -3   4   4 27990.5 339.322   5
   3   4  -4 27669.5 427.487   1
  -3   4   4 28027.8 319.491   8
  -3  -4   4 28265.9 303.614   6
  -3  -4   4 27443.3 341.564   8
  -2   4   4 62537.6 453.314   8
   2   4  -4 62324.8 632.927   1
   2   4  -4 63331.7 549.788   3
  -2   4   4 63430.0 483.715   7
  -2  -4   4 62018.8 497.282   8
  -2  -4   4 63076.7 460.315   6
  -2   4   4 62549.6 500.394   5
  -2   4   4 62752.2 449.599   6
  -1   4   4 1642.58 73.7004  12
  -1  -4   4 1499.70 98.9831   1
   1   4  -4 1496.25 86.6993   3
  -1   4   4 1575.52 58.8643   2
   1   4  -4 1381.84 97.8010   1
  -1   4   4 1436.98 77.8118   5
  -1  -4   4 1507.60 76.8096   8
  -1  -4   4 1672.60 78.5112   6
  -1   4   4 1449.30 67.2554   8
  -1   4   4 1585.98 72.1319   6
   0  -4   4 1177.48 91.7527   1
   0   4  -4 1129.59 89.5152   1
   0   4   4 1101.68 59.4827  12
   0  -4  -4 1126.90 59.4138   2
   0   4   4 1115.88 61.8379   2
   0  -4   4 1068.50 62.6689   8
   0   4   4 1227.30 71.6642   5
   0  -4   4 1169.97 66.1164   6
   0   4   4 1165.65 56.5935   8
   0   4   4 1095.34 59.9481   6
   1  -4   4 5470.30 135.655   8
  -1   4  -4 5624.36 204.006   4
  -1   4  -4 5768.70 119.517   7
   1   4   4 5704.95 162.198   2
   1  -4   4 5670.64 146.283   6
   1   4   4 5631.08 132.151  12
   1  -4   4 5770.96 206.408   1
  -1  -4  -4 5557.65 150.894   2
   1   4   4 5486.97 128.670   6
   1   4   4 5651.92 152.144   5
  -2   4  -4 575.873 43.8017   7
   2   4   4 557.667 58.5979   2
   2  -4   4 549.195 43.6179   8
   2   4   4 585.133 52.3749   5
   2  -4   4 625.925 51.9840   6
   2   4   4 500.382 40.3155   6
   2   4   4 652.041 46.8829  12
  -2  -4  -4 524.569 54.4880   2
  -3  -4  -4 5085.40 180.248   2
  -3   4  -4 5366.01 136.245   7
   3   4   4 5385.04 137.304  12
   3   4   4 5316.01 192.390   2
   3   4   4 5378.05 127.312   6
   3  -4   4 5313.30 128.212   8
   3   4   4 5514.53 154.666   5
   3  -4   4 5571.45 153.734   6
  -4   4  -4 8847.21 188.313   7
   4   4   4 8845.59 200.811  10
   4  -4   4 8583.67 197.534   6
   4   4   4 8434.46 198.995   5
  -5   4  -4 1420.62 82.5055   7
   5   4   4 1542.83 90.1244  10
   5  -4   4 1534.04 88.1120   6
   5   4   4 1507.75 90.8625   5
  -6   4  -4 1300.31 85.6890   7
   6   4   4 1325.26 89.5841   5
   6   4   4 1324.94 87.7912  10
   6  -4   4 1122.78 79.4007   6
  -7  -4  -4 6442.63 193.203   7
  -7   4  -4 6411.05 192.110   7
   7   4   4 6298.48 201.914  10
   7  -4   4 6060.11 186.177   6
  -8  -4  -4 591.516 66.1222   7
  -8   4  -4 692.382 75.0298   7
   8   4   4 538.114 68.0426  10
   8  -4   4 580.806 62.4219   6
  -9  -4  -4 82.5316 31.8605   7
  -9   4  -4 180.441 46.5570   7
   9   4   4 106.251 37.0095  10
 -10   4  -4 174.700 51.4659   7
 -10  -4  -4 165.955 44.2424   7
  10   4   4 106.099 41.0204  10
 -11  -4  -4 101.065 42.4092   7
 -11   4  -4 128.673 48.8714   7
  11   4   4 18.3280 33.1966  10
 -12   4  -4 48.8175 42.6487   7
  12   4   4-26.6578 44.0259  10
 -13   4  -4 244.652 62.1030   7
  13   4   4 83.2877 52.8951  10
 -14   4  -4 117.710 50.8231   7
  14   4   4 95.2853 57.8776  10
  15   5  -4-31.6996 43.2756  10
 -14  -5   4-18.0125 47.7933  13
 -14   5   4 17.7904 38.0934  13
  14   5  -4 19.0874 37.4170  10
 -13  -5   4 57.2106 45.6408  13
 -13   5   4 132.018 50.5501  13
  13   5  -4 155.054 50.4593  10
 -12  -5   4-50.4583 45.9981  13
 -12   5   4 24.5297 43.8968  13
  12   5  -4 48.4686 43.7616  10
 -11  -5   4 387.366 66.7794  13
 -11   5   4 435.051 66.6192  13
  11   5  -4 483.228 66.7997  10
 -10   5   4 181.287 41.3071   8
 -10   5   4 137.992 40.1954  13
 -10  -5   4 205.076 57.9863  11
  10   5  -4 216.585 46.1287  10
  -9   5   4 167.553 44.2666   8
  -9   5   4 97.4620 35.3794  13
  -9  -5   4 156.366 48.2112  11
  -9   5   4 128.075 35.5928   7
   9   5  -4 132.258 37.1211  10
  -9  -5   4 228.320 48.4171   8
  -8   5   4 2585.60 121.120  13
  -8   5   4 2672.18 118.786   7
  -8  -5   4 2643.23 136.781  11
   8   5  -4 2514.53 114.387  10
  -8  -5   4 2435.44 124.307   8
  -8   5   4 2387.38 117.837   8
  -7   5   4 3210.25 126.441  13
  -7   5   4 3335.88 129.286   7
  -7  -5   4 3189.24 144.210  11
   7   5  -4 3072.79 118.685  10
  -7  -5   4 2847.84 131.456   8
  -7   5   4 3182.42 132.039   8
  -6   5   4 3707.91 133.701   7
  -6  -5   4 3654.03 147.336  11
  -6  -5   4 3886.77 146.779   8
  -6   5   4 3806.61 138.072   8
  -5   5   4 242.208 38.1519   8
  -5  -5   4 190.767 36.8757  11
  -5  -5   4 241.634 45.5975   3
  -5   5   4 209.289 36.2912   7
  -5   5   4 179.784 37.5349   5
  -5  -5   4 252.751 42.3967   8
  -4   5   4 17223.4 273.212   7
  -4  -5   4 17474.5 342.745   3
  -4   5   4 17357.1 287.133   5
  -4  -5   4 17424.6 288.023   8
  -4   5   4 17420.1 267.849   8
  -4  -5   4 17540.3 240.003   6
  -4  -5   4 17516.4 292.545  11
  -3  -5   4 30837.8 375.311   8
  -3   5   4 31417.8 364.783   7
  -3  -5   4 31596.8 378.847  11
  -3  -5   4 30796.7 431.936   3
  -3   5   4 31611.2 377.889   5
   3   5  -4 32190.1 496.024   1
  -3  -5   4 31379.8 327.637   6
  -3   5   4 31644.6 345.976   8
   2   5  -4 805.062 79.9103   1
  -2  -5   4 827.113 61.3889  11
   2   5  -4 774.609 60.1289   3
  -2   5   4 698.064 59.2071   5
  -2   5   4 754.152 58.0604   7
  -2  -5   4 890.490 63.5000   8
  -2  -5   4 769.769 54.0932   6
  -2   5   4 791.732 54.2673   8
  -1  -5   4 13236.9 229.484   8
   1   5  -4 13554.9 321.134   1
   1   5  -4 12983.5 243.448   3
  -1   5   4 13052.0 237.508   5
  -1  -5   4 12879.8 216.719   6
  -1  -5   4 13467.9 315.068   1
  -1   5   4 13193.4 202.897   8
   0  -5   4 33221.6 355.608   8
   0   5   4 33645.7 358.494   2
   0   5  -4 33068.7 404.428   3
   0  -5  -4 32431.1 351.194   2
   0   5   4 33129.8 380.180   5
   0  -5   4 32761.4 351.295   6
   0   5   4 32960.6 322.275   6
  -1   5  -4 12093.0 176.072   7
   1   5   4 12202.9 245.107   2
   1   5   4 12087.9 232.234   5
   1  -5   4 11850.0 209.611   8
  -1  -5  -4 12249.6 239.155   2
   1  -5   4 12048.3 218.119   6
   1   5   4 11727.2 188.675   6
   2   5   4 176.802 34.0945   2
   2  -5   4 202.584 31.1968   6
   2   5   4 179.312 34.1275   5
   2   5   4 169.072 25.3342   6
  -2   5  -4 194.347 27.9649   7
   2   5   4 146.572 28.8117  10
  -2  -5  -4 184.967 37.3341   2
   2  -5   4 155.721 25.1135   8
   3  -5   4 6.87936 17.7983   6
  -3   5  -4 41.7661 23.1920   7
   3   5   4 61.3387 29.5877   2
   3   5   4 20.1366 13.1216   6
   3   5   4 24.8904 20.1650  10
   3   5   4 23.7234 23.5963   5
   3  -5   4 13.4611 13.9241   8
  -3  -5  -4 45.9673 27.0874   2
  -4   5  -4 5878.03 157.579   7
   4   5   4 5976.26 175.017  10
   4  -5   4 5954.91 144.245   8
   4  -5   4 5798.30 168.401   6
   4   5   4 5874.55 171.894   5
  -5   5  -4 4385.17 143.631   7
   5   5   4 4240.24 155.432  10
   5  -5   4 4286.40 148.857   6
   5   5   4 4033.11 149.720   5
  -6   5  -4 495.765 59.7626   7
   6   5   4 416.432 58.1448  10
   6   5   4 500.925 60.9096   5
   6  -5   4 375.136 50.3852   6
  -7   5  -4 1486.78 101.630   7
   7   5   4 1210.01 97.7773  10
   7  -5   4 1221.16 89.1655   6
   7   5   4 1453.19 102.616   5
   8  -5   4 1532.38 101.313   6
  -8  -5  -4 1577.15 101.400   7
  -8   5  -4 1743.36 110.118   7
   8   5   4 1475.47 107.285  10
   9  -5   4 114.851 35.9135   6
  -9  -5  -4 88.1627 37.1848   7
  -9   5  -4 192.511 47.5304   7
   9   5   4 107.935 44.2906  10
 -10  -5  -4 564.348 70.3797   7
 -10   5  -4 552.240 72.4109   7
  10   5   4 544.824 78.9076  10
 -11   5  -4 37.8237 43.2802   7
  11   5   4 33.9664 44.9595  10
 -12   5  -4 151.910 54.1608   7
  12   5   4 181.304 60.9180  10
 -13   5  -4 544.033 81.6025   7
  13   5   4 412.823 82.7924  10
 -14   6   4 48.1058 40.7157  13
 -14  -6   4 24.4294 45.5474  11
 -13   6   4 63.2563 41.5661  13
 -13  -6   4 76.6998 47.3975  11
 -12   6   4 1011.12 101.144  13
 -12  -6   4 975.563 114.552  11
  12   6  -4 998.014 97.2797  10
 -11  -6   4 76.3346 46.5927  11
 -11   6   4 1.27347 29.6041  13
  11   6  -4 80.6576 40.4405  10
 -10   6   4 307.922 55.0469  13
 -10  -6   4 451.075 73.0892  11
 -10   6   4 464.944 63.4586   7
  -9   6   4 2786.91 135.117   7
  -9  -6   4 2916.02 158.979  11
  -9  -6   4 2647.64 136.537   8
  -9   6   4 2677.41 134.034  13
  -8   6   4 1005.82 79.3405   7
  -8  -6   4 1132.05 96.1850  11
  -8  -6   4 1026.39 83.7142   8
  -8   6   4 1034.59 80.9379   8
  -7   6   4 27418.9 389.063   7
  -7  -6   4 27145.4 435.951  11
  -7  -6   4 27072.6 408.356   8
  -7   6   4 27557.8 386.676   8
  -6   6   4 34169.0 419.806   7
  -6   6   4 33028.4 450.148   5
  -6  -6   4 34670.2 463.474  11
  -6  -6   4 33537.4 439.896   8
  -6   6   4 34143.7 412.245   8
  -5  -6   4 15819.3 293.138   8
  -5   6   4 15713.0 279.459   7
  -5   6   4 16160.5 297.225   5
  -5  -6   4 15655.9 301.023  11
  -5   6   4 16630.7 277.961   8
  -4  -6   4 4910.70 164.806  11
  -4   6   4 5002.35 157.702   7
  -4   6   4 4841.96 160.782   5
  -4  -6   4 5084.92 162.195   8
  -4   6   4 5122.29 149.586   8
  -3  -6   4 1019.10 74.4180  11
  -3   6   4 958.900 73.5867   5
  -3   6   4 928.093 69.1164   7
  -3  -6   4 1018.24 73.6899   8
  -3  -6   4 928.455 59.4203   6
  -3   6   4 1095.50 69.3297   8
  -2   6   4 2321.22 103.853  12
  -2   6   4 2194.11 103.337   7
  -2  -6   4 2473.37 110.936  11
  -2  -6   4 2413.61 105.895   8
  -2   6   4 2358.32 109.310   5
  -2  -6   4 2359.67 95.0404   6
  -1   6   4 2519.10 105.091  12
  -1  -6   4 2688.29 115.080  11
  -1   6   4 2575.37 111.783   5
  -1  -6   4 2689.04 109.326   8
  -1  -6   4 2694.40 102.588   6
   0   6  -4 9032.92 139.853   7
   0   6   4 9215.45 195.277  12
   0  -6   4 9164.78 191.101   6
   0   6   4 9457.20 213.616   5
   0  -6   4 9111.86 196.313   8
  -1   6  -4 5627.89 122.357   7
   1   6   4 5612.82 153.058  12
  -1  -6  -4 5449.08 172.476   2
   1   6   4 5758.50 167.090   5
   1  -6   4 5719.96 152.554   8
   1  -6   4 5591.06 155.142   6
  -2   6  -4 3224.35 100.672   7
   2   6   4 3200.68 144.097   2
   2   6   4 3114.07 115.888  12
   2  -6   4 2986.00 111.120   8
   2   6   4 3153.21 125.488   5
   2  -6   4 3041.12 117.622   6
  -2  -6  -4 2912.59 136.963   2
   2   6   4 3033.49 96.1540   6
  -3   6  -4 4858.80 135.063   7
   3   6   4 4620.31 146.283  12
   3   6   4 4772.84 157.107  10
   3  -6   4 4562.91 136.330   8
   3  -6   4 4973.82 155.823   6
   3   6   4 4697.01 156.378   5
  -4   6  -4 9419.45 201.477   7
   4   6   4 9834.72 217.756  12
   4  -6   4 9699.56 223.912   6
   4   6   4 9820.26 234.277  10
   4  -6   4 9467.84 194.988   8
   4   6   4 9764.73 227.296   5
   5  -6   4 9342.51 227.357   6
  -5   6  -4 9195.12 211.465   7
   5   6   4 9403.13 233.651   5
   5   6   4 9770.68 244.262  10
  -6   6  -4 4986.37 165.672   7
   6   6   4 5114.24 186.463  10
   6  -6   4 5256.31 176.091   6
   6   6   4 4905.81 174.539   5
  -7   6  -4 10465.8 250.415   7
   7   6   4 9638.73 272.238  10
   7  -6   4 10028.6 250.369   6
   7   6   4 10263.0 259.312   5
  -8  -6  -4-2.41164 26.6080   7
  -8   6  -4 61.3335 39.9927   7
   8  -6   4 13.0117 25.0550   6
   8   6   4-65.1802 49.3421  10
  -9  -6  -4-44.9272 34.0969   7
  -9   6  -4 63.6953 37.9048   7
   9   6   4-15.2881 37.2846  10
   9  -6   4 11.4636 26.2337   6
 -10  -6  -4 61.8612 35.3983   7
 -10   6  -4 81.5608 42.3890   7
  10   6   4 56.5653 43.1558  10
 -11   6  -4 20.4247 39.1840   7
  11   6   4 44.5545 47.4100  10
 -12   6  -4 249.134 63.9942   7
  12   6   4 334.691 76.5207  10
 -13   6  -4 36.1552 47.4309   7
  13   6   4 128.005 64.7101  10
 -14   7   4 4.67783 44.0071  13
 -14  -7   4 48.1511 56.4236  11
 -13   7   4 75.9951 38.8694  13
 -13  -7   4 40.6187 45.5536  11
 -12   7   4 66.1046 40.7360  13
 -12  -7   4 90.3417 49.1306  11
 -11   7   4 64.2083 36.0021  13
 -11  -7   4 77.3234 47.6682  11
 -10   7   4 62.3852 38.0253  13
 -10  -7   4 37.7125 35.3495  11
 -10   7   4-15.8165 27.6156   7
  -9  -7   4 355.238 62.7456  11
  -9   7   4 287.265 49.3374   7
  -9  -7   4 336.083 53.6491   8
  -8   7   4-6.73394 29.1758   7
  -8  -7   4-4.37351 40.3739  11
  -8  -7   4-0.34262 24.4274   8
  -7   7   4 702.242 68.1581   7
  -7  -7   4 928.684 88.0542  11
  -7  -7   4 860.928 80.0823   8
  -6   7   4 10640.6 248.584   7
  -6  -7   4 10229.5 268.341  11
  -6   7   4 10660.7 262.595   5
  -6  -7   4 11082.5 260.924   8
  -5   7   4 3108.31 131.771   7
  -5  -7   4 3004.71 139.128  11
  -5   7   4 2972.07 137.437   5
  -5  -7   4 3161.42 139.472   8
  -4   7   4 3578.52 139.620   7
  -4  -7   4 3729.49 149.903  11
  -4   7   4 3453.12 144.420   5
  -4  -7   4 3615.07 142.782   8
  -3  -7   4 9822.95 228.985   8
  -3  -7   4 10225.3 238.557  11
  -3   7   4 10038.1 234.674   5
  -3  -7   4 9968.40 196.127   6
  -3   7   4 9714.91 229.141   7
  -2   7   4 601.712 58.9598  12
  -2   7   4 491.521 52.0458   7
  -2   7   4 482.826 53.4314   5
  -2  -7   4 551.810 57.0464   8
  -2  -7   4 605.593 49.9630   6
  -2  -7   4 477.168 54.0813  11
  -1   7   4 6885.04 184.705  12
  -1   7   4 7325.26 195.523   5
  -1  -7   4 7218.33 186.880   8
  -1  -7   4 7377.97 173.278   6
   0   7   4 19668.5 304.796  12
   0   7   4 19763.7 301.352   9
   0   7   4 19250.1 320.420   5
   0  -7   4 19214.9 298.834   8
   0  -7   4 19572.9 292.175   6
   1   7   4 5540.23 164.158  12
  -1   7  -4 5740.89 129.081   7
   1  -7   4 5940.57 164.703   6
   1   7   4 5568.58 157.223   9
   1   7   4 5986.92 177.666   5
   1  -7   4 5613.17 160.984   8
  -2   7  -4 1636.26 75.0633   7
   2   7   4 1617.85 89.9692  12
   2   7   4 1445.35 78.9022   9
   2  -7   4 1641.79 86.7925   8
   2   7   4 1624.26 93.8273   5
   2  -7   4 1597.91 88.3755   6
   3   7   4 849.386 71.8129  10
  -3   7  -4 1073.87 65.4424   7
   3   7   4 1025.12 75.1572  12
   3  -7   4 1121.61 72.8648   8
   3  -7   4 1220.45 80.5483   6
   3   7   4 1159.44 82.1735   5
  -4   7  -4 650.179 56.7373   7
   4   7   4 660.947 66.1642  12
   4   7   4 528.855 60.4614  10
   4   7   4 510.570 52.9147   5
   4  -7   4 567.942 53.1296   8
   4  -7   4 611.661 62.8153   6
  -5   7  -4 4644.43 154.043   7
   5   7   4 4484.41 174.434  10
   5  -7   4 4635.79 169.281   6
   5   7   4 4885.91 170.494   5
  -6   7  -4 875.644 78.7826   7
   6   7   4 851.780 86.8626  10
   6  -7   4 668.803 76.1267   6
   6   7   4 836.440 80.5873   5
   7   7   4 2131.39 132.563  10
  -7   7  -4 2185.80 122.737   7
   7  -7   4 2032.51 122.197   6
   7   7   4 1959.57 119.223   5
  -8   7  -4 20.3662 30.6492   7
   8   7   4 31.8595 39.6472  10
   8  -7   4-20.3913 33.7703   6
  -9  -7  -4 1.17917 29.8387   7
  -9   7  -4 11.2066 33.5005   7
   9   7   4 12.0626 33.0018  10
   9  -7   4-13.8303 31.7561   6
  10   7   4 20.4267 37.5876  10
 -10   7  -4 5.37142 34.6272   7
  10  -7   4 19.0030 31.8612   6
 -11   7  -4 405.335 69.5226   7
  11   7   4 443.817 81.8617  10
 -12   7  -4 490.222 80.3210   7
  12   7   4 483.392 87.8620  10
  13   7   4 247.409 71.8859  10
 -13   7  -4 154.802 55.8675   7
 -14   8   4 594.222 91.0597  13
 -13   8   4 8.68495 38.5233  13
 -13  -8   4 9.97693 52.5782  11
 -12   8   4 19.7360 32.0350  13
 -12  -8   4-26.6345 49.3886  11
 -11   8   4 271.397 56.8711  13
 -11  -8   4 262.638 65.3754  11
 -11   8   4 303.715 60.4562   7
 -10  -8   4 219.785 57.3660  11
 -10   8   4 246.691 52.8509   7
  -9  -8   4 31.2760 37.9066  11
  -9   8   4-34.0098 40.3506   7
  -8  -8   4-15.5342 38.8421  11
  -8   8   4-18.7891 33.1742   7
  -8  -8   4-29.4334 25.4080   8
  -7   8   4 3404.82 151.231   7
  -7  -8   4 3515.66 172.491  11
  -7   8   4 3621.29 167.211   5
  -7  -8   4 3614.59 158.403   8
  -6   8   4 4383.05 170.096   7
  -6  -8   4 4425.38 184.752  11
  -6   8   4 4703.41 180.707   5
  -6  -8   4 4628.96 174.541   8
  -5  -8   4 1021.75 85.5967  11
  -5   8   4 1007.65 82.4044   7
  -5   8   4 1074.70 87.2630   5
  -5  -8   4 1006.69 83.1473   8
  -4   8   4 3674.97 150.878   7
  -4   8   4 3727.86 153.077   5
  -4  -8   4 3928.22 153.586   8
  -4  -8   4 3921.67 161.580  11
  -3   8   4 7394.10 209.081  12
  -3   8   4 7211.30 205.805   7
  -3   8   4 6952.48 209.550   5
  -3  -8   4 7104.70 213.292  11
  -3  -8   4 7112.99 201.792   8
  -2   8   4 1058.73 79.8367  12
  -2   8   4 991.344 77.4300   7
  -2  -8   4 810.418 70.3429  11
  -2   8   4 862.979 74.3556   5
  -2  -8   4 852.093 70.8488   8
  -2  -8   4 1008.31 65.9077   6
  -1   8   4 969.331 74.6732  12
  -1   8   4 872.053 74.5177   5
  -1  -8   4 870.021 70.0980   8
  -1  -8   4 951.382 65.5522   6
   0   8   4 841.758 69.6825  12
   0   8   4 885.917 73.9433   5
   0  -8   4 939.679 70.1444   8
   0  -8   4 838.099 64.3781   6
   1  -8   4 28.9563 20.6966   6
   1   8   4 38.9978 26.8550  12
  -1   8  -4 8.87904 13.9679   7
   1  -8   4 11.5733 24.0224   8
   1   8   4 40.0700 26.3031   5
  -2   8  -4 3976.83 120.050   7
   2   8   4 4003.68 149.352  12
   2  -8   4 3903.56 141.469   8
   2   8   4 4242.03 156.133   5
   2  -8   4 3874.27 144.029   6
  -3   8  -4 2914.52 110.731   7
   3   8   4 2923.14 131.625  12
   3  -8   4 3181.18 127.221   8
   3  -8   4 3245.39 133.815   6
   3   8   4 3246.30 138.366   5
  -4   8  -4 2221.14 102.940   7
   4   8   4 2067.11 115.778  12
   4   8   4 1917.46 114.985  10
   4  -8   4 2021.81 102.421   8
   4  -8   4 2289.10 117.410   6
   4   8   4 1809.64 104.801   5
   5   8   4 985.907 89.2021  10
  -5   8  -4 993.238 77.7257   7
   5   8   4 1103.65 91.2789  12
   5  -8   4 1023.07 88.0784   6
   5   8   4 914.955 81.3362   5
  -6   8  -4 10676.4 250.892   7
   6   8   4 10446.7 288.832  10
   6  -8   4 11040.6 271.888   6
   6   8   4 10562.6 266.688   5
  -7   8  -4 1185.82 92.8024   7
   7   8   4 1221.52 107.333  10
   7  -8   4 1247.35 98.7480   6
   7   8   4 1124.39 93.9728   5
  -8   8  -4 74.3773 39.0648   7
   8   8   4 27.3051 36.8765  10
   8  -8   4-3.56086 32.0540   6
   9   8   4 30.2289 43.7410  10
   9  -8   4-38.1443 33.8604   6
 -10   8  -4 116.673 45.5407   7
  10   8   4 142.101 57.2540  10
  10  -8   4 57.3682 38.3397   6
 -11   8  -4 80.0758 42.7656   7
  11   8   4 37.4439 49.3935  10
  12   8   4 34.2582 41.2245  10
 -12   8  -4 54.6312 46.1194   7
 -13   9   4 26.1005 38.6625  13
 -13  -9   4 137.609 67.5123  11
 -12   9   4 234.681 57.6924  13
 -12  -9   4 213.914 68.2367  11
 -12   9   4 178.323 53.1061   7
 -11  -9   4 257.918 70.8041  11
 -11   9   4 310.723 61.4174   7
 -10  -9   4 462.774 76.5922  11
 -10   9   4 391.603 65.2543   7
  -9  -9   4 900.117 101.591  11
  -9   9   4 864.148 87.6035   7
  -8   9   4 196.327 45.3070   7
  -8  -9   4 174.008 54.8117  11
  -8   9   4 237.753 55.1473   5
  -8  -9   4 208.858 48.7770   8
  -7   9   4 4077.37 172.924   7
  -7  -9   4 4038.81 187.424  11
  -7   9   4 4120.12 182.730   5
  -7  -9   4 3943.65 172.937   8
  -6   9   4 2610.16 137.398   7
  -6  -9   4 2812.61 149.596  11
  -6   9   4 2834.71 149.137   5
  -6  -9   4 2871.02 143.991   8
  -5   9   4 3608.38 157.384   7
  -5   9   4 3712.10 163.396   5
  -5  -9   4 3387.70 153.353   8
  -5  -9   4 3615.75 167.682  11
  -4   9   4 3846.88 157.949   7
  -4  -9   4 3725.35 162.892  11
  -4   9   4 3647.24 158.290   5
  -4  -9   4 3799.21 156.522   8
  -3   9   4 144.258 42.2505   5
  -3  -9   4 86.4899 39.1429  11
  -3   9   4 113.799 41.4053   7
  -3  -9   4 41.4863 28.8214   8
  -3   9   4 184.624 45.9649  12
  -2  -9   4 4777.11 183.379  11
  -2   9   4 5015.26 176.772  12
  -2   9   4 4757.10 173.105   7
  -2   9   4 4787.49 172.999   5
  -2  -9   4 4723.63 168.894   8
  -2  -9   4 4920.44 149.880   6
  -1   9   4 1411.62 94.8298  12
  -1   9   4 1439.59 97.3626   5
  -1  -9   4 1517.42 95.3087   8
  -1  -9   4 1541.67 87.2016   6
   0  -9   4 79.4835 24.3776   6
   0   9   4-1.79750 29.8597   5
   0   9   4 60.7539 33.6410  12
   0  -9   4 35.4037 27.6354   8
   1   9   4 3708.15 151.665  12
   1   9   4 3999.69 157.118   5
   1  -9   4 3563.03 143.710   8
   1  -9   4 3712.86 141.481   6
   2   9   4 194.951 41.2719  12
   2   9   4 172.899 39.0352   5
  -2   9  -4 150.924 30.2306   7
   2  -9   4 133.612 32.9530   8
   2  -9   4 163.796 39.0254   6
  -3   9  -4 1251.00 76.8552   7
   3   9   4 1040.55 86.4951  12
   3  -9   4 1091.70 79.8880   8
   3  -9   4 1145.86 86.2127   6
   3   9   4 1056.21 85.1821   5
  -4   9  -4 551.333 58.5733   7
   4   9   4 613.145 70.4660  12
   4   9   4 447.304 55.3688   5
   4  -9   4 602.281 68.3946   6
   5   9   4 2003.80 120.108   5
  -5   9  -4 2239.24 113.097   7
   5   9   4 2344.15 132.799  12
   5  -9   4 2093.36 110.161   8
   5   9   4 1949.78 130.343  10
   5  -9   4 2099.34 126.479   6
   6   9   4 268.025 50.7618   5
   6   9   4 341.403 65.1392  12
  -6   9  -4 246.098 52.5551   7
   6   9   4 306.784 70.4045  10
   6  -9   4 309.359 61.1428   6
  -7   9  -4 157.262 42.5445   7
   7   9   4 197.509 54.3080  10
   7   9   4 227.614 52.1269   5
   7  -9   4 169.084 47.5148   6
  -8   9  -4 37.1922 36.7404   7
   8   9   4 40.8172 44.3066  10
   8   9   4-2.56811 31.4483   5
   8  -9   4-20.0416 33.0380   6
  -9   9  -4 119.616 41.6435   7
   9   9   4 225.595 57.6023  10
   9  -9   4 173.132 48.4330   6
 -10   9  -4 79.7539 44.5085   7
  10   9   4 62.3855 47.3672  10
  10  -9   4 54.9331 34.0596   6
 -11   9  -4 70.7745 46.5410   7
  11   9   4 83.3107 53.8724  10
  11  -9   4 23.5340 36.6477   6
  12   9   4 200.651 62.7353  10
 -12   9  -4 244.536 66.3912   7
 -13  10   4 201.277 61.6874  13
 -12  10   4 25.7206 35.0298  13
 -12 -10   4-11.2494 49.5646  11
 -11 -10   4 254.547 67.2629  11
 -11  10   4 124.317 47.0750   7
 -10 -10   4 735.082 97.9650  11
 -10  10   4 856.764 104.807   5
 -10  10   4 680.212 86.2286   7
  -9 -10   4 195.665 60.0769  11
  -9  10   4 236.263 56.0400   7
  -9  10   4 209.759 59.2474   5
  -8  10   4 1832.26 131.550   5
  -8  10   4 1737.48 124.776   7
  -8 -10   4 1730.41 121.421   8
  -8 -10   4 1616.30 131.795  11
  -7 -10   4 50.8522 44.7275  11
  -7  10   4 41.8969 39.4095   7
  -7 -10   4 3.93763 27.1009   8
  -7  10   4-21.5550 34.7148   5
  -6  10   4 433.914 64.1375   7
  -6 -10   4 356.973 59.2721   8
  -6 -10   4 357.530 65.7453  11
  -6  10   4 299.411 61.7246   5
  -5  10   4 410.407 59.6528   5
  -5 -10   4 432.838 68.4706  11
  -5  10   4 428.970 63.5835   7
  -5 -10   4 454.884 62.5167   8
  -4  10   4 1161.41 94.5324   7
  -4 -10   4 1070.69 95.9781  11
  -4  10   4 1241.11 99.6598   5
  -4 -10   4 1150.31 92.3351   8
  -3  10   4 1409.55 105.200  12
  -3  10   4 1401.45 100.838   7
  -3 -10   4 1349.17 105.362  11
  -3  10   4 1429.77 102.747   5
  -3 -10   4 1363.38 96.2547   8
  -2  10   4 461.232 65.0048  12
  -2  10   4 358.530 54.5964   5
  -2  10   4 405.907 57.8446   7
  -2 -10   4 398.362 57.3270   8
  -1 -10   4-21.9964 25.0674   6
  -1  10   4-5.10970 28.3646   5
  -1  10   4-5.46520 31.1350  12
  -1 -10   4-48.2855 42.5408   8
   0  10   4 2232.30 125.877  12
   0 -10   4 2364.27 114.705   6
   0  10   4 2408.16 127.987   5
   0 -10   4 2179.10 117.665   8
   1  10   4 6600.68 212.561  12
   1  10   4 6426.67 209.579   5
   1 -10   4 6864.27 207.386   8
   1 -10   4 6574.12 195.793   6
   2  10   4 1722.03 110.179  12
   2 -10   4 1633.94 104.428   8
   2  10   4 1567.49 105.033   5
   2 -10   4 1637.85 102.657   6
  -3  10  -4 5011.53 156.432   7
   3  10   4 4527.93 183.526  12
   3 -10   4 4875.55 174.734   8
   3  10   4 4839.39 181.407   5
   3 -10   4 4844.03 179.004   6
  -4  10  -4 4725.64 161.211   7
   4  10   4 4842.34 192.927  12
   4 -10   4 4871.56 173.755   8
   4 -10   4 4744.91 184.022   6
   4  10   4 5089.89 186.365   5
  -5  10  -4 5920.70 191.848   7
   5  10   4 5888.66 218.046  12
   5  10   4 6006.05 231.027  10
   5 -10   4 5966.86 192.890   8
   5 -10   4 6207.64 211.299   6
   5  10   4 6150.62 210.450   5
   6  10   4 8.08093 32.8085  12
  -6  10  -4-7.12841 34.7347   7
   6  10   4 43.5489 41.8275  10
   6  10   4 86.0151 39.5393   5
   6 -10   4 45.7487 40.0138   6
   7  10   4-10.9267 44.4928  12
  -7  10  -4 14.3734 32.5092   7
   7  10   4 0.09286 37.7620  10
   7  10   4 4.53302 28.1464   5
   7 -10   4-40.3605 38.0074   6
   8  10   4 101.005 48.3601  10
  -8  10  -4 89.3612 43.8164   7
   8  10   4 146.145 45.8531   5
   8 -10   4 3.78967 32.6843   6
   9  10   4 80.7244 48.6679  10
  -9  10  -4 67.0733 42.3654   7
   9 -10   4 26.9710 31.1256   6
 -10  10  -4-14.7494 34.4828   7
  10  10   4 33.8674 41.3929  10
  10 -10   4 12.2701 35.6554   6
 -11  10  -4 29.4504 33.3379   7
  11  10   4 49.1352 46.8325  10
  11 -10   4 5.45028 29.2030   6
 -12 -11   4 315.853 82.3049  11
 -12  11   4 355.096 91.1836   5
 -12  11   4 274.284 69.2407   7
 -11 -11   4-8.34618 44.9140  11
 -11  11   4 67.5612 44.5085   7
 -11  11   4 84.4972 58.4972   5
 -10 -11   4 93.4664 52.6120  11
 -10  11   4 50.5894 44.9602   7
 -10  11   4 73.5312 51.1652   5
  -9  11   4 784.620 95.6227   7
  -9 -11   4 653.595 92.6127  11
  -9  11   4 665.995 88.7173   5
  -8  11   4 962.963 100.028   7
  -8  11   4 896.123 101.277   5
  -8 -11   4 851.120 90.1218   8
  -8 -11   4 898.409 102.971  11
  -7 -11   4 9.42059 37.0663  11
  -7  11   4 39.6299 36.6924   7
  -7 -11   4 70.2383 36.4433   8
  -7  11   4 44.1224 35.4263   5
  -6  11   4 512.851 76.1746   5
  -6 -11   4 421.797 70.1890  11
  -6  11   4 426.606 65.6925   7
  -6 -11   4 540.550 71.1263   8
  -5  11   4 761.994 81.2523   7
  -5 -11   4 864.544 91.2331  11
  -5  11   4 774.334 82.2866   5
  -5 -11   4 692.008 77.8423   8
  -4  11   4 2692.75 149.771   7
  -4 -11   4 3050.88 164.647  11
  -4  11   4 2893.38 153.146   5
  -4 -11   4 3007.51 152.916   8
  -3 -11   4 1277.17 108.512  11
  -3  11   4 1349.01 107.867  12
  -3  11   4 1354.84 103.486   7
  -3  11   4 1388.64 104.227   5
  -3 -11   4 1252.66 99.3052   8
  -2  11   4 520.838 68.9346  12
  -2  11   4 714.154 75.9993   5
  -2  11   4 556.282 68.8617   7
  -2 -11   4 698.332 76.0160   8
  -1  11   4 1980.98 124.004  12
  -1  11   4 1870.12 118.294   5
  -1 -11   4 1811.81 113.738   8
  -1 -11   4 1855.06 103.830   6
   0 -11   4 391.310 52.2356   6
   0  11   4 332.911 56.7650   5
   0  11   4 331.098 58.4498  12
   0 -11   4 303.347 49.9509   8
   1  11   4 381.858 65.3618  12
   1  11   4 351.940 55.6451   5
   1 -11   4 340.342 54.4335   8
   1 -11   4 410.120 56.8891   6
   2  11   4 217.889 54.6699  12
   2  11   4 278.370 53.0270   5
   2 -11   4 284.850 56.2037   8
   2 -11   4 252.193 49.6282   6
   3 -11   4 1624.35 109.524   6
   3  11   4 1427.67 112.280  12
   3 -11   4 1445.21 102.925   8
   3  11   4 1493.60 108.585   5
  -4  11  -4 1411.17 92.4111   7
   4  11   4 1374.50 111.228  12
   4 -11   4 1500.96 103.085   8
   4 -11   4 1428.76 105.654   6
   4  11   4 1319.82 102.100   5
   5  11   4 758.745 89.1198  12
   5  11   4 707.359 79.2139   5
  -5  11  -4 719.346 72.8156   7
   5 -11   4 900.569 89.8029   6
   5 -11   4 804.648 78.4030   8
   6  11   4 321.418 67.6897  12
   6  11   4 453.799 66.2456   5
   6  11   4 497.536 82.4789  10
  -6  11  -4 419.884 61.2270   7
   6 -11   4 500.048 69.0639   6
   7  11   4 214.811 54.4711  12
  -7  11  -4 249.171 51.4988   7
   7  11   4 339.935 69.9237  10
   7  11   4 297.540 58.0976   5
   7 -11   4 261.151 54.0154   6
   8  11   4 69.6655 42.3889  10
   8  11   4 33.4594 38.6103  12
  -8  11  -4 67.7475 36.0648   7
   8  11   4 197.624 52.0805   5
   8 -11   4 162.366 48.6421   6
  -9  11  -4 5.65018 33.6364   7
   9  11   4-86.5449 58.5872  10
   9  11   4 32.7947 37.4199  12
   9 -11   4 24.6122 38.4835   6
 -10  11  -4 32.1010 43.9203   7
  10  11   4 25.7376 40.3255  10
  10 -11   4 30.6581 41.0148   6
 -11  11  -4 7.45902 35.3166   7
  11  11   4 19.9688 44.7196  10
  11 -11   4 37.1518 41.5925   6
 -11  12   4 801.924 108.389   7
 -11 -12   4 763.419 110.363  11
 -11  12   4 824.180 113.839   5
 -10 -12   4 325.591 80.0809  11
 -10  12   4 426.617 78.8238   7
 -10  12   4 259.838 68.7516   5
  -9 -12   4 254.789 66.9803  11
  -9  12   4 158.946 55.5986   7
  -9  12   4 143.792 55.8052   5
  -8 -12   4 249.478 65.2488  11
  -8  12   4 326.807 66.7701   7
  -8  12   4 289.995 65.1046   5
  -7  12   4 231.682 63.3002   7
  -7 -12   4 158.329 53.1476  11
  -7 -12   4 146.076 45.5337   8
  -7  12   4 193.592 55.0724   5
  -6  12   4 14.9050 34.1965   5
  -6 -12   4 26.5198 40.0637  11
  -6  12   4 35.9280 38.9803   7
  -6 -12   4-8.24749 31.3183   8
  -5 -12   4 255.003 57.1640  11
  -5  12   4 251.855 57.1708   5
  -5  12   4 149.969 46.0972   7
  -5 -12   4 194.922 48.2700   8
  -4  12   4 247.091 52.8624   5
  -4 -12   4 298.765 62.9324  11
  -4  12   4 266.265 58.0144   7
  -4 -12   4 196.250 49.6937   8
  -3  12   4 461.526 68.2302   5
  -3  12   4 440.068 69.2831  12
  -3  12   4 353.159 62.5445   7
  -3 -12   4 541.690 70.7853   8
  -2  12   4 676.781 79.3967   7
  -2  12   4 628.503 78.0050  12
  -2  12   4 625.331 77.4566   5
  -2 -12   4 751.075 83.0065   8
  -1 -12   4 738.617 77.0534   8
  -1  12   4 810.266 86.5137  12
  -1  12   4 733.869 81.8459   5
   0  12   4 290.038 50.9101   5
   0  12   4 290.309 60.5748  12
   0 -12   4 246.182 48.6269   8
   0 -12   4 322.160 50.1406   6
   1  12   4 4120.47 185.950  12
   1  12   4 4008.90 176.805   5
   1 -12   4 4136.32 180.242   8
   1 -12   4 4154.05 167.360   6
   2  12   4 4604.30 204.020  12
   2 -12   4 4828.48 193.916   8
   2  12   4 4796.64 193.034   5
   2 -12   4 4791.21 185.733   6
   3  12   4 2159.48 142.944  12
   3 -12   4 2266.55 132.318   8
   3 -12   4 2267.89 131.935   6
   3  12   4 2283.23 138.836   5
  -4  12  -4 1716.97 106.550   7
   4  12   4 1512.07 120.311  12
   4 -12   4 1495.20 109.202   8
   4 -12   4 1486.98 110.726   6
   4  12   4 1698.34 117.379   5
   5  12   4 384.432 68.1799  12
  -5  12  -4 410.443 58.4325   7
   5  12   4 401.854 63.2041   5
   5 -12   4 425.039 61.8383   8
   5 -12   4 396.199 65.0953   6
   6  12   4 37.5414 48.4275  12
  -6  12  -4-20.6777 36.3320   7
   6  12   4 25.4501 29.1542   5
   6 -12   4 29.5592 36.8941   6
   7  12   4 31.1133 40.2065  12
   7  12   4 2.49081 42.1165  10
  -7  12  -4 42.2284 30.7238   7
   7 -12   4 28.7247 35.7369   6
   8  12   4 41.5620 48.2892  12
  -8  12  -4-47.3741 43.3015   7
   8  12   4-3.10661 43.8436  10
   8 -12   4 51.5301 36.8625   6
   9  12   4 7.46434 39.8415  12
  -9  12  -4 18.0887 38.5980   7
   9  12   4-31.6815 55.6887  10
   9 -12   4-4.39668 31.9426   6
  10  12   4 108.032 60.4220  12
 -10  12  -4-22.1427 44.2358   7
  10  12   4 94.5427 65.4981  10
  10 -12   4 96.8404 45.2247   6
 -10 -13   4 213.048 74.5560  11
 -10  13   4 107.496 55.7590   7
 -10  13   4 184.873 61.1770   5
  -9 -13   4 306.053 80.4983  11
  -9  13   4 200.631 58.6124   5
  -9  13   4 274.613 65.0348   7
  -8  13   4 50.4080 46.4192   5
  -8 -13   4-20.4945 47.6116  11
  -8  13   4 52.8049 42.3107   7
  -7  13   4 125.496 50.4516   5
  -7  13   4 151.361 49.1832   7
  -7 -13   4 237.896 66.2470  11
  -7 -13   4 82.0328 38.2401   8
  -6  13   4 354.980 64.8106   5
  -6 -13   4 467.764 77.2179  11
  -6  13   4 415.181 70.4972   7
  -6 -13   4 468.005 70.1373   8
  -5  13   4 93.3869 48.0255   5
  -5 -13   4 21.1156 42.2101  11
  -5  13   4 29.8252 40.3467   7
  -5 -13   4 54.5644 38.3110   8
  -4  13   4 1676.33 126.699   7
  -4 -13   4 1704.33 135.435  11
  -4  13   4 1582.23 123.723   5
  -4 -13   4 1619.35 123.543   8
  -3  13   4 1766.48 131.522  12
  -3  13   4 1940.43 134.775   7
  -3  13   4 1734.89 124.770   5
  -3 -13   4 1769.93 127.950   8
  -2  13   4 2484.12 151.258  12
  -2  13   4 2344.70 146.270   7
  -2  13   4 2371.58 143.770   5
  -2 -13   4 2267.35 141.571   8
  -1  13   4 14.0742 36.5774   5
  -1  13   4-18.9140 46.4716  12
  -1 -13   4-119.758 54.9032   8
   0  13   4 826.119 93.9424  12
   0  13   4 628.182 77.2566   5
   0 -13   4 706.775 82.0486   8
   0 -13   4 790.161 75.3374   6
   1  13   4 1221.93 113.728  12
   1  13   4 1221.13 102.815   5
   1 -13   4 1272.91 106.385   8
   1 -13   4 1265.65 97.1707   6
   2  13   4 1828.90 134.891  12
   2 -13   4 1983.42 129.516   8
   2  13   4 1845.22 125.788   5
   2 -13   4 1722.79 117.903   6
   3  13   4 200.279 57.3882  12
   3  13   4 251.702 55.3724   5
   3 -13   4 141.095 45.3126   8
   3 -13   4 231.127 54.8812   6
   4  13   4 81.1654 48.2591  12
   4  13   4 65.2191 38.3996   5
   4 -13   4 28.1563 30.2203   8
   4 -13   4 1.05042 34.8065   6
   5  13   4 16.8198 38.2050  12
  -5  13  -4 78.6555 38.1929   7
   5 -13   4 47.8094 35.5310   8
   5 -13   4 37.7729 33.1775   6
  -6  13  -4 8.54780 30.2507   7
   6 -13   4-19.3360 40.6718   6
   7  13   4 239.916 67.6150  12
  -7  13  -4 265.564 58.4998   7
   7 -13   4 212.783 54.1596   6
   8  13   4-29.3723 47.1039  12
  -8  13  -4 80.5241 47.0450   7
   8 -13   4 57.2888 40.9097   6
   9  13   4 22.9162 51.2519  10
   9  13   4 42.4550 49.7754  12
   9 -13   4 40.8101 42.0301   6
  -9  14   4 1834.85 156.942   7
  -9 -14   4 1797.52 159.888  11
  -9  14   4 1804.65 157.317   5
  -8  14   4 326.426 75.9833   5
  -8 -14   4 386.162 83.5290  11
  -8  14   4 348.141 76.0473   7
  -7  14   4 247.969 62.0420   5
  -7 -14   4 250.124 70.6930  11
  -7  14   4 313.936 69.3076   7
  -7 -14   4 201.197 56.3203   8
  -6  14   4-11.7489 37.9180   5
  -6  14   4 34.7935 40.9811   7
  -6 -14   4 21.3088 38.3300   8
  -6 -14   4-4.92815 36.4967  11
  -5  14   4 499.560 77.4666   5
  -5 -14   4 507.275 81.3644  11
  -5  14   4 472.455 71.0929   7
  -5 -14   4 475.653 70.5344   8
  -4  14   4 287.701 61.7950   5
  -4  14   4 271.352 59.3643   7
  -4 -14   4 270.143 64.2442   8
  -3  14   4 239.858 55.2623   5
  -3  14   4 254.025 61.3771  12
  -3  14   4 191.006 53.7469   7
  -3 -14   4 202.981 53.3983   8
  -2  14   4 48.0847 41.2877   5
  -2  14   4 61.4663 46.5338  12
  -2  14   4 71.7276 44.7829   7
  -2 -14   4 51.3712 42.0105   8
  -1  14   4 233.283 53.7521   5
  -1  14   4 198.094 57.1857  12
  -1 -14   4 163.209 45.4173   8
   0  14   4-5.50769 36.9120   5
   0  14   4-51.6494 46.4568  12
   0 -14   4-39.6051 40.9067   8
   1  14   4 15.3439 31.1281   5
   1  14   4 146.779 56.2604  12
   1 -14   4 74.8127 40.5096   8
   1 -14   4 87.3138 38.2260   6
   2  14   4 261.927 62.3641  12
   2 -14   4 287.001 60.8156   8
   2 -14   4 184.878 45.4151   6
   3  14   4 788.743 98.8546  12
   3 -14   4 694.768 84.1611   8
   3 -14   4 716.131 82.0668   6
   4 -14   4 512.951 74.2970   8
   4  14   4 581.268 86.5940  12
   4 -14   4 542.246 76.0138   6
   5  14   4 20.6926 41.6847  12
   5 -14   4 90.1149 44.7548   8
   5 -14   4 131.532 51.2612   6
   6  14   4 9.31300 35.8124  12
  -6  14  -4 26.5272 35.9069   7
   6 -14   4 67.0474 37.9306   8
   6 -14   4-34.1850 43.6192   6
   7  14   4 28.1916 47.0368  12
  -7  14  -4 27.4750 35.6714   7
   7 -14   4 97.2487 51.6376   6
   8  14   4 109.600 57.3894  12
  -8  14  -4 122.535 47.5450   7
   8 -14   4 184.648 52.8709   6
  -8  15   4 351.434 73.9142   5
  -8 -15   4 234.383 73.3582  11
  -8  15   4 262.307 71.7358   7
  -7  15   4 234.277 66.5347   7
  -7  15   4 262.206 68.1479   5
  -7 -15   4 162.379 54.1130  11
  -7 -15   4 214.018 59.3798   8
  -6  15   4 234.761 61.1866   5
  -6 -15   4 166.380 56.1061  11
  -6  15   4 71.4214 48.1680   7
  -6 -15   4 204.606 59.0786   8
  -5  15   4 223.527 55.2500   5
  -5  15   4 143.247 52.1194   7
  -5 -15   4 319.446 69.2003   8
  -4  15   4 60.2346 39.5073   5
  -4 -15   4 172.230 53.2772   8
  -4  15   4 260.095 66.4623   7
  -3  15   4 35.2587 38.2387   5
  -3  15   4 82.4829 47.2365  12
  -3  15   4 28.9332 39.8264   7
  -3 -15   4 184.499 59.6862   8
  -2  15   4 391.353 67.0029   5
  -2  15   4 483.646 77.5052  12
  -2 -15   4 339.929 68.3827   8
  -1  15   4 150.332 51.5469   5
  -1  15   4 104.253 46.0177  12
  -1 -15   4 64.9846 34.0925   8
   0 -15   4-62.1500 47.7646   8
   0  15   4 18.7506 42.2172  12
   1  15   4 229.083 63.5566  12
   1 -15   4 180.527 53.1218   8
   1 -15   4 273.395 54.3951   6
   2 -15   4 989.283 103.569   8
   2 -15   4 1009.15 96.5439   6
   2  15   4 1071.36 115.070  12
   3  15   4 1409.59 128.765  12
   3 -15   4 1262.39 114.713   8
   3 -15   4 1366.30 115.978   6
   4  15   4 69.4717 51.2756  12
   4 -15   4-61.6689 47.6534   8
   4 -15   4 69.4865 38.1744   6
   5  15   4 62.9404 46.1882  12
   5 -15   4 16.4569 38.1892   8
   5 -15   4-2.31404 31.8471   6
   6  15   4 269.189 69.0239  12
   6 -15   4 307.288 60.4360   8
   6 -15   4 346.570 68.3128   6
   7  15   4 100.722 58.2109  12
  -7  15  -4 45.9189 39.5306   7
   7 -15   4 114.801 46.9060   6
  -7  16   4 619.193 95.3854   5
  -7 -16   4 531.366 92.2989  11
  -6  16   4 795.029 104.693   5
  -6 -16   4 840.697 112.344  11
  -6  16   4 796.288 103.889   7
  -6 -16   4 758.547 98.2459   8
  -5  16   4 323.524 69.7919   5
  -5  16   4 329.312 71.6370   7
  -5 -16   4 346.208 71.1601   8
  -4  16   4 74.5324 41.0267   5
  -4  16   4 71.2037 43.1313   7
  -4 -16   4 126.338 53.3642   8
  -3  16   4 124.210 53.3308  12
  -3  16   4 90.1641 42.8150   7
  -2  16   4 94.4526 51.5994  12
  -2 -16   4 89.4876 51.6555   8
  -1  16   4 548.213 87.7084  12
  -1 -16   4 522.035 85.2057   8
   0  16   4 63.0454 51.0674  12
   0 -16   4-40.6984 44.4308   8
   1  16   4 211.623 65.7390  12
   1 -16   4 173.461 54.4565   8
   2  16   4 476.278 85.4785  12
   2 -16   4 294.801 67.4024   8
   2 -16   4 292.078 58.6560   6
   3  16   4 63.7477 44.6465  12
   3 -16   4 53.8586 48.3378   8
   3 -16   4-41.4511 31.2830   6
   4  16   4 22.4900 44.0024  12
   4 -16   4-1.09102 37.2800   8
   4 -16   4 47.9390 34.2842   6
   5  16   4 239.651 74.1872  12
   5 -16   4 62.5887 40.2733   8
   5 -16   4 191.902 54.7479   6
   6 -16   4 250.895 59.5756   8
  -5 -17   4 734.780 100.919   8
  -4  17   4 138.969 57.0872   7
  -4 -17   4 246.600 60.8511   8
  -3 -17   4 63.5440 46.4628   8
  -2  17   4 971.788 116.085  12
  -2 -17   4 1206.45 125.286   8
  -1  17   4 1327.28 136.019  12
  -1 -17   4 1460.51 134.407   8
   0  17   4 51.6545 52.3301  12
   0 -17   4 57.1745 48.4146   8
   1  17   4 69.3606 53.2603  12
   1 -17   4 60.5352 40.5490   8
   2  17   4 117.817 53.7547  12
   2 -17   4 58.1152 43.4298   8
   3  17   4 95.3813 53.7896  12
   3 -17   4 190.111 61.3172   8
   3 -17   4 183.456 51.8022   6
   4 -17   4 31.4711 37.5333   6
 -15   0   5-2.34019 46.8558  13
 -14   0   5-9.01055 44.1386  13
 -13   0   5-34.4516 44.2767  13
 -12   0   5-25.9056 38.8918  13
 -11   0   5-31.3736 27.8796   8
 -11   0   5-24.8354 35.6353  13
 -10   0   5-42.1349 31.5172   8
 -10   0   5-11.1051 30.2210  13
  -9   0   5-29.8851 30.7162   8
  -9   0   5-35.2314 36.0056  13
  -8   0   5-22.9332 29.3731   8
  -8   0   5 14.9156 24.0096  13
  -7   0   5 1.42770 22.1120   8
  -7   0   5 0.94848 21.4149  13
  -6   0   5-19.1935 27.7892   8
  -6   0   5 8.59051 21.4165  13
  -6   0   5 21.4062 18.8966   6
  -6   0   5 44.1313 20.9217   5
  -5   0   5-2.59163 20.3887   8
  -5   0   5-23.7809 18.7399  13
  -5   0   5-0.54374 15.1965   6
  -5   0   5 9.73984 14.6966   5
  -4   0   5-11.9966 18.9994   8
  -4   0   5 14.5286 17.0610   5
  -4   0   5 2.52201 13.2345  11
  -4   0   5 7.43838 18.9551   6
  -3   0   5 6.21652 15.4912   8
  -3   0   5 0.95770 15.4552   5
  -3   0   5 0.01360 11.4309  11
  -3   0   5 11.6970 20.8277   9
  -3   0   5 21.2240 17.6063   6
   2   0  -5-9.63947 10.7360   4
  -2   0   5 2.42988 14.0653   5
  -2   0   5 0.51145 17.5696   6
  -2   0   5 7.60718 19.4169   9
  -2   0   5-27.6029 22.3893   8
   1   0  -5-5.90503 10.3864   4
  -1   0   5 8.57943 13.8122   5
  -1   0   5-9.43026 13.8916   1
   1   0  -5-27.9312 30.6942   3
  -1   0   5 47.8714 21.5376   9
  -1   0   5 3.21511 14.0001   8
   0   0   5 9.17092 14.1204   6
   0   0   5-1.92804 16.3283   1
   0   0   5 2.27454 11.5166   5
   0   0  -5-8.77884 13.9258   4
   0   0   5 3.58410 13.0909   8
  -1   0  -5-1.85907 17.9953   2
   1   0   5 1.91114 17.1853   6
   1   0   5-23.4306 21.6750   4
   1   0   5-36.2770 20.6626   5
   1   0   5 9.36979 11.0709   8
  -2   0  -5 15.8311 15.2346   2
   2   0   5-9.30358 23.9291   6
   2   0   5-9.04900 24.8073   4
   2   0   5-16.1493 17.3153   5
   3   0   5-27.7724 26.1022   6
   3   0   5 16.7237 19.8857   5
   4   0   5 9.56585 18.7541   6
  -4   0  -5 13.2763 20.8597   7
   4   0   5 8.21404 23.6903   5
   5   0   5-20.8359 24.5245   6
  -5   0  -5-16.9384 24.4911   7
   6   0   5 5.99996 23.2833   6
  -6   0  -5-23.1978 26.6204   7
  -7   0  -5-49.2076 33.2360   7
  -8   0  -5 37.9026 35.3490   7
  -9   0  -5 33.8064 39.7685   7
 -10   0  -5-52.0583 38.1545   7
 -11   0  -5-7.54545 32.0069   7
 -12   0  -5-27.6458 38.8246   7
 -13   0  -5 57.4633 48.8002   7
 -15  -1   5-12.6852 40.9744  13
 -15   1   5-41.6658 41.1473  13
 -14  -1   5 10.6353 42.7401  13
 -14   1   5 40.5965 45.1918  13
 -13  -1   5 14.8905 39.4092  13
 -13   1   5 81.3809 52.5824  13
 -12  -1   5-12.5180 38.9781  13
 -12   1   5 0.38667 35.7383  13
 -11  -1   5 140.796 39.9337   8
 -11   1   5 69.5943 28.0423   8
 -11  -1   5 82.5496 47.2261  13
 -11   1   5 128.986 40.6777  13
 -10  -1   5-10.3083 25.1972   8
 -10   1   5-38.0284 35.7940   8
 -10  -1   5-7.49461 34.1638  13
 -10   1   5-45.9114 42.9700  13
  -9  -1   5 17.6135 26.2318   8
  -9   1   5-18.7228 31.1350   8
  -9  -1   5 12.8629 36.4028  13
  -9   1   5-52.8405 40.5456  13
  -8   1   5 1754.76 105.826  13
  -8  -1   5 1918.75 114.419  13
  -8  -1   5 1849.74 110.854   8
  -8   1   5 1844.93 107.565   8
  -7  -1   5 1348.76 88.4474  13
  -7   1   5 1404.50 88.9068  13
  -7  -1   5 1299.74 89.5577   8
  -7   1   5 1281.11 86.8454   8
  -7  -1   5 1415.56 73.2543   6
  -6  -1   5 1999.05 96.7163  11
  -6   1   5 2047.92 97.3913  13
  -6  -1   5 1895.76 102.626  13
  -6   1   5 2042.44 96.3379   5
  -6  -1   5 2105.62 108.507   8
  -6   1   5 2230.18 109.339   8
  -6  -1   5 2052.79 88.0819   6
  -5  -1   5 3017.97 124.786   8
  -5  -1   5 2833.64 113.062  13
  -5   1   5 2800.90 105.766  13
  -5   1   5 3017.06 110.239   5
  -5   1   5 3112.06 124.584   8
  -5  -1   5 2913.63 106.317   6
  -5   1   5 3050.77 109.019   6
  -4   1   5 154.335 28.3914   5
  -4   1   5 165.624 31.7216   8
  -4  -1   5 163.468 23.1953   5
  -4  -1   5 113.234 22.9308   6
  -4   1   5 161.929 28.2627   6
  -4  -1   5 152.385 28.2942   9
  -4  -1   5 137.394 32.7209   8
  -3   1   5 10336.1 174.016  13
  -3  -1   5 10627.3 186.326  11
   3   1  -5 10803.5 204.873   1
  -3   1   5 10703.4 194.538   5
   3   1  -5 10820.5 195.455   2
  -3  -1   5 10966.4 204.470   9
  -3  -1   5 10948.5 219.545   8
  -3   1   5 10754.7 215.368   8
  -3  -1   5 10746.9 204.321   6
  -3   1   5 10932.0 204.976   6
  -2  -1   5 14141.0 204.953  11
   2   1  -5 14544.3 329.693   3
  -2   1   5 14041.1 221.133   5
  -2  -1   5 14389.5 230.977   9
  -2   1   5 14644.6 246.474   9
  -2  -1   5 14536.6 241.607   8
  -2   1   5 14736.5 239.783   8
  -2  -1   5 14458.8 239.056   6
  -2   1   5 14484.7 237.653   6
  -1   1   5 22.4504 15.6480   8
   1  -1  -5 14.6994 11.4583   2
  -1  -1   5-13.9205 14.4518   6
  -1   1   5-6.06588 13.8350   5
   1   1  -5-4.58835 12.9867   4
   1   1  -5-1.99872 19.7593   3
  -1  -1   5-22.0369 19.2947   9
  -1   1   5 5.83317 13.8162   6
  -1  -1   5-13.5576 16.7830   8
  -1  -1   5 33.5619 18.9307   1
   0   1  -5 1854.42 99.1453   4
   0  -1   5 1790.28 99.2913   1
   0  -1  -5 1850.06 84.4156   2
   0   1   5 1831.22 81.0883   5
   0  -1   5 1867.66 79.8229   8
   0   1   5 1753.35 76.9033   8
   0  -1   5 1828.70 70.7256   5
   0  -1   5 1752.12 87.5101   6
   0   1   5 1736.29 84.1135   6
   1   1   5 523.868 54.4304   4
  -1  -1  -5 627.217 56.4533   2
   1   1   5 611.241 49.2719   5
   1  -1   5 566.775 44.2641   8
   1   1   5 632.315 43.7530   8
   1  -1   5 570.413 42.2214   5
   1  -1   5 519.132 46.8066   6
   1   1   5 569.589 49.6751   6
  -1   1  -5 602.564 60.9645   4
   2   1   5 4086.17 164.397   4
  -2   1  -5 4017.56 119.634   7
   2  -1   5 4154.09 175.589   4
  -2  -1  -5 4377.57 162.884   2
   2  -1   5 4099.24 108.162   8
   2   1   5 4475.68 129.908   5
   2  -1   5 4061.94 133.308   6
   2   1   5 4226.15 133.245   6
   2  -1   5 4200.68 116.832   5
  -3  -1  -5 322.320 51.6155   2
   3  -1   5 209.904 35.9303   6
   3   1   5 281.086 38.4022   6
   3   1   5 265.358 50.7060   4
  -3   1  -5 180.776 29.6822   7
   3   1   5 243.744 35.6365   5
   3  -1   5 365.747 43.7164   5
   4  -1   5 185.781 34.6278   6
   4   1   5 175.549 33.6737   6
  -4   1  -5 163.247 31.3283   7
   4   1   5 245.862 40.1806   5
  -5  -1  -5 987.310 73.0692   7
  -5   1  -5 844.206 66.4993   7
   5  -1   5 896.783 67.7326   6
   5   1   5 850.857 65.1851   6
   5   1   5 952.985 71.0953   5
  -6  -1  -5 1608.18 97.0639   7
  -6   1  -5 1791.50 99.8793   7
   6  -1   5 1607.13 93.0595   6
  -7  -1  -5 471.416 58.4107   7
  -7   1  -5 510.000 58.6154   7
  -8  -1  -5 180.188 44.6454   7
  -8   1  -5 189.212 47.8365   7
  -9  -1  -5 1132.76 99.5749   7
  -9   1  -5 1021.87 93.8903   7
 -10  -1  -5-8.47501 39.6977   7
 -10   1  -5 33.9492 39.9267   7
 -11  -1  -5 62.7936 35.8522   7
 -11   1  -5 14.8513 33.4712   7
 -12  -1  -5 0.95870 37.4428   7
 -12   1  -5 49.8535 39.7497   7
 -13  -1  -5 61.6620 40.8307   7
 -13   1  -5 72.2018 45.1076   7
 -14  -1  -5 165.304 56.9056   7
 -15   2   5 147.006 66.3294  13
 -14  -2   5 567.647 91.6334  13
 -14   2   5 554.445 90.5633  13
 -13   2   5-22.8538 47.2693  13
 -13  -2   5 2.84205 41.5673  13
 -12  -2   5 440.224 76.3966  13
 -12   2   5 395.024 68.9012  13
 -11   2   5 193.074 42.9438   8
 -11  -2   5 160.863 52.6167  13
 -11   2   5 115.032 39.7050  13
 -10  -2   5 71.9329 34.0967   8
 -10   2   5 52.4777 37.1544   8
 -10  -2   5-18.6096 35.0676  13
 -10   2   5 33.3843 34.6192  13
  -9  -2   5 899.516 89.2147  13
  -9   2   5 890.747 82.0333  13
  -9  -2   5 915.809 81.8183   8
  -9   2   5 891.935 78.6490   8
  -8  -2   5 1957.67 120.006  13
  -8   2   5 1977.34 109.494  13
  -8  -2   5 1989.92 116.089   8
  -8   2   5 1972.96 110.650   8
  -7   2   5 706.448 61.2270  13
  -7  -2   5 758.535 65.4934  11
  -7  -2   5 815.854 77.0163  13
  -7  -2   5 809.515 72.0349   8
  -7   2   5 781.801 65.4597   8
  -6   2   5 11363.4 225.521  13
  -6  -2   5 11508.5 238.414  11
  -6   2   5 11433.1 233.436   5
  -6  -2   5 11457.9 254.186   8
  -6   2   5 11737.8 248.789   8
  -6  -2   5 12184.5 210.841   6
  -6  -2   5 10988.9 246.331  13
  -5   2   5 10996.9 195.411   7
  -5  -2   5 11276.1 222.313  11
  -5   2   5 10934.4 217.627   5
  -5  -2   5 11131.7 240.605   8
  -5   2   5 11192.8 234.817   8
  -5  -2   5 10868.8 203.882   6
  -5   2   5 11281.8 213.343   6
  -4   2   5 1919.98 78.4629  13
   4   2  -5 1749.30 96.1324   1
  -4   2   5 1986.63 90.1452   5
  -4  -2   5 2006.15 86.5621   9
   4   2  -5 1972.10 97.4606   2
  -4  -2   5 2082.65 101.834   8
  -4   2   5 1769.23 90.9501   8
  -4  -2   5 1960.67 87.7234   6
  -4   2   5 1843.85 86.1864   6
  -3   2   5 2638.58 83.2835  13
  -3   2   5 2759.84 105.013   5
  -3  -2   5 2746.01 99.8045   9
   3   2  -5 2875.04 119.650   1
  -3  -2   5 2649.25 111.190   8
  -3   2   5 2650.18 106.872   8
  -3  -2   5 2755.65 105.476   6
  -3   2   5 2741.16 103.842   6
   2   2  -5 25530.5 363.360   1
   2   2  -5 26229.6 430.166   3
  -2  -2   5 25563.9 297.314  11
  -2   2   5 24882.8 309.558   5
  -2  -2   5 25549.2 299.062   9
  -2  -2   5 25038.3 328.363   8
  -2   2   5 25919.1 314.025   8
  -2  -2   5 25615.3 320.833   6
  -2   2   5 25570.1 312.934   6
   1   2  -5 3607.87 142.533   4
   1  -2  -5 3572.96 87.2491   2
   1   2  -5 3423.83 158.681   3
  -1  -2   5 3555.70 139.792   1
  -1   2   5 3498.67 115.363   5
  -1  -2   5 3510.72 118.010   8
  -1   2   5 3519.74 110.697   8
  -1  -2   5 3452.43 119.171   6
  -1   2   5 3424.36 115.432   6
   0   2  -5 1104.70 82.9548   4
   0   2  -5 1080.99 53.3112   7
   0  -2  -5 1162.64 63.0349   2
   0   2   5 1082.60 66.0574   5
   0  -2   5 1145.62 65.5514   8
   0   2   5 1132.55 61.6574   8
   0  -2   5 1125.78 84.6878   1
   0  -2   5 1144.14 70.2713   6
   0   2   5 1224.99 70.8262   6
   1   2   5 3874.40 140.330   4
  -1   2  -5 4147.01 166.346   4
  -1   2  -5 3972.46 109.512   7
  -1  -2  -5 4164.10 138.822   2
   1  -2   5 4128.84 170.024   1
   1   2   5 3983.00 126.684   5
   1  -2   5 3883.61 116.363   8
   1   2   5 3958.39 104.354   8
   1  -2   5 3980.33 131.496   6
   1  -2   5 3992.26 101.964   5
   1   2   5 4032.85 127.836   6
  -2   2  -5 567.291 66.5739   4
   2   2   5 595.771 63.3624   4
  -2   2  -5 611.059 47.4724   7
  -2  -2  -5 678.974 64.4199   2
   2   2   5 557.400 42.3570  10
   2   2   5 553.698 49.4991   5
   2  -2   5 559.980 52.6390   6
   2   2   5 527.484 48.3609   6
   2  -2   5 632.627 45.8302   5
  -3   2  -5 17911.6 264.371   7
  -3  -2  -5 17891.7 354.354   2
   3   2   5 17330.4 246.792  10
   3  -2   5 17320.5 286.689   6
   3   2   5 17476.4 277.402   5
   3   2   5 17516.5 269.098   6
   3   2   5 17675.4 369.687   4
  -4   2  -5 478.223 50.4649   7
   4  -2   5 454.852 52.0791   6
   4   2   5 499.725 49.8501   6
   4   2   5 411.866 50.9589   5
   5  -2   5 194.490 39.8857   6
   5   2   5 176.617 31.0323   6
  -5   2  -5 191.295 41.3683   7
   5   2   5 222.491 34.6231  10
   5   2   5 275.928 46.4872   5
  -6  -2  -5 890.771 75.5797   7
   6   2   5 823.234 68.1910  10
   6  -2   5 795.927 70.4728   6
   7  -2   5 150.497 33.1320   6
  -7  -2  -5 217.695 45.3108   7
  -7   2  -5 208.129 37.9911   7
   7   2   5 248.069 42.1687  10
  -8  -2  -5 946.875 83.9530   7
  -8   2  -5 853.346 83.2079   7
   8   2   5 923.666 81.0594  10
  -9  -2  -5 31.4436 33.1546   7
  -9   2  -5-46.7061 34.3675   7
   9   2   5-27.4014 31.1057  10
 -10  -2  -5 123.960 44.6982   7
 -10   2  -5 144.751 46.7869   7
  10   2   5 129.177 42.5719  10
 -11  -2  -5 188.578 53.7867   7
  11   2   5 331.454 65.7947  10
 -11   2  -5 348.133 64.7309   7
 -12  -2  -5 8.94444 37.4174   7
 -12   2  -5 28.6445 35.8639   7
  12   2   5-1.46695 36.0927  10
 -13  -2  -5 254.420 65.6998   7
 -13   2  -5 140.955 54.8792   7
 -14  -2  -5-17.7962 41.2690   7
 -14   3   5 7.91660 37.3179  13
 -14  -3   5 83.2898 51.8940  13
 -13  -3   5 112.089 56.5247  13
 -13   3   5 5.93339 42.2320  13
 -12  -3   5 1049.80 115.186  13
 -12   3   5 1043.63 103.775  13
 -11  -3   5 1630.41 131.860  13
 -11   3   5 1578.22 122.305  13
 -11   3   5 1704.91 114.381   8
 -10  -3   5 106.865 47.1821  13
 -10  -3   5 50.5313 32.0567   8
 -10   3   5 71.5711 32.6086   8
 -10   3   5 8.68522 31.1452  13
  -9  -3   5 2869.54 155.069  13
  -9   3   5 3060.76 145.171  13
  -9  -3   5 2964.83 149.656   8
  -9   3   5 3089.09 143.459   8
  -8  -3   5 4255.72 176.405  13
  -8   3   5 4302.86 158.765  13
  -8  -3   5 4357.49 172.468  11
  -8  -3   5 4384.16 170.925   8
  -8   3   5 4185.56 161.802   8
  -7   3   5 334.302 47.6488   8
  -7   3   5 344.096 46.0314  13
  -7  -3   5 371.067 48.9346  11
  -7  -3   5 217.707 32.7960   8
  -6   3   5-31.7060 35.2970   8
  -6   3   5-14.6300 22.9704  13
  -6  -3   5-39.6310 28.2023  11
  -6   3   5 1.04579 15.9892   7
  -6   3   5-9.96654 23.5525   5
  -6  -3   5-39.8607 32.7545   8
  -5   3   5 1126.19 68.3974   7
  -5  -3   5 1153.68 75.9098  11
  -5   3   5 1112.21 75.6622   5
  -5  -3   5 1121.30 64.5872   9
  -5  -3   5 1173.73 81.2531   8
  -5   3   5 1122.25 75.4568   8
  -5  -3   5 1150.84 67.1081   6
  -4   3   5 1149.35 59.8481  13
  -4   3   5 1319.41 72.3176   7
  -4  -3   5 1266.69 76.9773  11
   4   3  -5 1270.85 90.2564   1
  -4   3   5 1165.18 74.5225   5
  -4  -3   5 1214.32 65.2485   9
   4   3  -5 1258.85 85.1663   2
  -4  -3   5 1241.49 80.4371   8
  -4   3   5 1211.15 74.2541   8
  -4  -3   5 1228.25 70.8270   6
  -4   3   5 1330.24 74.7001   6
   3   3  -5 260.129 41.0871   1
  -3   3   5 148.110 24.3971   8
  -3   3   5 215.087 33.2269   5
  -3  -3   5 246.717 34.9987   6
  -3   3   5 220.539 31.6012   6
   3   3  -5 253.029 42.6466   3
  -3  -3   5 213.780 29.0585   9
  -3  -3   5 219.215 36.4185   8
   2   3  -5 732.529 72.7404   3
   2   3  -5 745.219 69.4714   1
  -2   3   5 659.495 54.4928   5
  -2  -3   5 694.668 56.0624   8
  -2   3   5 763.853 55.0707   8
  -2  -3   5 689.706 56.0175   6
  -2   3   5 695.387 54.5256   6
  -1  -3   5 15944.8 319.213   1
   1   3  -5 16238.1 337.579   3
  -1   3   5 15873.5 259.241   5
  -1  -3   5 15559.2 256.085   8
  -1   3   5 15363.3 233.098   8
  -1  -3   5 15914.5 258.102   6
  -1   3   5 15492.1 245.382   6
   0  -3  -5 7148.43 150.744   2
   0  -3   5 7479.98 228.285   1
   0   3  -5 7388.22 226.480   4
   0   3  -5 7240.51 134.116   7
   0   3   5 6993.49 140.072  12
   0   3   5 6969.29 172.691   5
   0  -3   5 7155.29 167.397   8
   0  -3   5 7245.83 177.365   6
   0   3   5 7117.95 149.025   8
   0   3   5 7031.57 165.672   6
  -1   3  -5 5073.09 196.998   4
  -1  -3  -5 4892.92 147.860   2
  -1   3  -5 5025.57 121.769   7
   1   3   5 4772.37 114.397  12
   1  -3   5 4839.16 193.660   1
   1   3   5 4873.65 145.742   9
   1   3   5 4901.73 146.590   5
   1  -3   5 4667.70 132.153   8
   1  -3   5 4809.31 147.198   6
   1   3   5 4651.10 112.678   8
   1   3   5 4768.23 136.724   6
  -2   3  -5 1219.73 66.1450   7
  -2  -3  -5 1397.77 90.0273   2
   2   3   5 1113.42 64.9972  10
   2  -3   5 1133.87 65.2749   8
   2   3   5 1367.42 80.0522   5
   2  -3   5 1242.42 77.3615   6
   2   3   5 1099.25 67.3339   6
   2   3   5 1256.80 91.5175   4
   3  -3   5 121.582 31.9430   6
   3   3   5 90.4304 25.6317   6
  -3   3  -5 78.7794 27.0785   7
   3   3   5 75.5277 25.2966   5
  -3  -3  -5 103.025 32.7003   2
  -4   3  -5 1476.60 88.9617   7
   4   3   5 1644.34 86.2109  10
   4  -3   5 1639.31 93.9770   6
   4   3   5 1485.12 91.4500   5
   4   3   5 1514.43 80.3490   6
  -5   3  -5 4048.60 143.822   7
   5   3   5 4256.71 145.325  10
   5  -3   5 3915.37 151.622   6
   5   3   5 4243.00 154.614   5
  -6   3  -5 667.506 64.8315   7
   6   3   5 858.319 72.5568  10
   6  -3   5 650.768 66.9043   6
   6   3   5 727.475 69.5864   5
  -7  -3  -5 1563.14 103.733   7
  -7   3  -5 1564.24 100.160   7
   7   3   5 1611.30 103.049  10
   7  -3   5 1462.25 99.5156   6
   8  -3   5 14.7882 30.0964   6
  -8  -3  -5 65.4513 34.6214   7
  -8   3  -5 82.5946 40.0592   7
   8   3   5 66.7425 34.4711  10
  -9   3  -5 105.462 42.5100   7
   9   3   5 40.9558 30.5438  10
  -9  -3  -5 75.1290 35.6083   7
 -10  -3  -5-0.22730 31.5206   7
  10   3   5 50.2867 37.2063  10
 -10   3  -5 62.1140 41.5622   7
 -11  -3  -5 10.3817 33.4182   7
 -11   3  -5 75.2412 40.6512   7
  11   3   5 28.0831 35.0602  10
 -12   3  -5 175.210 56.6998   7
  12   3   5 187.398 58.1764  10
 -12  -3  -5 108.556 46.4611   7
 -13  -3  -5 85.3632 50.3819   7
 -13   3  -5 73.3786 51.2010   7
  13   3   5 124.876 57.2117  10
 -14  -4   5 318.525 74.5153  13
 -14   4   5 428.896 79.8169  13
 -13  -4   5 114.917 60.1710  13
 -13   4   5-18.6662 39.4632  13
 -12   4   5 382.308 60.8125   8
 -12  -4   5 445.184 78.5583  13
 -12   4   5 259.281 58.5298  13
 -11   4   5 128.265 41.8723   8
 -11   4   5 77.0819 38.7977  13
 -11  -4   5 170.265 60.0216  11
 -11  -4   5 72.3151 44.4901  13
 -10  -4   5 55.3645 31.2926   8
 -10   4   5 67.8246 34.2751   8
 -10   4   5 110.687 42.8933  13
 -10  -4   5 22.4065 35.0206  13
 -10  -4   5 45.0953 34.4345  11
  -9   4   5 180.211 44.6407   8
  -9   4   5 140.865 36.8206  13
  -9  -4   5 217.111 51.4571  11
  -9  -4   5 217.482 46.1912   8
  -8   4   5 1036.73 79.6333  13
  -8  -4   5 1084.24 91.2706  11
  -8  -4   5 1072.48 88.4746   8
  -8   4   5 1156.51 87.6711   8
  -7   4   5 49.2626 33.6306   8
  -7   4   5 82.9296 28.6754  13
  -7  -4   5 46.3548 31.6743  11
  -7   4   5-29.3202 43.7782   5
  -7   4   5 59.2050 25.6739   7
  -7  -4   5-15.2705 41.4570   8
  -6   4   5 898.006 65.5323  13
  -6   4   5 1054.54 70.9743   7
  -6  -4   5 1020.05 80.2993  11
  -6   4   5 1066.03 79.4099   5
  -6  -4   5 1041.80 82.8135   8
  -6   4   5 1037.26 76.5449   8
  -5   4   5 39.0104 22.3610   8
  -5  -4   5 48.8062 18.8556   6
  -5   4   5 47.5154 22.7125   7
  -5  -4   5 122.688 36.4928  11
  -5  -4   5 85.2007 32.9881   8
  -5   4   5 51.6889 26.6759   5
  -4   4   5 991.966 67.6647   7
   4   4  -5 832.307 79.4555   1
  -4   4   5 866.563 67.8117   5
   4   4  -5 919.733 79.6471   2
  -4  -4   5 894.706 67.6964  11
  -4  -4   5 825.459 67.9198   8
  -4   4   5 931.569 67.2227   8
  -4  -4   5 885.778 60.6937   6
   3   4  -5 1651.66 102.682   3
  -3  -4   5 1646.66 87.7632  11
  -3   4   5 1662.10 91.6738   5
  -3  -4   5 1663.56 91.7787   8
  -3   4   5 1638.35 83.9345   8
  -3  -4   5 1605.11 84.1216   6
  -3   4   5 1637.85 83.7485   6
   3   4  -5 1754.73 113.926   1
  -2   4   5 202.098 30.3483   8
  -2   4   5 199.743 30.9452   6
  -2   4   5 192.647 33.6456   5
  -2  -4   5 187.702 32.6475   6
  -2  -4   5 210.280 34.2754  11
   2   4  -5 214.307 39.9084   3
   2   4  -5 178.838 41.0416   1
  -2  -4   5 201.663 34.6374   8
  -1   4   5 2650.10 112.380   9
   1   4  -5 2665.74 141.213   1
  -1  -4   5 2779.89 144.210   1
   1   4  -5 2749.63 136.323   3
  -1   4   5 2711.94 113.748   5
  -1  -4   5 2590.39 107.869   8
  -1  -4   5 2769.13 110.806   6
  -1   4   5 2670.75 97.6079   8
  -1   4   5 2552.33 100.892   6
   0   4   5 729.577 51.0339  12
   0   4  -5 675.124 43.5024   7
   0   4  -5 689.057 76.1141   4
   0   4   5 672.685 57.7154   9
   0   4   5 713.801 59.9192   5
   0  -4   5 732.403 56.2857   8
   0  -4   5 732.479 59.6818   6
   0   4   5 781.332 51.7520   8
   0   4   5 734.801 55.7390   6
   0  -4   5 707.275 76.6957   1
  -1   4  -5 20184.6 245.394   7
   1   4   5 19826.5 257.599  12
   1   4   5 19590.6 301.144   9
   1   4   5 19602.6 308.055   5
   1  -4   5 20322.6 284.973   8
   1  -4   5 19683.1 303.130   6
   1   4   5 19818.6 233.291   8
   1   4   5 19356.1 274.869   6
  -1  -4  -5 20030.0 300.536   2
   2  -4   5 282.248 40.7469   6
  -2   4  -5 332.255 35.9840   7
   2   4   5 275.744 32.4797  12
   2   4   5 298.301 36.9440   6
   2   4   5 313.027 44.0937   5
  -2  -4  -5 228.737 38.4319   2
   2  -4   5 265.211 34.3605   8
  -3   4  -5 3186.04 113.804   7
   3   4   5 3006.69 116.768  10
   3  -4   5 3172.84 109.356   8
   3  -4   5 3218.55 129.387   6
   3   4   5 3109.21 127.004   5
   3   4   5 3154.15 111.819   6
  -4   4  -5 9622.11 207.058   7
   4   4   5 9423.76 215.681  10
   4  -4   5 9342.66 229.341   6
   4   4   5 9503.91 226.423   5
  -5   4  -5 3075.80 125.078   7
   5   4   5 2913.88 129.266  10
   5  -4   5 2938.03 131.872   6
   5   4   5 3310.74 141.149   5
   6  -4   5 137.131 30.1808   6
  -6   4  -5 212.114 43.2565   7
   6   4   5 207.299 39.9421  10
   6   4   5 187.751 44.0030   5
   7  -4   5 223.023 42.2053   6
  -7  -4  -5 323.237 54.8656   7
  -7   4  -5 334.458 53.2972   7
   7   4   5 364.191 56.9213  10
   8  -4   5 14.8661 26.7257   6
  -8  -4  -5 24.0877 31.8366   7
  -8   4  -5 54.2054 39.5219   7
   8   4   5 27.5758 30.9934  10
  -9   4  -5 29.4576 32.6228   7
   9   4   5 23.3007 36.2238  10
  -9  -4  -5-25.2207 28.7785   7
 -10  -4  -5 75.0007 37.7119   7
 -10   4  -5 89.9501 46.7295   7
  10   4   5 29.2659 36.0114  10
 -11  -4  -5 124.086 45.4945   7
 -11   4  -5 109.243 49.1287   7
  11   4   5 61.3705 44.2766  10
 -12  -4  -5 37.4880 37.6229   7
 -12   4  -5 89.3371 46.7555   7
  12   4   5 112.663 47.2907  10
 -13   4  -5 0.43717 39.5465   7
  13   4   5 57.2426 46.0091  10
 -14   5   5-41.6582 49.2841  13
 -14  -5   5-64.7560 58.6342  11
 -13   5   5 755.301 95.9976  13
 -13  -5   5 660.688 96.7424  11
 -12   5   5 599.461 77.8424  13
 -12  -5   5 706.599 97.8310  11
 -12   5   5 808.238 83.5293   8
 -11   5   5 112.650 41.6163   8
 -11   5   5 191.288 48.6228  13
 -11  -5   5 194.536 56.1070  11
 -10   5   5 371.094 59.1196   8
 -10   5   5 415.073 62.7031  13
 -10  -5   5 367.735 66.7985  11
 -10  -5   5 412.159 60.2224   8
  -9   5   5 2545.71 131.361  13
  -9  -5   5 2504.86 146.668  11
  -9  -5   5 2624.74 139.939   8
  -9   5   5 2409.39 129.094   8
  -8   5   5 3319.50 138.758  13
  -8   5   5 3272.76 137.127   7
  -8  -5   5 3397.07 159.980  11
  -8  -5   5 3427.77 155.149   8
  -8   5   5 3394.71 148.746   8
  -7   5   5 710.080 64.2150  13
  -7   5   5 630.716 60.8227   7
  -7  -5   5 746.711 77.1002  11
  -7  -5   5 730.394 73.5180   8
  -7   5   5 822.077 73.9963   8
  -7   5   5 533.496 56.4377   5
  -6   5   5 18488.4 310.609   7
  -6  -5   5 18143.1 337.845  11
  -6   5   5 17653.0 328.753   5
  -6  -5   5 17712.8 338.333   8
  -6   5   5 18120.0 320.939   8
  -5   5   5 1126.74 78.2686   7
  -5  -5   5 1267.44 87.2518  11
  -5   5   5 1009.36 77.6651   5
  -5  -5   5 1261.16 91.8230   8
  -5   5   5 1104.17 77.8131   8
  -4  -5   5 2109.47 108.393  11
  -4   5   5 2276.42 105.624   7
  -4   5   5 2187.77 111.299   5
  -4  -5   5 2241.01 114.278   8
  -4   5   5 2283.38 106.898   8
  -4  -5   5 2223.47 98.1500   6
  -3   5   5 3163.65 125.498   7
  -3  -5   5 3285.97 130.770  11
  -3   5   5 3300.27 133.763   5
  -3  -5   5 3328.91 133.747   8
  -3  -5   5 3281.22 118.540   6
  -3   5   5 3311.54 122.030   8
   2   5  -5 388.233 50.7073   3
  -2  -5   5 312.294 43.1727  11
  -2   5   5 411.661 48.1685   5
  -2  -5   5 370.709 43.7718   6
  -2   5   5 425.625 44.7251   8
  -2  -5   5 427.569 47.6443   8
  -1   5   5 374.183 47.3199   5
  -1   5   5 332.874 38.5792  12
  -1   5   5 443.886 48.5917   9
  -1  -5   5 443.832 47.3232   6
  -1   5   5 421.249 42.2143   8
  -1  -5   5 343.533 43.5935   8
  -1   5   5 392.840 42.6525   6
   1   5  -5 439.910 54.3016   3
   0  -5   5 51.2584 25.0944   6
   0   5   5 48.6169 19.1975   8
   0   5   5 15.3671 27.2289   5
   0   5   5 64.7069 21.5818   6
   0   5  -5 44.1036 24.4898   3
   0   5   5 34.3127 21.8372   9
   0  -5   5 21.2934 17.8589   8
  -1   5  -5 3700.00 105.272   7
   1   5   5 3686.34 132.485   9
   1   5   5 3680.63 139.064   5
   1  -5   5 3388.88 123.296   8
   1  -5   5 3724.38 134.305   6
   1   5   5 3583.17 102.161   8
   1   5   5 3387.43 114.927   6
  -2   5  -5 471.128 42.9843   7
   2   5   5 365.044 40.1597  12
   2  -5   5 525.546 49.4688   8
   2   5   5 596.454 59.7957   5
   2  -5   5 488.791 51.7204   6
   2   5   5 616.862 50.3881   6
   3  -5   5 271.029 41.5943   6
   3   5   5 307.901 38.8229  12
  -3   5  -5 359.261 41.0881   7
   3   5   5 206.747 33.9769  10
   3   5   5 348.152 51.5036   5
   3  -5   5 298.200 38.1527   8
   3   5   5 311.039 38.0941   6
  -4   5  -5 1884.41 94.3992   7
   4   5   5 1818.66 100.422  10
   4  -5   5 1687.34 100.102   6
   4   5   5 1734.35 104.840   5
  -5   5  -5 3849.48 141.400   7
   5   5   5 3808.90 151.751  10
   5  -5   5 3571.44 148.622   6
   5   5   5 3702.99 154.170   5
  -6   5  -5 1613.10 98.5506   7
   6   5   5 1642.03 108.013  10
   6  -5   5 1620.57 103.470   6
   6   5   5 1806.73 111.978   5
  -7   5  -5 820.021 79.6716   7
   7   5   5 783.657 81.4999  10
   7  -5   5 858.283 81.8392   6
   7   5   5 925.740 88.5137   5
   8  -5   5 137.552 41.8690   6
  -8  -5  -5 118.818 41.3845   7
  -8   5  -5 155.584 46.1611   7
   8   5   5 107.186 41.8958  10
   9  -5   5-32.8458 35.0065   6
  -9  -5  -5 7.56838 30.2881   7
  -9   5  -5 45.2419 38.9317   7
   9   5   5-13.2167 35.8818  10
 -10  -5  -5 111.726 43.0864   7
 -10   5  -5 52.6665 40.7768   7
  10   5   5-16.4679 44.7173  10
 -11  -5  -5-0.96424 31.7036   7
 -11   5  -5 91.3167 45.8572   7
  11   5   5 74.1038 43.2861  10
 -12   5  -5 100.253 49.1387   7
  12   5   5 52.4271 49.5739  10
 -13   5  -5 98.3622 50.5947   7
  13   5   5 144.917 61.2047  10
 -14   6   5 204.404 69.5334  13
 -14  -6   5 147.625 61.8748  11
 -13  -6   5 110.170 66.3789  11
 -13   6   5 58.4584 37.0554  13
 -12   6   5 106.537 45.4192  13
 -12  -6   5 123.856 53.3533  11
 -11   6   5 57.7240 38.9403  13
 -11  -6   5-25.4136 47.4678  11
 -10   6   5 60.2421 36.7557   8
 -10   6   5 95.6964 33.2197  13
 -10  -6   5 96.2726 49.8526  11
 -10  -6   5 124.569 39.9170   8
  -9  -6   5 39.7186 40.5597  11
  -9   6   5 141.175 40.0397   8
  -9   6   5 75.8387 32.4340  13
  -9  -6   5 15.4627 31.2900   8
  -8   6   5 461.905 59.1128   8
  -8   6   5 379.943 50.8152  13
  -8  -6   5 440.412 61.0659  11
  -8   6   5 388.062 61.1002   5
  -8   6   5 401.872 53.9040   7
  -8  -6   5 402.437 58.6707   8
  -7   6   5 4.05350 30.8722   8
  -7  -6   5-26.3670 34.2531  11
  -7   6   5-6.14773 29.7684   7
  -7   6   5-94.4856 53.4535   5
  -7  -6   5 13.9853 32.8196   8
  -6   6   5 2177.84 115.378   7
  -6  -6   5 2518.91 137.800  11
  -6   6   5 2281.89 126.463   5
  -6  -6   5 2445.82 133.024   8
  -6   6   5 2431.79 124.433   8
  -5   6   5 9130.71 225.372   7
  -5  -6   5 9354.04 241.997  11
  -5   6   5 8961.36 234.126   5
  -5  -6   5 9240.73 241.919   8
  -5   6   5 8816.76 220.490   8
  -4   6   5 9354.51 228.137   7
  -4  -6   5 9356.10 238.150  11
  -4   6   5 9774.16 240.161   5
  -4  -6   5 9763.34 241.718   8
  -4  -6   5 9823.05 205.576   6
  -4   6   5 9733.18 219.309   8
  -3   6   5 3148.61 131.095   7
  -3  -6   5 3189.15 137.107  11
  -3   6   5 3070.82 134.499   5
  -3  -6   5 3300.39 138.015   8
  -3  -6   5 3186.25 119.734   6
  -3   6   5 3034.53 120.432   8
  -2   6   5 5224.35 159.980  12
  -2  -6   5 5555.60 176.139  11
  -2   6   5 5290.01 170.104   5
  -2  -6   5 5222.90 167.643   8
  -2  -6   5 5580.43 160.111   6
  -2   6   5 5445.78 150.788   8
  -1  -6   5 17.1732 18.1861   6
  -1   6   5 38.0718 22.0574   8
  -1   6   5-4.52260 28.9118   5
  -1   6   5 17.6461 19.2581  12
  -1   6   5 13.3280 23.2874   9
  -1  -6   5 9.08609 23.2204   8
   0   6   5 2451.21 105.369  12
   0   6   5 2451.20 112.813   9
   0   6   5 2229.63 113.521   5
   0  -6   5 2410.89 109.611   8
   0  -6   5 2256.96 106.284   6
   0   6   5 2497.27 100.384   6
   1   6   5 1641.66 87.5035  12
  -1   6  -5 1559.51 69.8719   7
   1   6   5 1586.01 90.4553   9
   1   6   5 1536.38 94.9555   5
   1  -6   5 1581.55 88.5882   8
   1  -6   5 1670.21 92.5608   6
   1   6   5 1654.62 80.6686   6
   2  -6   5 263.162 39.1755   6
  -2   6  -5 358.320 37.7240   7
   2   6   5 284.855 38.0083  12
   2   6   5 261.260 33.3780   6
   2   6   5 257.565 44.5001   5
   2   6   5 274.373 41.2445   9
   2  -6   5 391.772 44.8806   8
   3  -6   5 267.876 41.7748   6
   3   6   5 314.417 42.1411  12
  -3   6  -5 306.223 39.5045   7
   3   6   5 220.742 32.7028  10
   3   6   5 262.226 47.4779   5
   3  -6   5 241.697 34.5503   8
  -4   6  -5 1555.62 88.6663   7
   4   6   5 1578.16 92.4212  12
   4   6   5 1578.51 99.3126  10
   4  -6   5 1503.85 97.2015   6
   4   6   5 1630.57 101.237   5
   5  -6   5-8.13082 32.4015   6
  -5   6  -5 20.2463 27.4755   7
   5   6   5 55.4399 31.7418  10
   5   6   5 24.6531 34.9271   5
  -6   6  -5 1496.64 97.0136   7
   6   6   5 1317.13 100.825  10
   6  -6   5 1227.35 94.0315   6
   6   6   5 1555.55 105.940   5
  -7   6  -5 2159.48 122.634   7
   7   6   5 1909.69 125.012  10
   7  -6   5 2068.01 125.609   6
   7   6   5 2069.45 127.409   5
   8  -6   5 172.558 43.9114   6
  -8  -6  -5 186.293 49.4778   7
  -8   6  -5 249.350 55.6032   7
   8   6   5 111.051 43.3866  10
   9  -6   5 133.299 46.8293   6
  -9  -6  -5 130.837 39.4167   7
  -9   6  -5 115.041 44.7520   7
   9   6   5 122.340 43.6378  10
 -10  -6  -5 153.193 46.8041   7
 -10   6  -5 171.748 50.9079   7
  10   6   5 139.391 48.6736  10
 -11  -6  -5 180.299 54.3125   7
 -11   6  -5 140.881 48.3652   7
  11   6   5 204.442 62.5225  10
 -12   6  -5-1.41382 39.0972   7
  12   6   5 29.7576 44.4466  10
  13   6   5 73.4361 53.6068  10
 -14   7   5 54.3706 46.2039  13
 -13   7   5 91.9450 46.6826  13
 -13  -7   5 54.6935 53.6536  11
 -12   7   5-5.60781 29.7782  13
 -12  -7   5 79.6399 52.0047  11
 -11   7   5 49.6962 39.2385  13
 -11  -7   5 114.457 53.0574  11
 -10   7   5 31.8300 28.7690  13
 -10  -7   5 0.30553 40.7033  11
  -9  -7   5 131.118 48.4485  11
  -9   7   5 181.518 53.3897   5
  -9   7   5 206.974 46.2362   7
  -9  -7   5 177.509 43.8360   8
  -8  -7   5 70.4141 38.8140  11
  -8   7   5 130.699 38.7397   7
  -8   7   5 135.327 42.3066   5
  -8  -7   5 23.0515 29.7564   8
  -7   7   5 1638.84 104.390   7
  -7  -7   5 1703.86 120.941  11
  -7   7   5 1539.01 110.006   5
  -7  -7   5 1669.98 114.000   8
  -6   7   5 1401.68 95.4719   7
  -6  -7   5 1573.91 117.347  11
  -6   7   5 1445.19 106.013   5
  -6  -7   5 1453.34 107.230   8
  -5  -7   5 3476.53 157.567  11
  -5   7   5 3210.33 142.202   7
  -5   7   5 3012.23 147.064   5
  -5  -7   5 3231.25 150.481   8
  -4   7   5 21637.2 359.284   7
  -4  -7   5 21404.6 375.239  11
  -4   7   5 22012.5 375.429   5
  -4  -7   5 21017.7 367.422   8
  -3   7   5 3466.56 143.127   7
  -3  -7   5 3271.50 146.144  11
  -3   7   5 3186.71 144.572   5
  -3  -7   5 3382.56 144.015   8
  -3  -7   5 3379.28 126.263   6
  -2   7   5 2992.15 127.875  12
  -2  -7   5 2828.79 133.450  11
  -2   7   5 2832.69 130.836   5
  -2  -7   5 2896.92 129.399   8
  -2  -7   5 2756.44 116.876   6
  -1   7   5 5991.75 177.171  12
  -1   7   5 5899.81 191.203   5
  -1  -7   5 5866.07 180.311   8
  -1  -7   5 5758.58 169.145   6
   0  -7   5 79.0904 29.5976   6
   0   7   5 54.9261 32.6893   5
   0   7   5 62.8696 24.8667  12
   0   7   5 44.5748 19.8670   9
   0  -7   5 73.6527 29.4890   8
   1   7   5 683.001 62.4151  12
   1   7   5 575.460 57.3791   9
   1   7   5 677.691 68.9783   5
   1  -7   5 588.597 58.4639   8
   1  -7   5 679.382 62.1141   6
   2  -7   5 360.584 45.0846   6
  -2   7  -5 436.388 40.4830   7
   2   7   5 430.599 49.4122  12
   2   7   5 358.985 46.9409   9
   2   7   5 418.770 54.7557   5
   2  -7   5 423.794 48.3981   8
  -3   7  -5 681.307 56.4260   7
   3   7   5 559.540 56.7936  12
   3  -7   5 535.051 53.9456   8
   3  -7   5 583.099 60.6305   6
   3   7   5 676.691 69.2409   5
   4  -7   5 66.0521 30.5668   6
   4   7   5 150.834 36.9079  12
   4   7   5 44.2248 32.5290  10
   4   7   5 40.1459 36.7457   5
  -4   7  -5 131.363 34.0723   7
  -5   7  -5 2769.69 125.129   7
   5   7   5 3000.10 135.008  12
   5   7   5 2851.53 144.725  10
   5  -7   5 2786.29 140.954   6
   5   7   5 2683.24 138.479   5
   6  -7   5 274.872 53.6711   6
  -6   7  -5 448.324 63.1465   7
   6   7   5 398.836 58.5654  12
   6   7   5 339.269 62.3292  10
   6   7   5 421.387 66.9085   5
  -7   7  -5 376.858 64.2409   7
   7  -7   5 477.484 69.9379   6
   7   7   5 464.749 68.5753  10
   7   7   5 427.812 65.4585   5
   8  -7   5-4.35798 29.2206   6
  -8   7  -5 52.4483 38.6265   7
   8   7   5 17.1555 34.5614  10
   9  -7   5 206.126 52.0902   6
  -9  -7  -5 90.0088 38.2788   7
  -9   7  -5 211.512 53.1067   7
   9   7   5 257.531 62.9781  10
  10  -7   5-18.9712 29.6215   6
 -10  -7  -5 40.8426 35.3986   7
  10   7   5 63.5895 46.4408  10
  11   7   5 108.025 55.9865  10
 -11   7  -5-2.81684 36.6355   7
 -12   7  -5 79.2891 51.0176   7
  12   7   5 22.1909 36.9102  10
 -13   8   5 329.195 69.2537  13
 -13  -8   5 217.263 74.7963  11
 -12   8   5 78.9027 43.6301  13
 -12  -8   5 23.4206 45.3464  11
 -11  -8   5 16.5691 48.8404  11
 -10   8   5 138.772 43.6827   5
 -10   8   5 152.309 45.6409   7
 -10  -8   5 54.3491 46.2341  11
  -9  -8   5-47.5966 34.3253  11
  -9   8   5 10.2045 26.7844   7
  -9   8   5-2.05497 33.3026   5
  -9  -8   5-15.9158 29.5983   8
  -8  -8   5 88.3878 46.1562  11
  -8   8   5 96.4903 38.3122   7
  -8   8   5 123.627 41.7535   5
  -8  -8   5 86.6155 39.6836   8
  -7   8   5 2171.36 126.210   7
  -7  -8   5 1960.35 134.693  11
  -7   8   5 1968.70 128.211   5
  -7  -8   5 2222.05 132.571   8
  -6  -8   5 167.843 50.9506  11
  -6   8   5 48.0308 30.3839   7
  -6  -8   5 256.644 57.4296   8
  -6   8   5 149.128 43.4901   5
  -5   8   5 4749.90 182.634   7
  -5  -8   5 4757.22 190.088  11
  -5   8   5 5306.46 197.577   5
  -5  -8   5 5055.94 191.505   8
  -4   8   5 5250.23 186.398   7
  -4   8   5 5074.40 192.938   5
  -4  -8   5 5142.44 187.627   8
  -4  -8   5 5000.85 190.224  11
  -3   8   5 371.377 55.3298   5
  -3  -8   5 291.343 40.7027   6
  -3  -8   5 232.927 45.8914  11
  -3   8   5 286.680 48.9226   7
  -3  -8   5 349.987 53.5509   8
  -2  -8   5 31.3192 21.0958   6
  -2   8   5 19.4312 27.2544  12
  -2   8   5-19.0865 39.6248   5
  -2  -8   5-30.6265 50.7745  11
  -2  -8   5 20.3479 30.5026   8
  -1   8   5 3748.48 147.602  12
  -1   8   5 3415.61 152.818   5
  -1  -8   5 3663.25 149.497   8
  -1  -8   5 3664.54 139.739   6
   0   8   5 1329.99 89.8634  12
   0   8   5 1395.27 90.8794   9
   0   8   5 1271.93 93.6738   5
   0  -8   5 1401.45 93.0061   8
   0  -8   5 1402.24 89.5626   6
   1   8   5 1978.02 108.511  12
   1   8   5 1986.21 106.145   9
   1   8   5 1989.37 116.839   5
   1  -8   5 2015.38 108.751   8
   1  -8   5 1903.95 106.174   6
   2  -8   5 189.555 37.7673   6
   2   8   5 177.420 35.4690  12
   2   8   5 283.867 51.0443   5
   2   8   5 174.439 33.7435   9
   2  -8   5 156.550 32.4800   8
  -3   8  -5 1394.28 80.5827   7
   3   8   5 1439.95 95.2556  12
   3  -8   5 1381.83 88.9169   8
   3  -8   5 1345.68 95.1828   6
   3   8   5 1416.52 100.790   5
   4  -8   5 30.4669 33.5580   6
   4   8   5 95.1944 33.9049  12
  -4   8  -5 105.202 31.5843   7
   4   8   5-34.2061 43.3783  10
   4   8   5-13.9634 46.8931   5
   4  -8   5 19.6007 31.3223   8
  -5   8  -5 1086.26 81.5458   7
   5   8   5 1197.26 93.6285  12
   5   8   5 1014.42 92.6421  10
   5  -8   5 1140.40 93.7658   6
   5   8   5 1015.50 88.4639   5
  -6   8  -5 2186.08 121.669   7
   6   8   5 1995.34 123.009  12
   6   8   5 2426.34 145.925  10
   6  -8   5 2328.14 137.794   6
   6   8   5 2332.79 137.451   5
   7  -8   5 500.399 73.2172   6
   7   8   5 374.222 63.9471  12
  -7   8  -5 519.813 69.0751   7
   7   8   5 377.303 67.0448  10
   7   8   5 387.152 65.9805   5
   8  -8   5-5.05594 32.6971   6
  -8   8  -5 62.8188 39.4606   7
   8   8   5-33.3239 43.6392  10
   8   8   5 4.14106 37.6416   5
   9  -8   5-16.6039 37.9665   6
  -9   8  -5 55.0721 43.6014   7
  -9  -8  -5 28.9351 35.7924   7
   9   8   5 27.3606 40.8494  10
  10  -8   5-5.00211 33.7591   6
 -10   8  -5 26.0930 39.9999   7
  10   8   5 69.9011 47.4910  10
 -11   8  -5 48.6911 42.2063   7
  11   8   5 102.826 52.8033  10
  12   8   5 222.937 65.0301  10
 -12  -9   5 154.364 66.3816  11
 -12   9   5 246.857 69.7195   5
 -11  -9   5 34.9820 50.8609  11
 -11   9   5 76.0397 44.0422   7
 -11   9   5 26.2443 39.5512   5
 -10   9   5 1217.89 110.218   7
 -10  -9   5 1231.30 121.865  11
 -10   9   5 1215.31 119.158   5
  -9  -9   5-6.34694 40.1098  11
  -9   9   5 13.5349 31.9803   7
  -9   9   5 21.1979 37.8189   5
  -9  -9   5 77.8427 36.8622   8
  -8   9   5 1127.48 98.4452   7
  -8  -9   5 1132.14 110.620  11
  -8   9   5 971.282 101.349   5
  -8  -9   5 1035.16 98.5181   8
  -7  -9   5 20.5251 41.4895  11
  -7   9   5 23.2446 30.4956   7
  -7  -9   5 28.5936 37.0594   8
  -7   9   5 86.5577 38.4476   5
  -6   9   5 1054.87 90.6611   7
  -6  -9   5 1090.16 100.262  11
  -6   9   5 1138.03 99.6739   5
  -6  -9   5 1181.85 100.908   8
  -5   9   5 3673.31 164.527   7
  -5  -9   5 3925.21 180.276  11
  -5   9   5 3834.65 175.918   5
  -5  -9   5 3651.56 170.406   8
  -4   9   5 4266.09 177.108   7
  -4  -9   5 4299.84 184.140  11
  -4   9   5 4583.05 187.102   5
  -4  -9   5 4390.38 179.564   8
  -3   9   5 17.8638 32.2321   5
  -3  -9   5 18.0573 39.7910  11
  -3   9   5-16.6198 35.9387   7
  -3  -9   5 10.9934 29.1552   8
  -2   9   5 2468.42 129.742  12
  -2   9   5 2496.46 135.726   5
  -2  -9   5 2663.05 135.249   8
  -2  -9   5 2588.43 118.977   6
  -1   9   5 760.707 72.8110  12
  -1   9   5 699.027 73.1829   5
  -1  -9   5 726.673 72.5124   8
  -1  -9   5 788.286 67.6851   6
   0   9   5 3768.81 155.284  12
   0   9   5 3644.14 149.154   9
   0   9   5 3866.62 167.939   5
   0  -9   5 3841.08 157.057   8
   0  -9   5 3648.64 146.386   6
   1   9   5 2576.66 131.344  12
   1   9   5 2646.29 139.075   5
   1  -9   5 2548.60 129.115   8
   1  -9   5 2598.57 129.402   6
   2  -9   5 142.526 36.7962   6
   2   9   5 190.942 41.4548  12
   2   9   5 184.097 45.8764   5
   2  -9   5 121.347 30.4234   8
  -3   9  -5 2628.66 111.380   7
   3   9   5 2227.14 125.591  12
   3  -9   5 2386.53 122.760   8
   3  -9   5 2508.76 132.321   6
   3   9   5 2542.11 139.582   5
  -4   9  -5 1129.24 79.3680   7
   4   9   5 980.235 85.8352  12
   4  -9   5 948.568 78.2013   8
   4  -9   5 1015.35 88.4182   6
   4   9   5 916.226 82.5687   5
  -5   9  -5 731.895 71.6415   7
   5   9   5 652.642 76.8194  12
   5   9   5 705.406 84.3293  10
   5  -9   5 793.450 84.2295   6
   5   9   5 660.833 80.2256   5
  -6   9  -5 2608.57 135.233   7
   6   9   5 2389.61 141.940  12
   6   9   5 2672.47 159.831  10
   6  -9   5 2673.87 149.857   6
   6   9   5 2546.34 148.299   5
  -7   9  -5 3088.05 152.088   7
   7   9   5 3013.67 159.348  12
   7   9   5 2973.20 174.251  10
   7  -9   5 3231.38 168.871   6
   7   9   5 3136.70 163.914   5
   8  -9   5 85.1382 44.0388   6
   8   9   5-69.9610 52.6365  12
  -8   9  -5 145.063 44.8589   7
   8   9   5 23.1382 41.0872  10
   8   9   5 32.9514 35.1300   5
   9  -9   5 306.130 60.6241   6
  -9   9  -5 317.916 64.7376   7
   9   9   5 226.271 60.6574  10
  10  -9   5 5.66891 33.8156   6
 -10   9  -5 43.3600 45.7683   7
  10   9   5-5.36719 45.3183  10
  11  -9   5-23.5981 37.9785   6
 -11   9  -5 33.1833 45.2814   7
  11   9   5-49.8584 50.5332  10
 -12 -10   5-11.6687 49.2773  11
 -12  10   5 203.577 75.4520   5
 -11  10   5 47.1495 47.2503   7
 -11 -10   5 64.5310 56.7672  11
 -11  10   5 30.6642 43.3444   5
 -10 -10   5 81.7618 57.7169  11
 -10  10   5 69.5759 48.6164   7
 -10  10   5 66.3222 50.2592   5
  -9 -10   5 17.8762 43.4380  11
  -9  10   5 42.0001 39.9694   7
  -9  10   5 25.3108 37.8463   5
  -9 -10   5 100.562 46.4576   8
  -8 -10   5-17.3922 37.3946  11
  -8  10   5-21.6690 35.2828   7
  -8 -10   5 56.8424 40.3613   8
  -8  10   5 23.0805 38.6011   5
  -7 -10   5 54.0058 41.6179  11
  -7  10   5 144.616 44.8090   7
  -7 -10   5 107.051 41.3601   8
  -7  10   5 169.289 47.2292   5
  -6  10   5 432.334 68.6822   5
  -6 -10   5 395.670 68.3735  11
  -6  10   5 366.561 60.9478   7
  -6 -10   5 335.217 59.8310   8
  -5  10   5 2199.27 136.040   7
  -5 -10   5 2043.04 140.600  11
  -5  10   5 2272.18 139.345   5
  -5 -10   5 2139.99 134.795   8
  -4  10   5 134.257 49.5530   5
  -4 -10   5 24.3133 39.7980  11
  -4  10   5 165.987 49.6667   7
  -4 -10   5 50.7094 32.4718   8
  -3  10   5 2576.76 142.931  12
  -3 -10   5 2921.24 155.559  11
  -3  10   5 2721.02 145.045   7
  -3  10   5 2518.74 140.578   5
  -3 -10   5 2552.77 140.836   8
  -2  10   5 881.650 82.8914  12
  -2  10   5 836.551 80.9664   5
  -2 -10   5 730.255 78.2512   8
  -2 -10   5 864.795 71.1881   6
  -1 -10   5-5.19345 27.1162   6
  -1  10   5 55.2152 31.4945   5
  -1  10   5 25.3347 31.3248  12
  -1 -10   5 69.4091 36.1912   8
   0 -10   5 219.380 44.6137   6
   0  10   5 253.117 52.5316   5
   0  10   5 216.089 48.2564  12
   0 -10   5 161.648 44.5937   8
   1  10   5 634.263 73.4176  12
   1  10   5 729.265 76.8284   5
   1 -10   5 720.330 74.9729   8
   1 -10   5 778.816 76.4619   6
   2 -10   5 511.329 65.6882   6
   2  10   5 374.441 60.8245  12
   2  10   5 464.744 68.6748   5
   2 -10   5 446.183 58.8720   8
   3 -10   5 370.893 60.5481   6
   3  10   5 372.716 55.6898  12
   3  10   5 326.557 60.5604   5
   3 -10   5 320.503 51.8372   8
   4 -10   5 615.116 74.6428   6
   4  10   5 526.426 68.7450  12
   4  10   5 474.934 67.2126   5
   4 -10   5 464.008 60.5110   8
  -4  10  -5 506.847 59.5923   7
   5 -10   5 91.9954 46.6837   6
   5  10   5 23.0380 32.8793  12
  -5  10  -5 12.5060 29.9120   7
   5  10   5 44.6029 39.5037   5
   6 -10   5 27.9392 36.1104   6
   6  10   5 6.27364 35.0904  12
  -6  10  -5 19.4794 31.8499   7
   6  10   5 6.28725 43.6846  10
   6  10   5-30.4274 32.5859   5
   7 -10   5 111.339 45.0828   6
   7  10   5 90.6886 39.7154  12
  -7  10  -5 150.396 44.9788   7
   7  10   5 121.506 55.7938  10
   7  10   5 241.082 55.3712   5
   8 -10   5-28.5066 37.1654   6
   8  10   5-56.0145 50.0416  12
  -8  10  -5 10.1486 29.8000   7
   8  10   5-13.9369 44.7070  10
   8  10   5 39.3076 38.2357   5
   9 -10   5-25.0632 40.3957   6
  -9  10  -5-0.25838 35.2135   7
   9  10   5-52.6710 47.0270  10
  10 -10   5-64.2775 44.0701   6
 -10  10  -5-45.2159 35.2935   7
  10  10   5-147.302 66.4334  10
  11 -10   5-37.9184 44.4679   6
  11  10   5 123.315 61.9970  10
 -12  11   5 81.5053 45.8929   7
 -11 -11   5-36.4254 53.9745  11
 -11  11   5 95.5965 49.3731   7
 -11  11   5 22.4837 48.2525   5
 -10 -11   5 4.87409 49.1312  11
 -10  11   5 46.4841 43.2977   7
 -10  11   5 106.199 54.0289   5
  -9  11   5 256.321 63.5445   7
  -9  11   5 334.762 70.6796   5
  -9 -11   5 210.929 68.0834  11
  -8 -11   5 157.694 53.3875  11
  -8  11   5 77.2587 43.0992   7
  -8 -11   5 139.285 48.7512   8
  -8  11   5 123.252 49.5699   5
  -7  11   5 96.1407 39.2891   5
  -7 -11   5 139.809 54.2188  11
  -7  11   5 82.8121 41.8844   7
  -7 -11   5 215.700 57.0607   8
  -6  11   5 1015.34 98.5361   7
  -6 -11   5 981.330 103.180  11
  -6  11   5 1066.49 104.492   5
  -6 -11   5 1077.68 102.717   8
  -5  11   5-47.2381 37.5377   5
  -5 -11   5 40.3588 42.7610  11
  -5  11   5 38.1408 34.5197   7
  -5 -11   5 12.8744 33.4828   8
  -4  11   5 65.2793 36.5915   5
  -4 -11   5 100.345 51.6641  11
  -4  11   5 16.7099 35.5325   7
  -4 -11   5 57.0655 35.9079   8
  -3  11   5 90.2363 40.3690   5
  -3  11   5 64.0229 35.2708  12
  -3  11   5 62.6750 34.9156   7
  -3 -11   5 50.2886 29.8934   8
  -2  11   5 82.8875 35.6124   5
  -2  11   5 109.737 41.8975  12
  -2 -11   5 60.6451 35.5983   8
  -1 -11   5 259.562 41.5349   6
  -1  11   5 222.179 49.1425   5
  -1  11   5 268.755 51.6092  12
  -1 -11   5 278.790 52.2669   8
   0 -11   5-52.9348 37.9112   6
   0  11   5 7.20597 32.4547  12
   0  11   5-0.61129 38.3189   5
   0 -11   5 26.3614 33.9123   8
   1 -11   5 254.189 47.4533   6
   1  11   5 220.469 47.4666   5
   1 -11   5 152.279 38.2959   8
   2 -11   5 0.39076 32.8716   6
   2  11   5 42.0874 39.9971  12
   2  11   5-25.8229 36.7030   5
   2 -11   5-12.3649 35.2590   8
   3  11   5 854.562 88.1512  12
   3 -11   5 852.011 84.2512   8
   3 -11   5 870.646 88.1782   6
   3  11   5 837.347 90.0466   5
   4  11   5 1332.08 107.596  12
   4 -11   5 1460.20 107.294   8
   4 -11   5 1335.94 107.920   6
   4  11   5 1170.83 103.113   5
   5  11   5 7.83700 38.4151  12
  -5  11  -5-3.88347 29.3082   7
   5  11   5 81.3008 35.0025   5
   5 -11   5 123.804 48.7715   6
  -6  11  -5 1331.50 101.341   7
   6  11   5 1100.51 107.552  12
   6 -11   5 1143.54 106.059   6
   6  11   5 1143.83 109.858   5
   7  11   5 295.312 65.8924  12
   7  11   5 273.989 63.6412  10
  -7  11  -5 230.386 49.6704   7
   7  11   5 253.902 56.0808   5
   7 -11   5 231.329 59.2552   6
   8 -11   5 64.9839 39.7961   6
   8  11   5 60.9697 42.0608  12
  -8  11  -5-23.2797 38.4681   7
   8  11   5 22.1497 42.3034  10
   8  11   5 27.1240 33.1080   5
   9 -11   5-5.65571 34.2928   6
   9  11   5 57.4157 40.1191  12
  -9  11  -5 11.9876 33.4778   7
   9  11   5 82.9090 46.0596  10
  10 -11   5-43.6213 48.6613   6
 -10  11  -5 27.5125 45.3661   7
  10  11   5-0.80147 47.4694  10
 -11  12   5 199.426 63.9194   7
 -10 -12   5-3.73080 46.0733  11
 -10  12   5 30.5620 41.0284   7
 -10  12   5-11.7164 42.0776   5
  -9 -12   5 311.026 76.1183  11
  -9  12   5 324.085 72.5064   7
  -9  12   5 299.082 72.8972   5
  -8  12   5-3.12736 41.0462   5
  -8 -12   5 17.4068 49.2966  11
  -8  12   5-8.58975 36.9972   7
  -8 -12   5-9.44298 30.1573   8
  -7  12   5 361.985 69.8259   5
  -7 -12   5 379.227 75.8679  11
  -7  12   5 326.526 70.0980   7
  -7 -12   5 320.731 64.7468   8
  -6  12   5-22.9307 34.5153   5
  -6 -12   5-8.26973 42.1630  11
  -6  12   5-20.5722 38.3299   7
  -6 -12   5 15.5381 34.2795   8
  -5  12   5-23.8384 32.6757   5
  -5 -12   5 42.7037 50.1831  11
  -5  12   5-28.6490 43.7385   7
  -5 -12   5 78.9340 42.2501   8
  -4  12   5 1964.76 135.681   7
  -4 -12   5 1869.51 141.712  11
  -4  12   5 1969.20 135.253   5
  -4 -12   5 1852.15 131.680   8
  -3  12   5 1093.88 103.519  12
  -3  12   5 1172.12 106.874   7
  -3  12   5 1143.59 104.992   5
  -3 -12   5 1059.36 100.217   8
  -2  12   5-2.43238 36.4433   5
  -2  12   5 14.1739 38.2643  12
  -2 -12   5 7.36441 34.0312   8
  -1  12   5 1531.65 117.900  12
  -1  12   5 1707.83 127.993   5
  -1 -12   5 1544.27 117.063   8
   0  12   5 2744.54 154.109  12
   0  12   5 2755.30 155.547   5
   0 -12   5 2984.61 161.259   8
   0 -12   5 2822.21 143.261   6
   1  12   5 1843.24 128.917  12
   1  12   5 1921.04 130.635   5
   1 -12   5 1936.40 129.903   8
   1 -12   5 1838.85 121.310   6
   2  12   5 2739.68 161.257  12
   2 -12   5 3094.25 162.267   8
   2  12   5 2918.77 162.805   5
   2 -12   5 2840.19 152.178   6
   3 -12   5 325.715 62.4017   6
   3  12   5 345.590 70.0446  12
   3  12   5 404.972 73.3888   5
   3 -12   5 329.078 61.7903   8
   4 -12   5 79.1020 39.9884   6
   4  12   5 95.4828 40.3875   5
   4  12   5 59.5837 40.7511  12
   4 -12   5 51.1107 36.9010   8
   5  12   5 543.193 81.2908  12
   5  12   5 397.059 70.0135   5
   5 -12   5 545.483 77.5875   6
   6  12   5 209.260 61.1419  12
  -6  12  -5 108.972 37.4492   7
   6  12   5 202.107 54.7564   5
   6 -12   5 148.815 47.8134   6
   7  12   5 11.9540 43.4075  12
  -7  12  -5-38.9236 42.1549   7
   7  12   5-2.41240 35.5626   5
   7 -12   5-21.6070 40.0474   6
   8 -12   5-9.97542 32.2102   6
   8  12   5 69.1604 54.9290  12
   8  12   5 25.5639 47.4255  10
  -8  12  -5-39.6482 40.9431   7
   8  12   5 55.2327 42.0566   5
   9 -12   5 73.8949 47.8146   6
   9  12   5 46.2056 49.7801  12
  -9  12  -5 20.4509 39.6728   7
   9  12   5-47.9769 47.5080  10
 -10  13   5 189.212 56.8273   5
 -10 -13   5 194.767 63.6815  11
 -10  13   5 268.199 68.3665   7
  -9  13   5-37.9711 51.9440   5
  -9 -13   5 72.2685 52.6463  11
  -9  13   5 26.0357 51.2162   7
  -8  13   5 93.4275 55.9391   5
  -8 -13   5 78.7714 47.2282  11
  -8  13   5 98.9327 52.6684   7
  -8 -13   5 2.51133 33.0593   8
  -7  13   5 139.492 51.8758   5
  -7 -13   5 145.130 60.7321  11
  -7  13   5 104.941 47.4314   7
  -7 -13   5 60.5846 40.0662   8
  -6  13   5 108.860 49.9840   5
  -6 -13   5 118.437 55.2883  11
  -6  13   5 60.1071 34.0335   7
  -6 -13   5 52.5333 43.6824   8
  -5 -13   5 35.7790 47.8058  11
  -5  13   5 27.2847 37.6018   5
  -5  13   5 31.2688 36.8572   7
  -5 -13   5-12.3162 34.8890   8
  -4  13   5 186.627 52.1333   5
  -4  13   5 146.812 45.8471   7
  -4 -13   5 166.947 47.3889   8
  -3  13   5 65.9139 49.3752   5
  -3  13   5 120.614 45.8574  12
  -3  13   5-3.83339 35.9176   7
  -3 -13   5 58.4690 42.9988   8
  -2  13   5-7.95662 42.3767  12
  -2  13   5 38.4218 38.7701   5
  -2 -13   5 42.8224 31.6904   8
  -1  13   5 285.994 59.0387   5
  -1  13   5 237.114 57.1626  12
  -1 -13   5 400.297 68.2141   8
   0  13   5 1139.87 105.414   5
   0  13   5 1063.65 105.241  12
   0 -13   5 1124.66 106.920   8
   0 -13   5 1073.34 94.2468   6
   1 -13   5 17.6697 27.3613   6
   1  13   5 1.64692 37.2259  12
   1  13   5-6.67163 37.9434   5
   1 -13   5-19.6446 37.8921   8
   2 -13   5 519.068 72.9264   6
   2  13   5 545.527 82.5327  12
   2  13   5 549.290 76.9848   5
   2 -13   5 545.576 75.9216   8
   3 -13   5 89.5391 41.7739   6
   3  13   5 96.1856 44.7192  12
   3  13   5 74.4986 46.1697   5
   3 -13   5 35.5770 33.9083   8
   4 -13   5 457.847 68.8004   6
   4  13   5 542.839 75.8588   5
   4 -13   5 634.810 80.9362   8
   4  13   5 660.028 89.9310  12
   5  13   5 95.2428 54.1444  12
   5  13   5 20.0064 35.3280   5
   5 -13   5 103.252 42.0735   8
   5 -13   5-15.5535 36.0889   6
   6  13   5 244.246 61.8253  12
   6  13   5 105.575 46.9724   5
   6 -13   5 157.275 51.3507   6
   7  13   5-17.8927 47.5868  12
  -7  13  -5 75.8180 42.4995   7
   7 -13   5-10.3516 38.4203   6
   8 -13   5 53.9625 40.1699   6
   8  13   5 35.0165 45.5444  12
  -8  13  -5 23.0692 30.9977   7
   9  13   5 5.46037 35.8705  12
  -9  13  -5 22.7901 31.1859   7
  -9  14   5 86.7491 55.1121   5
  -9 -14   5 145.197 69.0819  11
  -9  14   5-7.22533 44.6764   7
  -8  14   5 112.779 58.0903   5
  -8 -14   5 34.3314 60.1585  11
  -8  14   5 36.7568 45.5294   7
  -8 -14   5 73.0555 50.0419   8
  -7  14   5 683.198 98.9226   5
  -7 -14   5 819.874 110.233  11
  -7  14   5 732.049 102.689   7
  -7 -14   5 668.473 93.2160   8
  -6  14   5 24.3330 47.7570   5
  -6 -14   5-62.6939 54.1907  11
  -6  14   5-0.77800 42.6458   7
  -6 -14   5 16.1643 32.4985   8
  -5  14   5 54.7150 39.8257   5
  -5 -14   5 32.6359 45.9210  11
  -5  14   5 12.4067 36.6092   7
  -5 -14   5 41.3844 37.1102   8
  -4  14   5 234.269 56.8912   5
  -4  14   5 275.252 60.8510   7
  -4 -14   5 189.023 61.5232   8
  -3  14   5 9.59748 43.1201   5
  -3  14   5 57.8238 47.5201  12
  -3 -14   5 1.69438 38.2295   8
  -2  14   5 83.3058 47.4376   5
  -2  14   5 79.2092 44.4110  12
  -2 -14   5 104.400 49.0371   8
  -1  14   5 369.097 69.4960   5
  -1  14   5 333.097 72.4296  12
  -1 -14   5 323.392 64.5010   8
   0  14   5 176.485 49.2862   5
   0  14   5 222.284 60.2661  12
   0 -14   5 227.264 53.1620   8
   1 -14   5 26.8168 27.4605   6
   1  14   5 89.2966 49.0585  12
   1  14   5 110.396 47.6785   5
   1 -14   5-41.3826 50.3260   8
   2 -14   5-23.0846 36.9655   6
   2  14   5 69.4488 41.7658  12
   2  14   5 41.5920 37.3319   5
   2 -14   5 30.6277 39.1060   8
   3 -14   5 90.6727 40.2968   6
   3  14   5 101.006 51.6037  12
   3  14   5 191.170 55.2440   5
   3 -14   5 88.8687 36.3284   8
   4 -14   5-17.4854 34.5890   6
   4  14   5 27.6624 42.8984  12
   4  14   5 30.4351 42.5564   5
   4 -14   5-4.69506 35.6748   8
   5  14   5 27.9935 44.4675  12
   5 -14   5 52.6780 36.2039   8
   5 -14   5 92.9742 41.1604   6
   6  14   5-7.49382 40.3920  12
   6 -14   5-29.1268 40.0593   6
   7  14   5 206.589 61.1318  12
   7 -14   5 134.887 51.4265   6
  -8  14  -5 64.2537 42.2779   7
   8  14   5 114.525 52.7047  12
  -7  15   5-2.11984 44.7560   5
  -7 -15   5 112.568 57.6004  11
  -7  15   5 66.8513 48.9964   7
  -7 -15   5 43.4758 41.0570   8
  -6  15   5 57.1903 47.9667   5
  -6 -15   5 58.5447 46.5505  11
  -6  15   5 55.2021 44.2137   7
  -6 -15   5 74.6603 48.9142   8
  -5  15   5 163.108 54.6388   5
  -5  15   5 60.4080 43.4137   7
  -5 -15   5 70.5428 43.4622   8
  -4  15   5 52.5729 46.6338   5
  -4  15   5-14.2407 53.1376   7
  -4 -15   5 104.215 49.5107   8
  -3  15   5 2.14662 38.3524   5
  -3  15   5 12.6416 40.4139  12
  -3 -15   5-41.3680 47.0161   8
  -2  15   5 108.768 57.8766  12
  -2  15   5 202.959 57.9119   5
  -2 -15   5 123.223 55.0215   8
  -1  15   5 43.8847 43.7539   5
  -1  15   5 128.770 55.7463  12
  -1 -15   5 96.5035 50.8235   8
   0  15   5 313.964 67.7984  12
   0  15   5 224.823 56.5847   5
   0 -15   5 322.488 65.7215   8
   1 -15   5-43.5963 39.8648   6
   1  15   5-6.46165 41.3943  12
   1  15   5 23.5110 32.1531   5
   1 -15   5-48.0688 45.4456   8
   2 -15   5 295.351 59.2730   6
   2  15   5 304.811 71.8935  12
   2  15   5 266.044 63.2085   5
   2 -15   5 188.230 49.1391   8
   3 -15   5 117.900 48.1577   6
   3  15   5 124.536 58.0190  12
   3 -15   5 13.5337 38.0836   8
   4 -15   5 71.9766 40.6992   6
   4  15   5 95.5110 58.4147  12
   4 -15   5 13.0361 35.0664   8
   5 -15   5 23.6708 41.6041   6
   5 -15   5 5.61592 31.3556   8
   6 -15   5 7.96442 35.0316   6
   6  15   5 139.218 63.5087  12
  -6  16   5 4.98821 46.1938   5
  -6 -16   5 60.8375 49.4512   8
  -5  16   5 22.0912 44.0700   5
  -5  16   5 70.7131 53.7463   7
  -5 -16   5 50.0739 46.9767   8
  -4  16   5-0.83184 38.8437   5
  -4 -16   5-44.3549 46.6573   8
  -3  16   5 3.50021 40.1694   5
  -3 -16   5-42.3077 39.8696   8
  -2  16   5 19.7563 38.3211   5
  -2  16   5 66.0457 52.1801  12
  -2 -16   5 107.728 54.7480   8
  -1  16   5 135.800 56.3190  12
  -1  16   5 196.609 59.3431   5
  -1 -16   5 274.917 71.0649   8
   0  16   5 25.2537 45.5903  12
   0 -16   5 70.7451 43.8091   8
   1  16   5 272.216 73.2831  12
   1 -16   5 192.333 60.5342   8
   2 -16   5-67.2821 45.4802   6
   2  16   5-40.3906 46.2723  12
   2 -16   5 43.3950 46.0332   8
   3 -16   5 12.4227 35.2187   6
   3  16   5 5.62499 44.6742  12
   3 -16   5 65.4604 47.9985   8
   4 -16   5 171.177 56.7546   6
   4  16   5 237.153 74.3203  12
   4 -16   5 290.321 70.3203   8
   5 -16   5 272.057 62.6409   8
  -4  17   5 120.601 58.5824   5
  -2  17   5 616.462 101.838  12
  -2 -17   5 374.599 79.5720   8
  -1 -17   5 206.303 68.6827   8
  -1  17   5 30.8661 40.8102  12
   0  17   5 233.843 72.8742  12
   0 -17   5 194.178 68.9999   8
   1  17   5 126.700 51.5710  12
   3 -17   5 273.816 62.8531   6
 -14   0   6 70.5914 51.2789  13
 -13   0   6 277.200 66.6760  13
 -12   0   6 126.498 43.3524   8
 -12   0   6 194.298 57.1815  13
 -11   0   6 111.869 41.6918   8
 -11   0   6 221.951 59.2470  13
 -10   0   6 509.061 69.9273  13
 -10   0   6 561.621 70.9108   8
  -9   0   6 440.746 63.0723   8
  -9   0   6 330.763 56.2682  13
  -8   0   6-44.0093 39.4686   8
  -8   0   6-0.52699 26.3273  13
  -7   0   6 899.725 77.9161  13
  -7   0   6 1155.67 89.4085   8
  -7   0   6 1016.20 70.9509   6
  -6   0   6 2224.89 110.555  13
  -6   0   6 2390.19 123.079   8
  -6   0   6 2435.63 106.911   6
  -5   0   6 742.865 69.4344   8
  -5   0   6 602.473 55.0413   6
  -4   0   6 2481.99 99.6442   5
  -4   0   6 2359.34 110.311   9
  -4   0   6 2536.30 118.982   8
  -4   0   6 2552.29 110.997   6
  -3   0   6 5694.60 145.989   5
  -3   0   6 5468.43 162.548   9
  -3   0   6 5672.15 171.414   8
  -3   0   6 5783.39 164.919   6
  -2   0   6 3388.92 127.910   9
  -2   0   6 3318.37 109.923   5
  -2   0   6 3372.57 127.788   8
  -2   0   6 3396.87 127.980   6
  -1   0   6 28272.7 364.599   9
  -1   0   6 27872.8 317.791   5
  -1   0   6 27691.4 347.636   8
  -1   0   6 27778.2 368.230   6
   0   0   6 2053.08 88.3458   5
   0   0   6 2067.13 92.2387   8
   0   0   6 2222.48 105.811   6
  -1   0  -6 761.177 70.5006   2
   1   0   6 850.484 56.5616   8
   1   0   6 824.752 57.8081   5
   1   0   6 900.677 69.9233   6
   2   0   6 1430.19 108.151   4
  -2   0  -6 1439.93 104.021   2
   2   0   6 1653.04 82.7490   5
   2   0   6 1532.05 91.6869   6
  -3   0  -6 4870.52 151.378   7
   3   0   6 5034.34 164.997   6
   3   0   6 5002.46 151.029   5
  -4   0  -6 18755.5 311.154   7
   4   0   6 18156.1 318.978   6
   4   0   6 18739.4 301.511   5
  -5   0  -6 8431.06 223.093   7
   5   0   6 8131.91 218.657   6
  -6   0  -6 528.932 65.0351   7
   6   0   6 498.350 59.9039   6
  -7   0  -6 104.423 35.6600   7
  -8   0  -6 919.430 93.4227   7
  -9   0  -6 865.625 91.4837   7
 -10   0  -6 101.035 32.8613   7
 -11   0  -6 5.69411 38.8954   7
 -12   0  -6 828.055 101.425   7
 -13   0  -6 54.4368 53.0768   7
 -14  -1   6 404.212 86.9750  13
 -14   1   6 319.827 74.3487  13
 -13  -1   6 52.7429 44.1147  13
 -13   1   6 56.6541 46.1668  13
 -12   1   6 54.5584 30.8779   8
 -12  -1   6 77.9973 43.4833  13
 -12   1   6 106.721 44.7925  13
 -11  -1   6 738.901 87.5284  13
 -11   1   6 594.638 77.3945  13
 -11  -1   6 682.501 81.2619   8
 -11   1   6 665.592 78.6254   8
 -10  -1   6 74.9302 34.8276   8
 -10   1   6 22.6093 29.6009   8
 -10  -1   6 91.4097 44.9259  13
 -10   1   6 49.4959 35.2705  13
  -9   1   6 636.796 74.3400  13
  -9  -1   6 554.159 70.8816  13
  -9  -1   6 585.015 70.9676   8
  -9   1   6 556.580 70.8255   8
  -8  -1   6 2911.13 147.446  13
  -8   1   6 3108.82 144.296  13
  -8  -1   6 3017.43 138.088  11
  -8  -1   6 3154.63 153.471   8
  -8   1   6 3181.56 149.419   8
  -7  -1   6 5.91511 26.6190   8
  -7   1   6 19.6685 28.4792   8
  -7  -1   6 9.04400 24.2243  13
  -7   1   6 18.2208 24.4845  13
  -7  -1   6 8.80992 18.1943   6
  -7  -1   6 18.7599 27.0228  11
  -6   1   6 1757.56 93.8361  13
  -6  -1   6 1923.75 98.0642  11
  -6   1   6 1903.94 96.2144   5
  -6  -1   6 1768.18 111.320   8
  -6   1   6 1777.17 107.684   8
  -6  -1   6 1854.91 92.6586   6
  -6   1   6 1792.10 93.5923   6
  -5   1   6 2752.07 112.308  13
  -5  -1   6 2803.30 111.480  11
  -5   1   6 2844.60 114.323   5
  -5  -1   6 2870.27 120.319   9
  -5  -1   6 2878.99 131.781   8
  -5   1   6 2862.40 129.962   8
  -5  -1   6 2727.53 115.526   6
  -5   1   6 3103.09 121.722   6
  -4   1   6 38.7897 24.0711   8
  -4   1   6 62.4300 18.7255   5
  -4  -1   6 17.0348 19.3350   6
  -4   1   6 48.3632 20.5148   6
  -4  -1   6 109.101 30.6264   9
  -4  -1   6 38.1428 24.8676   8
  -3   1   6 13355.7 237.026   5
  -3  -1   6 13996.8 255.338   9
  -3   1   6 14142.5 269.739   9
  -3  -1   6 14106.0 269.460   8
  -3   1   6 14057.0 266.898   8
  -3  -1   6 14275.5 260.867   6
  -3   1   6 14382.3 260.459   6
  -2  -1   6 64273.5 542.209   9
  -2   1   6 64670.9 568.143   9
  -2   1   6 63973.0 510.212   5
  -2  -1   6 63659.5 552.896   8
  -2   1   6 63302.4 543.538   8
  -2  -1   6 64449.7 562.288   6
  -2   1   6 64443.6 553.840   6
  -1   1   6 8237.47 202.063   9
  -1   1   6 8114.73 182.072   5
  -1  -1   6 7789.60 157.626   5
  -1  -1   6 7935.08 190.056   8
  -1   1   6 7995.19 185.758   8
  -1  -1   6 8353.50 203.500   6
  -1   1   6 8169.48 198.447   6
   0   1  -6 5444.25 183.801   4
   0   1   6 5229.26 146.937   5
   0  -1   6 5326.18 150.323   8
   0  -1   6 5060.57 129.225   5
   0   1   6 5411.52 145.522   8
   0  -1   6 5268.35 163.357   6
   0   1   6 5362.08 162.813   6
   1  -1   6 3854.25 169.617   1
   1   1   6 3887.87 129.697   5
   1  -1   6 3676.29 119.655   8
   1   1   6 3929.11 118.362   8
   1  -1   6 3759.48 115.637   5
   1  -1   6 3828.95 142.381   6
   1   1   6 3764.85 137.805   6
  -1   1  -6 3935.55 169.184   4
  -2   1  -6 1672.19 84.2956   7
  -2  -1  -6 1860.28 115.070   2
   2   1   6 1698.95 87.8980   5
   2  -1   6 1613.16 93.6836   6
   2   1   6 1738.94 96.7098   6
   2  -1   6 1736.77 83.7368   5
  -3   1  -6 1254.58 76.9925   7
   3  -1   6 1242.31 83.2980   6
   3   1   6 1371.80 82.0106   5
   3   1   6 1254.68 82.7702   6
   3  -1   6 1375.33 79.5903   5
  -4   1  -6 1903.29 99.4150   7
   4  -1   6 1887.50 106.366   6
   4   1   6 1832.45 100.326   6
   4   1   6 1934.09 101.242   5
  -5  -1  -6 3421.11 143.585   7
  -5   1  -6 3184.66 133.965   7
   5  -1   6 3182.32 140.312   6
   5   1   6 3075.95 132.491   6
   5   1   6 3447.40 143.275   5
  -6  -1  -6 9509.83 245.607   7
  -6   1  -6 9459.84 240.755   7
   6  -1   6 9206.96 240.568   6
  -7  -1  -6 835.252 80.7694   7
  -7   1  -6 835.401 79.8839   7
  -8   1  -6 144.824 48.7463   7
  -8  -1  -6 152.862 47.7882   7
  -9  -1  -6 21.8126 37.5947   7
  -9   1  -6 89.2255 44.2534   7
 -10  -1  -6-1.65880 36.1305   7
 -10   1  -6-33.6841 36.4530   7
 -11  -1  -6-17.0516 38.3691   7
 -11   1  -6 30.4214 39.3682   7
 -12   1  -6 29.3074 42.2534   7
 -12  -1  -6 34.2417 42.2596   7
 -13  -1  -6 51.4168 45.2097   7
 -13   1  -6 36.5100 49.7724   7
 -14  -2   6 72.2842 54.7125  13
 -14   2   6 42.6451 43.5920  13
 -13  -2   6-42.8812 47.1818  13
 -13   2   6 14.2140 41.9077  13
 -12   2   6 136.062 44.5513   8
 -12  -2   6 159.515 51.7797  13
 -12   2   6 196.215 56.4705  13
 -11  -2   6 24.3842 34.5112   8
 -11   2   6-20.2380 32.4643   8
 -11  -2   6 35.2853 38.8909  13
 -11   2   6 62.4662 43.8912  13
 -10  -2   6 456.091 68.9404   8
 -10   2   6 362.321 57.6965   8
 -10  -2   6 440.733 69.9753  13
 -10   2   6 479.829 68.4402  13
 -10  -2   6 397.887 62.8830  11
  -9  -2   6 188.824 47.5146   8
  -9   2   6 130.407 35.2512   8
  -9   2   6 187.689 43.7245  13
  -9  -2   6 206.693 45.3184  11
  -9  -2   6 246.508 55.9346  13
  -8  -2   6 7971.45 241.757  13
  -8   2   6 7964.71 223.475  13
  -8  -2   6 7626.22 226.103  11
  -8   2   6 7857.29 219.658   5
  -8  -2   6 7938.74 240.403   8
  -8   2   6 7606.00 230.655   8
  -7   2   6 2083.83 107.805  13
  -7  -2   6 1927.28 108.634  11
  -7   2   6 1919.37 105.680   5
  -7  -2   6 2011.63 119.647   8
  -7   2   6 2089.20 120.452   8
  -6   2   6 422.582 57.0738   8
  -6   2   6 339.237 42.9160  13
  -6  -2   6 384.369 49.4898  11
  -6  -2   6 379.903 46.8700   9
  -6  -2   6 387.036 44.2972   6
  -6   2   6 389.998 50.0959   5
  -6  -2   6 355.568 54.2759   8
  -5  -2   6 978.289 71.2131  11
  -5   2   6 984.899 70.5464   5
  -5  -2   6 1019.69 71.0672   9
  -5  -2   6 1018.22 77.1438   8
  -5   2   6 1062.03 79.9990   8
  -5  -2   6 954.127 68.6200   6
  -5   2   6 1056.77 72.6889   6
  -4   2   6 122.512 32.2823   8
  -4   2   6 103.537 27.9169   5
  -4  -2   6 82.7543 26.7923   6
  -4   2   6 111.880 30.8374   6
  -4  -2   6 122.671 28.9371  11
  -4  -2   6 95.5006 25.2588   9
  -4  -2   6 51.6735 26.2028   8
  -3   2   6 1435.27 82.0786   5
  -3  -2   6 1688.39 87.3222   9
  -3   2   6 1605.13 93.9330   9
  -3  -2   6 1769.84 98.2049   8
  -3   2   6 1579.35 87.3741   8
  -3  -2   6 1633.26 91.1053   6
  -3   2   6 1670.56 90.1792   6
  -2   2   6 7309.44 198.929   9
  -2   2   6 6821.86 179.678   5
  -2  -2   6 6976.10 189.355   8
  -2   2   6 7212.71 180.726   8
  -2  -2   6 7417.51 192.861   6
  -2   2   6 7386.35 187.641   6
   1   2  -6 9627.00 252.130   4
  -1   2   6 8993.89 216.072   9
  -1   2   6 9065.34 202.341   5
  -1  -2   6 9462.95 210.866   8
  -1   2   6 9153.01 195.813   8
  -1  -2   6 9538.07 219.440   6
  -1   2   6 9175.51 212.097   6
   0   2   6 103.658 22.6852   8
   0  -2   6 53.2350 26.5172   1
   0  -2   6 41.7536 26.9187   6
   0   2  -6 96.3321 32.3281   4
   0   2   6 95.4359 28.2868   6
   0   2  -6 70.1762 17.9763   7
   0   2   6 70.8998 20.3402   5
   0   2   6 54.1389 23.7410   9
   0  -2   6 68.3114 23.9218   8
  -1   2  -6 1655.91 77.5103   7
   1   2   6 1525.63 85.9464   5
   1  -2   6 1630.68 83.0945   8
   1   2   6 1686.84 76.0788   8
   1  -2   6 1563.57 91.7732   6
   1  -2   6 1568.22 71.1901   5
   1   2   6 1593.61 90.0474   6
  -2   2  -6 1109.79 67.7936   7
   2   2   6 953.089 69.7290   5
   2  -2   6 1074.50 78.7158   6
   2   2   6 1064.82 75.2265   6
   2  -2   6 1111.43 64.8898   5
  -3   2  -6 2983.38 116.285   7
   3  -2   6 2714.31 127.345   6
   3   2   6 2704.98 119.478   5
   3   2   6 2695.01 118.339   6
  -4   2  -6 12568.3 251.054   7
   4  -2   6 11866.4 265.793   6
   4   2   6 12167.2 256.763   5
   4   2   6 11706.0 248.014   6
  -5   2  -6 13550.7 282.493   7
   5  -2   6 13859.3 295.583   6
   5   2   6 13846.6 272.729   6
   5   2   6 13985.8 285.455   5
  -6  -2  -6 1529.09 107.030   7
  -6   2  -6 1554.03 104.351   7
   6  -2   6 1549.32 103.528   6
   7  -2   6 184.137 41.8279   6
  -7  -2  -6 220.320 50.8983   7
  -7   2  -6 196.932 47.2466   7
  -8  -2  -6 4.22140 33.0839   7
  -8   2  -6 47.7820 38.2038   7
  -9  -2  -6 215.779 55.5906   7
  -9   2  -6 215.334 53.4099   7
 -10  -2  -6 87.4131 43.6632   7
 -10   2  -6 91.2359 35.1466   7
 -11  -2  -6-43.0202 47.0475   7
 -11   2  -6-12.2891 34.8771   7
 -12  -2  -6-9.82821 37.5769   7
 -12   2  -6 37.3392 45.9872   7
 -13  -2  -6 140.783 54.4047   7
 -14  -3   6 369.308 81.6395  13
 -14   3   6 422.493 81.0269  13
 -14  -3   6 425.680 85.6104  11
 -13   3   6 95.6575 52.7631  13
 -13  -3   6 83.6821 55.4151  13
 -13  -3   6-34.0645 44.0079  11
 -12  -3   6 1118.16 117.909  13
 -12   3   6 1067.17 105.247  13
 -12  -3   6 1107.79 112.737  11
 -12   3   6 1200.12 104.742   8
 -11  -3   6 49.3447 36.2685   8
 -11   3   6 68.3927 37.6425   8
 -11  -3   6 60.4002 44.7819  13
 -11   3   6-7.75461 30.0303  13
 -11  -3   6 54.6360 41.9705  11
 -10  -3   6 79.0557 38.3747   8
 -10   3   6 83.3273 37.3211   8
 -10   3   6 43.0836 34.7891  13
 -10  -3   6 31.8024 34.4994  11
  -9   3   6 3872.24 166.443  13
  -9  -3   6 4086.25 179.597  11
  -9   3   6 4003.59 172.462   5
  -9  -3   6 4002.01 179.443   8
  -9   3   6 4127.21 173.913   8
  -8  -3   6 44.3820 30.3491   8
  -8   3   6 41.0009 36.9609   8
  -8   3   6 64.1563 31.5985  13
  -8  -3   6 15.8398 29.7988  11
  -8   3   6-21.5653 38.2833   5
  -7   3   6 871.178 69.6547  13
  -7  -3   6 875.380 77.7093  11
  -7   3   6 920.839 79.5100   5
  -7  -3   6 727.125 78.9935   8
  -7   3   6 765.390 73.0000   8
  -6  -3   6 15359.0 300.534  11
  -6   3   6 15336.1 298.081   5
  -6  -3   6 15273.2 320.641   8
  -6   3   6 15839.4 308.986   8
  -6  -3   6 15613.1 267.559   6
  -5   3   6 298.314 41.1966   8
  -5  -3   6 441.514 46.1387   6
  -5  -3   6 421.209 51.6697  11
  -5   3   6 557.564 57.7501   5
  -5  -3   6 461.855 54.2735   8
  -4  -3   6 2739.43 117.387  11
  -4   3   6 2727.47 120.118   5
  -4  -3   6 2660.55 107.049   9
  -4  -3   6 2574.19 125.529   8
  -4   3   6 2676.19 120.374   8
  -4  -3   6 2673.43 113.718   6
  -4   3   6 2769.40 116.672   6
  -3  -3   6 3695.59 131.344  11
  -3   3   6 3459.40 132.327   5
  -3  -3   6 3545.35 124.235   9
  -3  -3   6 3572.01 143.245   8
  -3   3   6 3667.69 134.879   8
  -3  -3   6 3675.50 134.951   6
  -3   3   6 3362.81 127.939   6
  -2   3   6 53.7415 19.9068   8
  -2  -3   6 137.895 32.0778   6
  -2   3   6 82.4008 26.7262   5
  -2   3   6 141.699 32.3582   6
  -2  -3   6 120.213 29.0239  11
  -2   3   6 49.9392 23.3088   9
  -2  -3   6 131.096 28.8357   8
   1   3  -6 9318.50 265.207   4
  -1   3   6 9140.31 222.278   9
  -1   3   6 9190.20 212.993   5
  -1  -3   6 9103.63 212.332   8
  -1   3   6 9078.15 195.000   8
  -1  -3   6 8777.21 216.010   6
  -1   3   6 9411.62 211.418   6
   0   3  -6 3662.32 106.297   7
   0   3   6 3646.54 141.780   9
   0   3   6 3680.16 136.060   5
   0  -3   6 3698.30 131.680   8
   0   3   6 3623.29 117.198   8
   0  -3   6 3702.28 141.159   6
   0   3   6 3429.35 130.267   6
  -1   3  -6 1894.42 82.1679   7
   1   3   6 1793.83 98.8178   5
   1  -3   6 1937.75 92.8548   8
   1  -3   6 1876.41 102.696   6
   1   3   6 1769.27 94.4054   6
  -2   3  -6 7457.62 172.450   7
   2  -3   6 7216.84 175.058   8
   2   3   6 7204.78 195.607   5
   2  -3   6 7060.19 200.915   6
   2   3   6 7062.35 185.968   6
  -3   3  -6 1746.66 90.0702   7
   3  -3   6 1542.84 98.7271   6
   3   3   6 1710.39 98.2207   5
   3   3   6 1533.54 88.1885   6
  -4   3  -6 13446.6 261.200   7
   4  -3   6 13086.9 286.775   6
   4   3   6 13013.1 275.909   5
   4   3   6 13236.5 256.831   6
  -5   3  -6 2043.65 115.036   7
   5  -3   6 2052.96 117.895   6
   5   3   6 2270.60 123.062   5
   6  -3   6 147.091 39.1331   6
  -6  -3  -6 75.5308 36.8686   7
  -6   3  -6 113.205 37.1246   7
   6   3   6 162.176 48.8007   5
   7  -3   6 156.407 41.1752   6
  -7  -3  -6 157.904 49.7949   7
  -7   3  -6 188.448 46.5867   7
  -8  -3  -6-22.2235 32.6256   7
  -8   3  -6 10.6500 37.2702   7
  -9  -3  -6 8.13269 34.6167   7
  -9   3  -6 34.7580 34.1793   7
 -10  -3  -6 136.491 49.2922   7
 -10   3  -6 198.965 53.0899   7
 -11  -3  -6 186.284 50.4136   7
 -11   3  -6 177.863 57.8744   7
 -12  -3  -6-5.37424 36.4370   7
 -12   3  -6 5.39586 43.1516   7
 -13  -3  -6 17.0136 42.5854   7
 -14   4   6-38.3860 47.5241  13
 -14  -4   6 65.9339 54.6414  11
 -13   4   6 58.0449 39.6416  13
 -13  -4   6-10.0559 44.5810  11
 -12   4   6 58.6004 41.8433   8
 -12   4   6-14.3501 35.5166  13
 -12  -4   6 34.6381 47.1245  11
 -11   4   6 692.807 81.8903  13
 -11  -4   6 651.380 87.4422  11
 -11  -4   6 817.796 89.2006   8
 -11   4   6 673.489 79.8757   8
 -10  -4   6 15.5780 28.4330   8
 -10   4   6 8.14358 27.5302   8
 -10   4   6 26.1470 32.0883  13
 -10  -4   6 71.1364 47.3508  11
 -10   4   6 50.9636 38.7929   5
  -9  -4   6-4.44954 27.3054   8
  -9   4   6-0.40053 27.7953   8
  -9   4   6-10.0733 25.2117  13
  -9  -4   6-44.6085 40.7828  11
  -9   4   6-14.3596 28.4247   5
  -8  -4   6 836.558 84.7286  11
  -8   4   6 940.660 85.0688   5
  -8  -4   6 952.060 88.5190   8
  -8   4   6 917.450 84.9476   8
  -7  -4   6 4793.18 184.078  11
  -7   4   6 4746.47 179.765   5
  -7  -4   6 4965.10 190.346   8
  -7   4   6 5017.21 184.980   8
  -6  -4   6 11696.1 271.418  11
  -6   4   6 11659.3 268.558   5
  -6  -4   6 11422.5 280.864   8
  -6   4   6 11327.4 268.478   8
  -5   4   6 5451.18 165.805   7
  -5  -4   6 5379.89 179.251  11
  -5   4   6 5568.55 181.674   5
  -5  -4   6 5461.29 189.215   8
  -5   4   6 5489.82 180.667   8
  -5  -4   6 5414.34 161.730   6
  -4  -4   6 17128.8 304.498  11
  -4   4   6 16718.4 308.246   5
  -4  -4   6 16911.1 323.262   8
  -4   4   6 17325.6 304.110   8
  -4  -4   6 16865.4 288.321   6
  -4   4   6 16859.5 290.591   6
  -3  -4   6 869.933 69.6442  11
  -3   4   6 783.838 67.4248   5
  -3  -4   6 853.313 73.7389   8
  -3   4   6 813.275 65.8698   8
  -3  -4   6 923.382 71.2190   6
  -3   4   6 912.273 69.7310   6
  -2   4   6 174.448 32.1568   8
  -2  -4   6 204.062 35.6877   6
  -2   4   6 171.013 36.2915   5
  -2  -4   6 156.670 33.6016  11
  -2   4   6 179.876 37.3236   6
  -2   4   6 187.604 39.7085   9
  -2  -4   6 195.920 37.7746   8
  -1   4   6 45.7016 20.4223   8
  -1  -4   6 8.06378 22.5084   6
  -1   4   6-20.5796 24.4140   5
  -1   4   6 31.6145 22.0102   6
  -1   4   6 9.48352 22.6122   9
  -1  -4   6 22.9142 24.8483   8
   0   4   6 3633.47 142.696   9
   0   4   6 3630.97 141.193   5
   0  -4   6 3664.84 135.170   8
   0  -4   6 3708.99 144.016   6
   0   4   6 3778.01 119.879   8
   0   4   6 3655.84 132.018   6
   1  -4   6 0.29483 22.5689   6
   1   4   6 0.66546 22.6835   6
  -1   4  -6 32.5514 19.2372   7
   1   4   6 18.8100 21.8060   5
   1   4   6 28.0375 25.1561   9
   1  -4   6 20.1269 22.4865   8
  -2   4  -6 4728.78 145.337   7
   2  -4   6 5165.13 154.225   8
   2   4   6 5282.12 173.213   5
   2  -4   6 5163.35 174.760   6
   2   4   6 4967.66 155.652   6
  -3   4  -6 1439.68 82.3396   7
   3  -4   6 1471.80 98.8118   6
   3   4   6 1273.00 88.7662   5
   3   4   6 1371.54 82.9716   6
  -4   4  -6 5246.14 165.309   7
   4  -4   6 5308.04 185.085   6
   4   4   6 5328.13 184.844   5
  -5   4  -6 1823.80 105.145   7
   5  -4   6 1688.82 111.810   6
   5   4   6 1915.33 117.196   5
   6  -4   6 32.7125 28.1869   6
  -6   4  -6 23.8367 32.6591   7
   6   4   6 98.4579 43.8974   5
   7  -4   6 313.193 54.5911   6
  -7  -4  -6 340.771 54.5110   7
  -7   4  -6 306.571 51.3632   7
  -8  -4  -6 636.598 76.8914   7
  -8   4  -6 688.344 78.0513   7
   8  -4   6 705.359 78.5567   6
  -9  -4  -6 718.831 83.9687   7
  -9   4  -6 887.862 90.6202   7
 -10  -4  -6 6.80502 33.0366   7
 -10   4  -6 71.1660 47.2251   7
 -11  -4  -6 58.1288 36.6437   7
 -11   4  -6 116.845 48.1424   7
 -12  -4  -6 19.8336 42.5676   7
 -12   4  -6 56.7493 47.4356   7
 -14   5   6 123.450 54.3521  13
 -14  -5   6 197.822 77.5506  11
 -13   5   6 49.4414 39.7649   8
 -13   5   6 14.5279 39.5876  13
 -13  -5   6-76.7112 56.3912  11
 -12   5   6 265.731 55.8165   8
 -12   5   6 255.553 58.9634  13
 -12  -5   6 276.461 66.8711  11
 -11  -5   6 103.724 46.4101   8
 -11   5   6 250.025 51.6486   8
 -11   5   6 235.970 53.9553  13
 -11  -5   6 214.051 57.3161  11
 -11   5   6 280.899 62.6910   5
 -10  -5   6 52.3604 36.2594   8
 -10   5   6 122.293 41.5597   8
 -10   5   6 79.2131 35.5321  13
 -10  -5   6 39.5975 34.7411  11
 -10   5   6 116.160 49.7870   5
  -9  -5   6 1063.84 101.806  11
  -9   5   6 904.937 89.5434   5
  -9  -5   6 1128.32 100.572   8
  -9   5   6 1020.19 92.2443   8
  -8   5   6 151.334 46.3573   8
  -8  -5   6 129.086 41.5511  11
  -8   5   6 111.780 41.5104   5
  -8  -5   6 155.523 44.9469   8
  -7   5   6 471.682 61.2343   8
  -7  -5   6 491.603 66.0072  11
  -7   5   6 453.884 62.4418   5
  -7  -5   6 587.698 72.3660   8
  -6   5   6 616.361 72.8688   5
  -6   5   6 506.632 68.3015   8
  -6   5   6 553.963 63.7399   7
  -6  -5   6 669.371 79.0005  11
  -6  -5   6 535.596 69.7265   8
  -5   5   6 1656.23 97.9939   7
  -5  -5   6 1566.02 106.584  11
  -5   5   6 1730.32 113.156   5
  -5  -5   6 1633.32 111.622   8
  -5   5   6 1695.18 104.480   8
  -4  -5   6 1245.47 90.4429  11
  -4   5   6 1136.24 90.3182   5
  -4  -5   6 1214.07 94.4092   8
  -4   5   6 1059.13 78.2260   8
  -4  -5   6 1044.45 75.7343   6
  -3  -5   6 10323.2 243.600  11
  -3   5   6 9793.81 239.856   5
  -3  -5   6 10156.8 251.618   8
  -3   5   6 10539.1 230.767   8
  -3  -5   6 10185.6 230.744   6
  -2   5   6 15.9959 19.6466   8
  -2  -5   6 28.7965 20.0911   6
  -2   5   6-21.6266 36.4884   5
  -2  -5   6-12.6011 34.0321  11
  -2   5   6 42.6810 30.4106   6
  -2   5   6 32.3711 26.6085   9
  -2  -5   6 26.4253 26.6381   8
  -1   5   6 785.772 59.3851  12
  -1   5   6 769.789 70.2104   9
  -1   5   6 714.589 66.2660   5
  -1  -5   6 867.821 71.6883   8
  -1  -5   6 837.886 70.2776   6
  -1   5   6 773.953 58.8779   8
  -1   5   6 827.790 65.6741   6
   0   5   6 5544.78 179.308   9
   0   5   6 5640.99 181.823   5
   0  -5   6 5749.60 175.245   8
   0  -5   6 5739.86 180.342   6
   0   5   6 5613.95 148.286   8
   0   5   6 5564.73 162.475   6
  -1   5  -6 3385.93 108.646   7
   1   5   6 3152.42 135.851   9
   1   5   6 3465.66 145.340   5
   1  -5   6 3300.81 132.266   8
   1  -5   6 3246.27 141.447   6
   1   5   6 3097.06 121.747   6
  -2   5  -6 11782.7 217.411   7
   2  -5   6 11424.7 238.979   8
   2   5   6 11734.7 267.162   5
   2  -5   6 11218.6 266.502   6
   2   5   6 11255.4 229.212   6
  -3   5  -6 849.894 65.3483   7
   3   5   6 674.002 69.1729   5
   3   5   6 800.439 63.1939   6
  -4   5  -6 773.034 65.9148   7
   4   5   6 679.637 66.7676  10
   4  -5   6 765.961 76.4701   6
   4   5   6 746.897 77.3235   5
  -5   5  -6 797.004 72.9892   7
   5   5   6 839.681 77.9722  10
   5  -5   6 802.023 80.2313   6
   5   5   6 809.432 82.6213   5
   6  -5   6 55.0961 38.6539   6
  -6   5  -6 30.9361 27.7573   7
   6   5   6 6.55656 25.9576  10
   6   5   6 11.6887 37.6684   5
   7  -5   6 135.775 46.3088   6
  -7   5  -6 135.619 46.6855   7
   7   5   6 71.1226 34.5924  10
   7   5   6 127.635 48.7477   5
   8  -5   6 369.175 63.0733   6
  -8  -5  -6 421.482 64.9044   7
  -8   5  -6 449.774 69.6257   7
   8   5   6 373.922 64.0181  10
   9  -5   6-19.9718 38.0371   6
  -9  -5  -6 27.9626 38.7202   7
  -9   5  -6 41.7696 38.0493   7
   9   5   6-6.27182 37.0527  10
 -10  -5  -6 179.431 49.8797   7
 -10   5  -6 230.546 58.6519   7
 -11  -5  -6 177.939 55.3705   7
 -11   5  -6 190.153 56.2519   7
 -12  -5  -6 88.9771 50.7560   7
 -12   5  -6 35.3512 43.3949   7
 -14   6   6 103.387 50.5014  13
 -13   6   6-5.17705 42.2418  13
 -13  -6   6-19.8871 52.1200  11
 -12   6   6 338.604 66.5636  13
 -12  -6   6 283.629 72.3274  11
 -12   6   6 337.775 76.5456   5
 -11   6   6 531.161 72.8786   8
 -11  -6   6 496.047 83.8224  11
 -11   6   6 449.497 78.8954   5
 -10   6   6 126.066 45.6825   8
 -10  -6   6 75.0802 40.5687  11
 -10   6   6 41.0906 34.0106   5
 -10  -6   6 119.126 43.8792   8
  -9   6   6 389.516 63.1880   8
  -9  -6   6 267.594 53.9861  11
  -9   6   6 308.275 59.6576   5
  -9  -6   6 311.607 56.5599   8
  -8  -6   6 2368.22 145.098  11
  -8   6   6 2476.88 144.230   5
  -8  -6   6 2290.72 139.777   8
  -8   6   6 2280.06 130.210   8
  -7   6   6 1870.83 111.234   7
  -7  -6   6 1997.97 128.127  11
  -7   6   6 1880.38 123.753   5
  -7  -6   6 1847.69 124.774   8
  -7   6   6 1874.64 115.855   8
  -6   6   6 15963.6 317.667   7
  -6  -6   6 15992.7 346.692  11
  -6   6   6 16743.9 346.113   5
  -6  -6   6 16613.1 353.302   8
  -6   6   6 15890.6 324.396   8
  -5   6   6 35009.1 465.810   7
  -5  -6   6 35419.8 493.331  11
  -5   6   6 34439.2 488.527   5
  -5  -6   6 34257.0 502.042   8
  -5   6   6 35696.9 460.333   8
  -4  -6   6 36316.1 485.899  11
  -4   6   6 36259.6 489.897   5
  -4  -6   6 36642.3 497.463   8
  -4   6   6 36000.6 449.528   8
  -4  -6   6 35980.2 437.869   6
  -3   6   6 52.6168 34.6883   8
  -3   6   6-11.0544 34.3253   5
  -3  -6   6 34.7020 29.7009   6
  -3  -6   6-31.7418 37.4437  11
  -3  -6   6 79.0568 45.0750   8
  -2  -6   6 2460.75 126.287  11
  -2   6   6 2477.49 127.767   5
  -2   6   6 2740.01 134.227   9
  -2  -6   6 2624.22 128.578   8
  -2  -6   6 2491.16 119.308   6
  -2   6   6 2420.30 108.842   8
  -1   6   6 3834.07 138.233  12
  -1   6   6 3829.17 156.928   9
  -1   6   6 3642.90 153.374   5
  -1  -6   6 3936.61 152.755   8
  -1  -6   6 3702.73 148.013   6
  -1   6   6 3793.48 130.049   8
  -1   6   6 3630.55 136.724   6
   0   6   6 826.843 65.2460  12
   0   6   6 811.161 74.8084   9
   0   6   6 876.129 75.4771   5
   0  -6   6 913.366 75.6097   8
   0  -6   6 845.033 73.4190   6
   0   6   6 839.560 59.7889   8
   0   6   6 984.177 70.4682   6
   1   6   6 1204.32 87.9459   9
   1   6   6 1092.09 87.6023   5
   1  -6   6 1232.01 82.7446   8
   1  -6   6 1167.56 87.7347   6
   1   6   6 1107.60 74.7883   6
  -2   6  -6 2794.05 109.776   7
   2  -6   6 2825.37 124.430   8
   2   6   6 2899.86 141.998   5
   2  -6   6 2808.03 134.484   6
   2   6   6 2695.88 112.318   6
  -3   6  -6 663.869 61.9859   7
   3   6   6 769.182 79.1917   5
   3  -6   6 629.918 68.6707   6
  -4   6  -6 1078.43 76.7633   7
   4   6   6 1050.35 85.3440  10
   4  -6   6 1162.50 99.1853   6
   4   6   6 989.362 88.2807   5
  -5   6  -6 3173.98 139.568   7
   5   6   6 3040.74 147.535  10
   5  -6   6 3152.21 156.153   6
   5   6   6 2825.98 150.007   5
   6  -6   6 35.6324 31.3961   6
  -6   6  -6 26.9528 31.3977   7
   6   6   6 27.9716 30.4719  10
   6   6   6 24.8946 39.5942   5
  -7   6  -6 2517.03 135.445   7
   7   6   6 2546.10 147.879  10
   7  -6   6 2596.69 148.783   6
   7   6   6 2636.41 149.897   5
  -8  -6  -6 2558.13 150.539   7
  -8   6  -6 2510.22 143.106   7
   8   6   6 2723.80 158.926  10
   8  -6   6 2463.20 151.203   6
   9  -6   6 504.699 76.6333   6
  -9  -6  -6 538.715 77.7400   7
  -9   6  -6 478.564 76.0877   7
   9   6   6 500.001 76.8878  10
 -10  -6  -6 57.5158 43.9337   7
 -10   6  -6 66.1487 46.5107   7
  10   6   6 47.3016 39.8455  10
 -11  -6  -6 66.8901 38.1264   7
 -11   6  -6 101.061 50.8411   7
  11   6   6 31.6819 39.2810  10
 -12  -6  -6 69.4766 42.9778   7
  12   6   6 81.4797 56.8620  10
 -13  -7   6 93.9175 58.3526  11
 -13   7   6 64.3114 59.6219   5
 -12  -7   6 29.9347 50.0577  11
 -12   7   6 89.3117 56.1865   5
 -11  -7   6 448.869 84.1395  11
 -11   7   6 287.287 65.3256   5
 -10  -7   6 325.107 70.1676  11
 -10   7   6 513.888 82.5186   5
 -10  -7   6 419.346 69.5930   8
  -9   7   6 37.4678 35.5635   8
  -9  -7   6 32.6420 44.8295  11
  -9   7   6 8.81049 36.2276   5
  -8   7   6 31.2319 32.2184   8
  -8  -7   6 31.4471 40.8544  11
  -8   7   6 54.0939 31.9752   7
  -8  -7   6 48.1784 32.3789   8
  -8   7   6 57.7099 33.1589   5
  -7  -7   6-32.9389 39.8992  11
  -7   7   6 120.604 35.9415   8
  -7   7   6 54.9468 33.1356   7
  -7  -7   6 57.6135 36.9039   8
  -7   7   6 47.9840 33.9357   5
  -6   7   6 111.199 40.6446   5
  -6   7   6 121.163 36.6294   8
  -6  -7   6 99.5464 42.0938  11
  -6   7   6 125.125 37.1751   7
  -6  -7   6 104.156 40.4799   8
  -5   7   6 805.128 84.6083   7
  -5  -7   6 857.600 92.9666  11
  -5   7   6 852.358 93.7181   5
  -5  -7   6 820.193 90.3366   8
  -5   7   6 795.207 76.9864   8
  -4   7   6 17067.0 337.334   7
  -4   7   6 17132.9 349.882   5
  -4  -7   6 16972.6 349.138   8
  -4   7   6 16230.8 307.951   8
  -4  -7   6 16803.8 345.784  11
  -3  -7   6 1079.35 82.1194  11
  -3   7   6 1276.76 95.7046   5
  -3  -7   6 1623.66 108.881   8
  -3  -7   6 1309.19 88.1277   6
  -3   7   6 1443.30 91.2983   8
  -2   7   6 504.887 64.9350   5
  -2   7   6 764.587 70.3109  12
  -2  -7   6 677.649 72.3924   8
  -2  -7   6 683.673 64.8732   6
  -1  -7   6 57.9162 31.7624   6
  -1   7   6-33.6871 48.4602   5
  -1   7   6 72.0147 29.7112  12
  -1   7   6 45.4171 27.1763   9
  -1  -7   6 89.7492 34.4140   8
   0  -7   6 337.513 50.3241   6
   0   7   6 371.937 49.2696  12
   0   7   6 288.852 54.1227   5
   0   7   6 362.538 53.4671   9
   0  -7   6 390.851 53.5367   8
   1   7   6 2055.55 107.438  12
   1   7   6 1997.60 113.138   9
   1   7   6 2125.34 124.311   5
   1  -7   6 1960.15 110.018   8
   1  -7   6 1997.52 115.593   6
   1   7   6 2103.47 102.146   6
   2   7   6 595.493 61.0406  12
   2  -7   6 653.542 63.9121   8
   2   7   6 638.019 74.0810   5
   2  -7   6 714.297 76.4850   6
   2   7   6 737.736 61.1643   6
  -3   7  -6 836.756 67.6891   7
   3  -7   6 863.997 72.4721   8
   3   7   6 864.063 85.0075   5
   3  -7   6 937.721 85.5173   6
   4  -7   6 412.662 62.8104   6
  -4   7  -6 405.778 52.9926   7
   4   7   6 347.404 54.6124   5
  -5   7  -6-20.7558 25.0132   7
   5   7   6-17.2659 29.2059  10
   5   7   6-31.5844 36.5613   5
   6  -7   6 273.164 50.3849   6
  -6   7  -6 453.104 62.1934   7
   6   7   6 368.866 59.8716  10
   6   7   6 474.828 68.4788   5
  -7   7  -6 608.306 74.4587   7
   7   7   6 611.017 81.5874  10
   7  -7   6 597.118 81.2807   6
   7   7   6 657.694 84.0341   5
   8  -7   6 181.052 51.6334   6
   8   7   6 98.2593 44.0954  10
  -8   7  -6 144.523 45.5699   7
   8   7   6 173.530 56.3846   5
   9  -7   6 212.837 53.7765   6
  -9   7  -6 326.077 63.7669   7
   9   7   6 234.181 60.3786  10
  -9  -7  -6 191.743 56.0901   7
  10  -7   6-4.78791 36.7585   6
 -10  -7  -6 30.2212 34.2623   7
 -10   7  -6 106.857 46.9948   7
  10   7   6 9.13819 34.9666  10
 -11  -7  -6 54.7860 39.7810   7
 -11   7  -6 42.6631 43.5233   7
  11   7   6 29.3251 35.8451  10
  12   7   6 167.628 64.2223  10
 -13   8   6 633.507 102.739   5
 -12  -8   6 155.821 61.0589  11
 -12   8   6 156.114 57.5770   5
 -11  -8   6 76.5830 44.0293  11
 -11   8   6 146.927 49.7503   5
 -10  -8   6 28.6171 39.8924  11
 -10   8   6 59.7624 45.3033   5
 -10  -8   6 49.1607 39.5060   8
  -9  -8   6 306.090 67.1546  11
  -9   8   6 282.400 55.5422   7
  -9   8   6 238.559 61.0506   5
  -9  -8   6 198.668 52.7788   8
  -8  -8   6 389.493 71.2548  11
  -8   8   6 339.655 58.8219   7
  -8  -8   6 388.606 65.8665   8
  -8   8   6 461.023 76.9586   5
  -7   8   6 124.349 44.3453   5
  -7  -8   6 116.042 51.0533  11
  -7   8   6 126.453 40.2563   7
  -7  -8   6 94.2844 42.5074   8
  -6   8   6 18.3773 41.6686   5
  -6  -8   6 61.3447 40.6970  11
  -6   8   6 32.7363 33.6526   7
  -6  -8   6 7.86174 31.9777   8
  -5   8   6 11722.6 294.844   7
  -5  -8   6 12218.1 314.145  11
  -5   8   6 11323.1 307.741   5
  -5  -8   6 11763.7 305.810   8
  -4   8   6 248.539 60.2635   5
  -4  -8   6 287.429 60.0652  11
  -4   8   6 311.675 55.3816   7
  -4  -8   6 279.529 62.6138   8
  -3  -8   6 2.16412 25.7962   6
  -3   8   6-33.1921 41.6006   5
  -3  -8   6-92.2903 54.2860  11
  -3  -8   6 56.4257 36.0919   8
  -2   8   6 2472.55 127.902  12
  -2   8   6 2295.64 136.310   5
  -2  -8   6 2552.24 136.998   8
  -2  -8   6 2270.34 119.147   6
  -1   8   6 6126.61 193.418  12
  -1   8   6 6040.66 203.936   9
  -1   8   6 6212.39 215.316   5
  -1  -8   6 5959.30 203.386   8
  -1  -8   6 5853.02 192.833   6
   0  -8   6 9.40242 25.4277   6
   0   8   6 15.9301 33.9892   5
   0   8   6-7.16185 26.5929   9
   0   8   6 5.79722 29.1168  12
   0  -8   6-21.4822 25.4956   8
   1  -8   6-3.79696 24.3238   6
   1   8   6-38.3774 28.2527  12
   1   8   6 8.29259 30.3368   5
   1   8   6-8.23644 28.8842   9
   1  -8   6 17.1745 28.6415   8
   2   8   6 2537.77 126.770  12
   2   8   6 2595.64 130.026   9
   2  -8   6 2536.70 128.514   8
   2   8   6 2857.77 147.490   5
   2  -8   6 2752.27 140.044   6
   3  -8   6 197.090 50.4596   6
   3   8   6 218.446 44.3219  12
   3   8   6 247.527 55.3385   5
   3  -8   6 301.019 50.1903   8
   4  -8   6 426.449 58.0545   6
  -4   8  -6 517.932 57.0655   7
   4   8   6 545.501 72.1363   5
  -5   8  -6 1355.55 94.4229   7
   5   8   6 1448.82 112.670  10
   5  -8   6 1347.62 106.964   6
   5   8   6 1404.39 108.384   5
  -6   8  -6 715.854 73.1113   7
   6   8   6 676.366 83.4249  10
   6  -8   6 736.219 84.6573   6
   6   8   6 749.746 90.5304   5
  -7   8  -6 1752.83 118.192   7
   7   8   6 1841.65 135.681  10
   7  -8   6 1777.70 130.565   6
   7   8   6 1811.40 131.935   5
   8  -8   6 381.197 66.4530   6
  -8   8  -6 337.219 62.1113   7
   8   8   6 235.690 57.7076  10
   8   8   6 481.780 76.6433   5
   9  -8   6-28.5674 41.3159   6
  -9  -8  -6 33.4039 37.5611   7
  -9   8  -6 85.0306 40.5239   7
   9   8   6 71.4318 44.0375  10
  10  -8   6-45.3848 46.5915   6
 -10  -8  -6 17.1568 35.9351   7
 -10   8  -6 70.7313 46.7372   7
  10   8   6-21.9838 45.2125  10
 -11   8  -6 19.7095 40.8774   7
  11   8   6 1.08103 37.6356  10
 -12  -9   6 210.270 62.9160  11
 -12   9   6 208.402 73.3072   5
 -11  -9   6-58.6270 49.9634  11
 -11   9   6 74.4875 49.4353   5
 -10  -9   6 164.646 63.8193  11
 -10   9   6 143.211 54.1425   5
 -10  -9   6 297.874 63.6015   8
  -9  -9   6 453.637 82.2715  11
  -9   9   6 536.970 77.3996   7
  -9  -9   6 474.511 72.7157   8
  -9   9   6 360.816 69.5369   5
  -8   9   6 638.562 80.3792   7
  -8  -9   6 629.632 88.5408  11
  -8   9   6 725.956 91.4191   5
  -8  -9   6 732.074 90.8503   8
  -7   9   6 98.4450 43.1371   5
  -7  -9   6 147.677 60.1650  11
  -7   9   6 46.6037 31.0887   7
  -7  -9   6 115.749 44.6652   8
  -6   9   6 80.6688 46.6358   5
  -6  -9   6 62.3128 42.6526  11
  -6   9   6 97.5576 41.8294   7
  -6  -9   6 123.530 49.0613   8
  -5   9   6 3647.54 175.023   7
  -5  -9   6 4084.02 191.053  11
  -5   9   6 3885.01 184.545   5
  -5  -9   6 3709.38 181.712   8
  -4   9   6 438.248 67.0740   5
  -4  -9   6 390.523 67.8887  11
  -4   9   6 297.640 50.8877   7
  -4  -9   6 387.376 64.8767   8
  -3   9   6 95.8921 41.7018   5
  -3  -9   6-2.22562 47.0725  11
  -3  -9   6 94.7344 35.0425   8
  -2  -9   6 115.301 35.9311   6
  -2   9   6 57.9266 36.0178   5
  -2   9   6 91.3122 32.8488  12
  -2  -9   6 127.508 42.9571   8
  -1   9   6 726.825 73.4316  12
  -1   9   6 777.739 78.7352   9
  -1   9   6 769.454 82.0047   5
  -1  -9   6 777.210 78.5254   8
  -1  -9   6 864.729 78.5441   6
   0   9   6 4701.83 179.196  12
   0   9   6 4486.11 176.849   9
   0   9   6 4521.92 192.656   5
   0  -9   6 4592.49 182.969   8
   0  -9   6 4330.54 174.916   6
   1  -9   6 387.280 61.0510   6
   1   9   6 272.819 48.8498  12
   1   9   6 371.016 64.4388   5
   1   9   6 284.522 48.4775   9
   1  -9   6 326.864 53.5058   8
   2  -9   6 591.988 70.8539   6
   2   9   6 687.024 72.8542  12
   2   9   6 557.581 76.0655   5
   2  -9   6 667.571 73.1908   8
   3   9   6 2776.99 140.487  12
   3  -9   6 2957.45 145.040   8
   3   9   6 3117.44 161.212   5
   3  -9   6 2977.74 153.586   6
   4  -9   6 462.388 66.2998   6
   4   9   6 461.542 65.3997  12
   4   9   6 509.343 72.4091   5
   5  -9   6-15.0266 37.5722   6
  -5   9  -6 15.5867 32.8175   7
   5   9   6-46.1171 47.5813   5
  -6   9  -6 1517.29 105.523   7
   6   9   6 1516.86 124.936  10
   6  -9   6 1650.06 125.715   6
   6   9   6 1468.59 117.477   5
   7  -9   6 109.061 54.6501   6
  -7   9  -6 126.327 45.9688   7
   7   9   6 49.9555 45.4033  10
   7   9   6 34.6281 39.0509   5
   8  -9   6 154.477 50.0976   6
  -8   9  -6 216.456 55.2673   7
   8   9   6 105.908 48.4984  10
   8   9   6 214.464 61.3921   5
   9  -9   6-18.8158 44.8494   6
  -9   9  -6 117.192 53.0724   7
   9   9   6 11.6664 36.8336  10
 -10   9  -6 50.4868 39.0215   7
  10   9   6 77.5394 46.9046  10
  11   9   6-66.7209 53.6621  10
 -11 -10   6 141.327 57.6419  11
 -11  10   6 281.580 72.2183   5
 -10 -10   6 373.111 81.7450  11
 -10  10   6 364.905 68.4930   7
 -10  10   6 320.898 72.5869   5
  -9  10   6 968.988 105.677   7
  -9 -10   6 962.890 114.490  11
  -9  10   6 1068.72 117.220   5
  -9 -10   6 879.865 100.507   8
  -8  10   6 41.2587 37.9973   5
  -8 -10   6 129.955 56.2415  11
  -8  10   6 170.248 49.9302   7
  -8 -10   6 151.152 53.4864   8
  -7  10   6 87.4713 50.4341   5
  -7 -10   6 20.6620 42.3152  11
  -7  10   6 53.7598 39.8588   7
  -7 -10   6 128.960 52.9500   8
  -6  10   6 351.799 69.6824   5
  -6  10   6 221.088 51.5070   7
  -6 -10   6 147.657 46.8269   8
  -6 -10   6 272.468 64.6391  11
  -5  10   6 1.31668 35.9117   5
  -5 -10   6 72.2247 37.7453  11
  -5  10   6 9.82323 31.5183   7
  -5 -10   6 11.3792 36.9578   8
  -4  10   6 147.645 48.0665   5
  -4 -10   6 98.8043 47.3205  11
  -4  10   6 123.768 44.0305   7
  -4 -10   6 102.252 37.7532   8
  -3  10   6 771.554 87.5877   5
  -3 -10   6 740.486 85.4092   8
  -2 -10   6 73.8499 29.2665   6
  -2  10   6 57.0429 40.7889   5
  -2  10   6 64.3951 38.0772  12
  -2 -10   6 93.0117 38.9373   8
  -1 -10   6 232.358 44.0362   6
  -1  10   6 231.426 50.4290   5
  -1  10   6 242.708 49.4207  12
  -1  10   6 225.839 48.7904   9
  -1 -10   6 215.336 48.2435   8
   0 -10   6 34.8713 29.4687   6
   0  10   6-3.31007 36.7292  12
   0  10   6-43.6484 44.8053   5
   0  10   6 32.3292 32.1105   9
   0 -10   6 51.8755 37.5515   8
   1  10   6 1646.93 113.462  12
   1  10   6 1682.78 122.303   5
   1 -10   6 1585.52 112.054   8
   1 -10   6 1664.65 115.965   6
   2 -10   6 31.6209 40.0479   6
   2  10   6 191.238 50.3304  12
   2  10   6 105.509 50.0666   5
   2 -10   6 181.613 48.6854   8
   3  10   6 2176.47 134.522  12
   3 -10   6 2369.58 137.007   8
   3 -10   6 2241.43 140.127   6
   4  10   6 3348.66 167.423  12
   4 -10   6 3492.83 178.431   6
   4  10   6 3569.32 179.150   5
   5 -10   6 475.155 78.5003   6
  -5  10  -6 540.967 66.4934   7
   5  10   6 405.351 68.1754  12
   5  10   6 508.929 76.7824   5
  -6  10  -6 1322.45 101.851   7
   6 -10   6 1426.17 122.644   6
   6  10   6 1443.69 120.769   5
   7 -10   6 248.234 58.4014   6
   7  10   6 186.215 55.6521  10
  -7  10  -6 185.093 53.5706   7
   7  10   6 191.271 57.4728   5
   8 -10   6-11.7777 34.8514   6
   8  10   6 7.74685 41.0883  10
   8  10   6-40.4645 43.9007   5
   9 -10   6 31.6893 37.4382   6
  -9  10  -6-21.0638 37.9220   7
   9  10   6 11.8159 41.2549  10
 -10  10  -6 41.3983 36.4225   7
  10  10   6-37.1499 49.0879  10
 -11 -11   6-3.71305 49.5389  11
 -11  11   6 14.7554 33.1376   7
 -11  11   6-1.93011 55.1644   5
 -10  11   6 292.584 73.3356   5
 -10 -11   6 280.849 76.7997  11
 -10  11   6 218.939 55.8867   7
  -9  11   6 315.793 70.6267   5
  -9 -11   6 274.066 76.1177  11
  -9  11   6 234.262 57.7302   7
  -9 -11   6 278.091 64.8288   8
  -8  11   6 126.762 53.8113   5
  -8 -11   6 122.376 50.3680  11
  -8  11   6 92.1696 45.5386   7
  -8 -11   6 168.883 52.4250   8
  -7  11   6 1372.35 117.314   7
  -7 -11   6 1479.59 132.505  11
  -7  11   6 1432.44 128.129   5
  -7 -11   6 1534.97 126.079   8
  -6  11   6 840.426 93.2959   7
  -6 -11   6 970.108 107.148  11
  -6  11   6 1006.10 109.842   5
  -6 -11   6 1075.39 110.285   8
  -5  11   6 219.126 56.7748   5
  -5 -11   6 155.414 55.0998  11
  -5  11   6 209.136 52.2422   7
  -5 -11   6 227.064 54.1327   8
  -4  11   6 182.881 49.1705   5
  -4 -11   6 247.402 64.9421  11
  -4  11   6 191.742 55.8272   7
  -4 -11   6 226.611 51.2412   8
  -3  11   6 2387.53 154.776   5
  -3 -11   6 2611.94 155.481   8
  -2  11   6 3056.98 161.229  12
  -2  11   6 3078.99 170.178   5
  -2 -11   6 2834.71 160.238   8
  -1  11   6 1435.03 110.697  12
  -1  11   6 1368.53 113.534   5
  -1 -11   6 1523.16 116.641   8
  -1 -11   6 1427.12 103.584   6
   0  11   6 763.509 83.0724  12
   0  11   6 680.450 82.2750   5
   0 -11   6 842.446 89.6156   8
   0 -11   6 787.684 81.3748   6
   1 -11   6 73.1162 36.7311   6
   1  11   6 63.9230 36.1832   5
   1 -11   6 175.983 52.8642   8
   1  11   6 100.788 43.7942  12
   2  11   6 916.884 93.9320  12
   2 -11   6 926.153 94.4544   8
   2  11   6 994.458 100.497   5
   2 -11   6 923.887 92.7750   6
   3 -11   6 219.813 54.2230   6
   3  11   6 289.424 65.8350  12
   3  11   6 350.220 70.2266   5
   3 -11   6 278.087 57.2308   8
   4 -11   6 99.4067 46.5467   6
   4  11   6 134.609 47.0809  12
   4  11   6 67.3744 44.2302   5
   5  11   6 1396.19 119.521  12
   5 -11   6 1634.84 130.491   6
   5  11   6 1604.79 127.327   5
   6 -11   6 124.705 49.8872   6
  -6  11  -6 163.787 44.2477   7
   6  11   6 146.755 56.7727   5
  -7  11  -6 1059.09 99.5745   7
   7 -11   6 1108.40 113.065   6
   7  11   6 1268.67 116.455   5
   8 -11   6 161.642 55.4722   6
   8  11   6 207.884 67.4956  10
  -8  11  -6 75.7319 43.6425   7
   8  11   6 200.080 55.6774   5
   9 -11   6 77.1444 42.1984   6
  -9  11  -6 81.0876 41.9417   7
   9  11   6 24.6828 40.7561  10
 -10  12   6 96.3180 54.2257   5
 -10 -12   6 48.2276 43.0054  11
 -10  12   6 66.5755 45.8724   7
  -9  12   6 162.447 66.4885   5
  -9 -12   6 204.832 65.1206  11
  -9  12   6 190.516 59.6683   7
  -9 -12   6 168.866 56.2886   8
  -8  12   6 130.767 53.8337   5
  -8 -12   6 73.1088 49.6904  11
  -8  12   6 261.995 62.8235   7
  -8 -12   6 129.783 51.5563   8
  -7  12   6 117.298 51.8415   5
  -7 -12   6 118.928 53.6483  11
  -7  12   6 173.743 54.9085   7
  -7 -12   6 36.4323 40.4709   8
  -6  12   6 375.338 70.9564   5
  -6 -12   6 369.559 77.7406  11
  -6  12   6 308.809 61.3565   7
  -6 -12   6 280.524 63.7126   8
  -5  12   6-4.22567 37.8880   5
  -5 -12   6 34.3017 42.1189  11
  -5  12   6 5.25815 36.5847   7
  -5 -12   6 92.9064 45.0433   8
  -4  12   6 565.645 82.2432   5
  -4 -12   6 585.316 83.7760   8
  -3  12   6 131.850 54.2361   5
  -3 -12   6 64.8756 42.9734   8
  -2  12   6 14.2695 42.4778   5
  -2  12   6-29.6445 39.8085  12
  -2 -12   6 15.7345 33.2937   8
  -1 -12   6 101.771 38.2536   6
  -1  12   6-45.3444 51.3472   5
  -1  12   6 20.7842 32.7262  12
  -1 -12   6 65.1239 42.4653   8
   0  12   6 740.046 86.5671  12
   0  12   6 727.333 86.0370   5
   0 -12   6 774.913 92.4175   8
   0 -12   6 701.063 80.8456   6
   1 -12   6 28.7245 30.2909   6
   1  12   6 83.9091 40.9343  12
   1  12   6 92.8252 43.6305   5
   1 -12   6 164.895 51.5151   8
   2  12   6 788.395 94.1819  12
   2 -12   6 840.038 94.6165   8
   2  12   6 891.634 99.0903   5
   2 -12   6 792.293 88.1813   6
   3  12   6 2397.67 153.931  12
   3 -12   6 2391.30 150.899   8
   3 -12   6 2328.83 150.818   6
   3  12   6 2712.83 163.352   5
   4 -12   6 69.4970 53.3663   6
   4  12   6 66.7354 45.3798  12
   4  12   6 84.8450 47.3994   5
   4 -12   6 53.6919 40.3501   8
   5  12   6 743.383 94.1657  12
   5  12   6 658.912 88.1171   5
   5 -12   6 722.830 93.4764   6
   6 -12   6 130.226 51.1125   6
   6  12   6 317.113 67.6675  12
   6  12   6 192.303 63.6020   5
   7 -12   6 94.7540 49.2491   6
  -7  12  -6-7.33265 38.8227   7
   7  12   6 122.641 51.2367   5
   8 -12   6 123.468 52.1669   6
  -8  12  -6 136.884 48.4928   7
   8  12   6 69.5135 40.4904   5
  -9  12  -6-27.8638 48.2669   7
  -9  13   6-30.6402 44.6231   5
  -9 -13   6 43.7348 50.2226  11
  -9  13   6 87.9432 52.1918   7
  -9 -13   6 95.4366 46.6564   8
  -8  13   6 29.7815 51.9363   5
  -8 -13   6 11.2980 47.1473  11
  -8  13   6-40.7052 47.3019   7
  -8 -13   6-15.5422 32.5914   8
  -7  13   6 0.85870 37.2767   5
  -7 -13   6 3.16593 45.0630  11
  -7  13   6-12.0246 34.9983   7
  -7 -13   6 29.3514 46.7751   8
  -6  13   6 27.0982 46.4627   5
  -6 -13   6 37.1573 48.9187  11
  -6  13   6-25.7344 36.8117   7
  -6 -13   6 27.3153 37.1450   8
  -5  13   6-12.4848 42.8809   5
  -5 -13   6 1.67855 39.4226  11
  -5  13   6 31.4131 45.4251   7
  -5 -13   6 9.81023 38.4035   8
  -4  13   6 255.508 61.2181   5
  -4 -13   6 110.136 44.0096   8
  -3  13   6 389.929 69.3003   5
  -3 -13   6 402.689 71.9568   8
  -2  13   6 75.5079 46.4537   5
  -2  13   6 21.0873 38.0961  12
  -2 -13   6-2.59233 37.2187   8
  -1  13   6 1206.95 114.243  12
  -1  13   6 1061.99 110.723   5
  -1 -13   6 1206.80 113.964   8
   0 -13   6 460.051 68.2646   6
   0  13   6 417.554 72.7771  12
   0  13   6 483.696 73.4552   5
   0 -13   6 357.651 65.7530   8
   1 -13   6-10.0593 36.1942   6
   1  13   6 28.1873 40.9536  12
   1  13   6 29.9384 40.4063   5
   1 -13   6-20.2410 39.3196   8
   2 -13   6 35.3639 31.2350   6
   2  13   6 153.788 52.5029  12
   2  13   6 161.549 52.5170   5
   2 -13   6 105.418 51.0323   8
   3 -13   6 495.196 79.0198   6
   3  13   6 374.857 70.5190  12
   3  13   6 447.212 79.9076   5
   3 -13   6 392.294 71.5830   8
   4  13   6 963.383 107.267  12
   4 -13   6 1003.30 102.781   8
   4 -13   6 1053.77 108.398   6
   4  13   6 996.229 105.510   5
   5  13   6 757.217 97.2936  12
   5 -13   6 829.210 100.087   6
   5  13   6 758.142 93.6464   5
   6 -13   6-10.5176 36.0723   6
   6  13   6 60.8731 49.7852  12
   6  13   6 51.1885 41.0022   5
   7 -13   6 23.2542 35.1922   6
   7  13   6 26.0884 44.7827  12
   7  13   6 33.1604 41.5524   5
  -8  13  -6-28.4349 42.2076   7
   8  13   6-39.9088 46.0324   5
  -8  14   6 845.840 114.888   5
  -8 -14   6 705.682 109.267  11
  -8  14   6 619.720 98.5140   7
  -8 -14   6 654.468 96.5718   8
  -7  14   6 986.909 115.690   7
  -7 -14   6 1392.29 140.157  11
  -7  14   6 1220.15 128.740   5
  -7 -14   6 1200.94 124.085   8
  -6  14   6 375.976 75.9350   5
  -6 -14   6 460.092 90.6480  11
  -6  14   6 350.747 69.6534   7
  -6 -14   6 446.777 83.5125   8
  -5  14   6-38.1436 47.4895   5
  -5  14   6-9.39203 42.6908   7
  -5 -14   6 64.9580 49.3298   8
  -4  14   6-8.25546 34.9742   5
  -4 -14   6-1.04656 38.5877   8
  -3  14   6 642.344 91.2981   5
  -3 -14   6 550.863 85.9259   8
  -2  14   6 715.135 97.7470  12
  -2  14   6 713.874 94.9822   5
  -2 -14   6 724.107 95.2015   8
  -1  14   6 125.388 53.8533   5
  -1  14   6 229.481 62.0628  12
  -1 -14   6 224.936 58.7294   8
   0  14   6 44.4902 42.4991  12
   0  14   6 34.0793 38.9092   5
   0 -14   6 45.7416 40.5177   8
   1 -14   6-43.7460 41.9415   6
   1  14   6-63.1658 45.7327  12
   1  14   6 15.2028 40.2383   5
   1 -14   6-3.38514 36.5529   8
   2 -14   6 62.6648 36.9201   6
   2  14   6 38.2351 37.3573  12
   2  14   6 118.281 48.6060   5
   2 -14   6 75.8887 43.9471   8
   3 -14   6 44.7520 45.2060   6
   3  14   6 84.0502 51.4510   5
   3 -14   6 31.9643 35.4759   8
   3  14   6-17.3491 41.5718  12
   4 -14   6 45.8823 40.3693   6
   4  14   6 65.7282 46.5797  12
   4  14   6 21.9943 40.9530   5
   4 -14   6 22.2261 36.3957   8
   5 -14   6 55.5769 41.8872   6
   5  14   6 150.423 54.6759  12
   5  14   6 223.851 61.4109   5
   6 -14   6 117.066 49.1459   6
   6  14   6 127.331 49.3018   5
   7  14   6-27.2754 44.4858  12
  -7 -15   6 87.2507 53.4027   8
  -6  15   6 154.558 61.3346   5
  -6  15   6 138.068 57.5513   7
  -6 -15   6 154.071 57.7095   8
  -5  15   6-12.4409 42.8436   5
  -5 -15   6 11.1939 36.1479   8
  -4  15   6 34.0323 50.4932   5
  -4 -15   6 7.79385 37.8811   8
  -3  15   6 157.342 57.0185   5
  -3 -15   6 188.233 61.1506   8
  -2  15   6 62.8811 43.1910   5
  -2  15   6 57.9584 45.7130  12
  -2 -15   6 21.2527 39.0255   8
  -1  15   6-18.8202 42.5880   5
  -1  15   6-43.5861 41.1432  12
  -1 -15   6 27.4027 37.1755   8
   0  15   6 113.286 49.9658  12
   0  15   6 93.5769 45.8336   5
   0 -15   6 93.8466 46.8235   8
   1 -15   6 13.5119 36.1339   6
   1  15   6-21.3983 41.6893  12
   1 -15   6 98.1111 51.0200   8
   2 -15   6 51.7418 41.3520   6
   2  15   6 63.8852 46.2236  12
   2  15   6 45.1013 43.0211   5
   2 -15   6 7.36926 37.1174   8
   3 -15   6 699.893 92.2707   6
   3  15   6 940.177 114.181  12
   3 -15   6 821.293 101.610   8
   3  15   6 910.839 105.220   5
   4 -15   6 292.831 70.2129   6
   4  15   6 368.095 82.2401  12
   4  15   6 426.727 77.7038   5
   4 -15   6 242.295 62.4048   8
   5  15   6 153.413 56.0079  12
  -4  16   6 663.702 100.191   5
  -3  16   6 1140.96 122.904   5
  -3 -16   6 1127.20 126.441   8
  -2  16   6 446.659 89.0911  12
  -2  16   6 481.423 84.8001   5
  -2 -16   6 387.561 79.4402   8
  -1  16   6 245.530 68.3503  12
  -1  16   6 124.306 58.3535   5
  -1 -16   6 170.673 65.2194   8
   0  16   6 237.858 72.3203  12
   0  16   6 274.328 71.5369   5
   0 -16   6 224.464 66.4471   8
   1  16   6 9.02090 43.6943  12
   1  16   6-3.38121 38.5003   5
   1 -16   6 32.9031 41.4483   8
   2 -16   6-6.60123 39.2913   6
   2  16   6-68.3378 46.5038  12
   2  16   6 98.8788 52.5398   5
   2 -16   6 31.6292 48.5885   8
   3 -16   6 41.7727 40.3459   6
   3  16   6 153.214 56.5908  12
   3 -16   6 120.100 57.7492   8
  -1  17   6 241.796 64.0700   5
 -14   0   7 27.7984 53.6504  13
 -13   0   7 19.9124 44.7995  13
 -12   0   7 32.2909 35.8073   8
 -12   0   7 13.0863 35.3828  13
 -11   0   7 15.5384 37.4456   8
 -11   0   7-16.4454 38.6343  13
 -10   0   7 26.4753 40.2123   8
 -10   0   7-9.82358 31.9120  13
  -9   0   7-1.23920 36.5099   8
  -9   0   7-11.8886 30.4220  13
  -8   0   7 24.9778 29.9022   8
  -8   0   7 26.7303 31.2219  13
  -7   0   7-29.6955 38.6359   8
  -7   0   7-19.4956 28.9590  13
  -7   0   7 6.59932 20.8640   6
  -6   0   7-28.2005 37.7364   8
  -6   0   7-13.5266 19.6602   6
  -6   0   7-30.4367 29.1450   9
  -5   0   7 22.4649 31.6910   8
  -5   0   7-29.2733 30.1523   6
  -5   0   7 37.1800 30.2736   9
  -4   0   7 7.94464 26.3899   8
  -4   0   7-5.96675 21.9691   6
  -4   0   7-34.1327 30.0773   9
  -3   0   7-35.2939 31.8473   8
  -3   0   7-6.71355 21.1366   6
  -3   0   7 42.9209 26.2095   9
  -2   0   7 18.5607 24.7149   8
  -2   0   7 17.5402 29.9407   6
  -2   0   7 49.8269 32.1528   9
  -1   0   7-31.5036 29.4039   8
  -1   0   7 54.3902 31.4244   6
  -1   0   7 5.94541 21.9537   5
   0   0   7 7.68049 21.3564   8
   0   0   7-2.93084 22.7395   6
   0   0   7-31.4345 22.7765   5
   1   0   7-35.6257 31.0561   6
   1   0   7-11.1140 24.4113   5
   2   0   7 13.0018 25.7617   6
   2   0   7 33.3827 27.0438   5
  -3   0  -7-67.2066 39.3212   7
   3   0   7-3.66052 27.3761   6
   3   0   7 6.59355 25.9399   5
   4   0   7-32.8461 32.6464   6
  -4   0  -7-36.5057 35.2698   7
   4   0   7 34.7376 26.8795   5
   5   0   7-26.3072 30.9300   6
  -5   0  -7 29.9094 31.5784   7
   6   0   7-14.5892 26.1450   6
  -6   0  -7 8.88129 30.2645   7
  -7   0  -7-7.34454 30.0023   7
  -8   0  -7-17.8816 33.1385   7
  -9   0  -7-36.7501 39.0749   7
 -10   0  -7-37.2968 42.0463   7
 -11   0  -7-27.9201 44.2021   7
 -12   0  -7 105.557 55.7935   7
 -14  -1   7-1.58736 49.2390  13
 -14   1   7 63.9278 53.6014  13
 -13   1   7 43.6425 39.4959   8
 -13  -1   7 33.2265 46.8417  13
 -13   1   7 58.8797 46.1450  13
 -12  -1   7 86.9746 47.1960   8
 -12   1   7-13.0098 31.8296   8
 -12  -1   7-29.1109 41.7100  13
 -12   1   7-12.4116 39.4264  13
 -11   1   7 540.877 77.2163   8
 -11  -1   7 540.644 82.8721  13
 -11   1   7 608.240 84.2005  13
 -11  -1   7 653.860 81.5845   8
 -10  -1   7 75.1440 44.8165   8
 -10   1   7 22.4535 28.5793   8
 -10  -1   7 22.5506 34.8587  13
 -10   1   7 47.2312 38.9748  13
  -9  -1   7 296.897 58.4505   8
  -9   1   7 314.101 55.7843   8
  -9  -1   7 282.518 57.5159  13
  -9   1   7 303.113 52.7919  13
  -8  -1   7 57.0275 34.8038   8
  -8   1   7 62.8732 37.6082   8
  -8   1   7 24.0686 25.5342  13
  -7  -1   7 4.11027 35.3466   8
  -7   1   7-24.6286 35.1665   8
  -7  -1   7-18.5735 21.7030   6
  -7   1   7 10.3441 28.5442   6
  -7  -1   7 32.4052 32.5599   9
  -6  -1   7 2313.74 120.447   9
  -6  -1   7 2474.26 135.399   8
  -6   1   7 2668.25 138.278   8
  -6  -1   7 2451.36 116.753   6
  -6   1   7 2441.61 119.548   6
  -5  -1   7 249.981 47.5024   8
  -5   1   7 335.358 52.4516   8
  -5  -1   7 333.048 46.7193   6
  -5   1   7 300.422 46.4037   6
  -5  -1   7 311.048 49.5257   9
  -5   1   7 288.015 47.1915   9
  -4  -1   7 390.588 55.3540   8
  -4   1   7 413.123 53.4398   8
  -4  -1   7 373.153 50.4241   6
  -4  -1   7 402.405 50.2063   9
  -4   1   7 389.090 53.2655   9
  -4   1   7 430.195 52.1215   6
  -3  -1   7 7175.27 200.037   9
  -3   1   7 7003.40 206.139   9
  -3   1   7 6996.96 185.157   5
  -3  -1   7 7045.65 206.239   8
  -3   1   7 7239.27 205.955   8
  -3  -1   7 7201.05 203.164   6
  -3   1   7 7129.55 202.982   6
  -2  -1   7 1457.15 92.9645   9
  -2   1   7 1434.66 95.3211   9
  -2   1   7 1355.00 83.1965   5
  -2  -1   7 1462.10 92.6645   8
  -2   1   7 1454.40 90.4941   8
  -2  -1   7 1394.84 94.4642   6
  -2   1   7 1473.65 94.7131   6
  -1   1   7 1160.55 87.3481   9
  -1   1   7 1141.24 76.6593   5
  -1  -1   7 1113.53 79.5495   8
  -1   1   7 1092.81 76.6313   8
  -1  -1   7 1034.42 82.7570   6
  -1   1   7 1202.76 86.2500   6
   0   1   7 6.42627 18.4234   8
   0  -1   7-24.4277 27.0861   6
   0   1   7-27.5448 25.2574   6
   0   1   7 28.5931 24.0487   5
   0  -1   7 1.29762 19.8237   8
   1   1   7 513.067 57.5879   6
   1   1   7 523.717 53.3124   5
   1  -1   7 561.202 51.4928   5
   1  -1   7 571.393 64.4235   6
  -2   1  -7 4338.23 145.330   7
   2   1   7 4432.83 151.244   5
   2  -1   7 4541.29 172.050   6
   2   1   7 4406.43 165.239   6
   2  -1   7 4578.19 144.132   5
  -3   1  -7 3216.93 130.557   7
   3  -1   7 3144.26 147.755   6
   3   1   7 3124.07 133.294   5
   3   1   7 3082.21 140.760   6
   3  -1   7 3326.26 128.325   5
  -4  -1  -7 562.236 63.4706   7
  -4   1  -7 607.763 65.0172   7
   4  -1   7 628.328 70.0926   6
   4   1   7 632.140 69.0100   6
   4   1   7 709.440 70.5239   5
   5  -1   7 445.954 61.5449   6
   5   1   7 453.688 59.2720   6
  -5  -1  -7 531.171 62.9780   7
  -5   1  -7 464.410 60.1888   7
   5   1   7 540.804 65.5358   5
   6  -1   7 144.063 42.9698   6
  -6  -1  -7 118.494 43.6976   7
  -6   1  -7 114.436 41.6291   7
  -7  -1  -7-20.3337 33.2430   7
  -7   1  -7 78.5661 41.5438   7
  -8  -1  -7-14.6244 34.1198   7
  -8   1  -7-9.31879 38.5812   7
  -9  -1  -7 118.737 46.7307   7
  -9   1  -7 80.0977 41.2400   7
 -10  -1  -7 5.75128 36.5939   7
 -10   1  -7 62.1287 41.1793   7
 -11  -1  -7 70.1243 45.0837   7
 -11   1  -7 200.800 56.3808   7
 -12  -1  -7 1.68017 37.4243   7
 -12   1  -7 100.671 52.2127   7
 -14   2   7 146.531 62.1279  13
 -14  -2   7 117.702 64.1009  13
 -13   2   7 564.893 81.5264   8
 -13  -2   7 436.031 88.2866  13
 -13   2   7 475.486 83.7054  13
 -12  -2   7 27.2399 37.0768   8
 -12   2   7-44.4905 40.0505   8
 -12  -2   7 3.74141 40.1748  13
 -12   2   7 12.5894 35.4284  13
 -11  -2   7 18.2537 38.4626   8
 -11   2   7 17.9632 33.3075   8
 -11   2   7 15.6104 40.8038  13
 -10  -2   7 1.50095 32.6606   8
 -10   2   7 37.9536 36.3294   8
 -10   2   7 13.6622 27.6399  13
  -9  -2   7 510.218 72.7256   8
  -9   2   7 568.452 73.1125   8
  -9   2   7 541.067 69.0917  13
  -8  -2   7 727.835 82.9546   8
  -8   2   7 703.331 77.3152   8
  -7  -2   7 368.308 64.6969   8
  -7   2   7 515.008 74.2834   8
  -6  -2   7 17.7564 31.0298   8
  -6   2   7 85.9785 44.4747   8
  -6   2   7 45.3768 27.0396   5
  -6  -2   7 4.83519 22.1125   6
  -6   2   7 49.3792 34.8546   6
  -5   2   7 176.979 42.6566   8
  -5   2   7 180.273 38.2947   5
  -5  -2   7 182.992 36.5369   6
  -5   2   7 210.074 40.7971   6
  -5  -2   7 179.221 36.0726   9
  -5  -2   7 158.696 34.6827   8
  -4   2   7 561.469 57.0396   5
  -4  -2   7 557.442 57.4767   9
  -4   2   7 620.289 68.5091   9
  -4   2   7 600.229 65.6046   8
  -4  -2   7 547.084 60.0065   6
  -4   2   7 618.581 61.2732   6
  -4  -2   7 520.475 60.2463   8
  -3  -2   7 2289.87 111.580   9
  -3   2   7 2078.63 118.075   9
  -3   2   7 2098.11 108.046   5
  -3  -2   7 2220.85 118.936   8
  -3   2   7 2142.87 112.218   8
  -3  -2   7 2084.82 113.003   6
  -3   2   7 2156.97 113.242   6
  -2   2   7 274.178 42.1285   8
  -2  -2   7 291.000 46.5917   6
  -2   2   7 284.154 41.3740   5
  -2   2   7 250.064 40.1064   6
  -2   2   7 292.491 50.0105   9
  -2  -2   7 369.397 50.8838   8
  -1   2   7 726.907 69.9345   9
  -1   2   7 716.245 64.7269   5
  -1  -2   7 712.673 64.7725   8
  -1   2   7 700.234 59.8877   8
  -1  -2   7 649.539 65.2940   6
  -1   2   7 679.752 65.9053   6
   0   2   7 47.0442 20.7045   8
   0  -2   7 39.2793 24.6399   6
   0   2   7 54.4762 27.9014   6
   0   2  -7 77.4111 22.4064   7
   0   2   7 37.9855 28.2568   5
   0  -2   7 56.4866 26.6303   8
  -1   2  -7 375.528 41.4573   7
   1  -2   7 404.853 56.2952   6
   1   2   7 440.507 54.4304   6
   1   2   7 377.709 50.1491   5
   1  -2   7 403.635 47.4126   8
   2  -2   7 337.121 53.4831   6
   2   2   7 410.442 53.4977   6
  -2   2  -7 352.051 43.6473   7
   2   2   7 389.029 49.4116   5
  -3   2  -7 1615.49 93.1417   7
   3  -2   7 1564.41 105.284   6
   3   2   7 1623.93 99.9928   5
   3   2   7 1602.51 99.5112   6
  -4   2  -7 5551.54 177.831   7
   4  -2   7 5380.77 195.301   6
   4   2   7 5465.07 184.991   5
   4   2   7 5182.58 181.552   6
  -5  -2  -7 214.422 47.8255   7
   5  -2   7 169.845 43.4447   6
  -5   2  -7 264.603 51.7958   7
   5   2   7 351.462 58.6590   5
  -6  -2  -7 645.243 75.9117   7
  -6   2  -7 451.714 70.4885   7
   6  -2   7 565.039 72.3373   6
   7  -2   7-6.73913 26.7425   6
  -7  -2  -7 36.0694 33.8126   7
  -7   2  -7-27.9535 39.7155   7
  -8  -2  -7 435.634 67.7726   7
  -8   2  -7 474.390 70.7193   7
  -9  -2  -7 69.7637 46.7042   7
  -9   2  -7 51.2070 45.0416   7
 -10  -2  -7 14.1756 39.2342   7
 -10   2  -7 65.3870 44.6303   7
 -11  -2  -7-33.9852 46.6873   7
 -11   2  -7-11.6535 34.7560   7
 -12  -2  -7 222.611 64.0175   7
 -14   3   7-20.1533 45.1008  13
 -14  -3   7 82.0967 48.8628  11
 -13   3   7 17.7912 37.6831   8
 -13   3   7 33.0872 45.3743  13
 -13  -3   7 2.16141 44.0385  11
 -12  -3   7 35.8399 37.3402   8
 -12   3   7 110.593 48.7383   8
 -12   3   7 60.6527 40.1432  13
 -12  -3   7 24.8151 36.0532  11
 -11  -3   7 243.429 57.8605   8
 -11   3   7 275.267 57.2079   8
 -11   3   7 245.370 58.2714  13
 -11  -3   7 207.002 53.6857  11
 -10  -3   7 199.366 49.9015   8
 -10   3   7 136.932 43.9965   8
 -10  -3   7 59.8542 40.9081  11
  -9  -3   7 326.550 58.4974   8
  -9   3   7 360.198 61.0574   8
  -9  -3   7 377.398 63.7446  11
  -8  -3   7 266.343 52.3892   8
  -8   3   7 220.044 48.5998   8
  -8  -3   7 227.165 50.3473  11
  -8   3   7 252.737 49.1267   5
  -7  -3   7 9681.44 258.534  11
  -7   3   7 9618.26 255.892   5
  -7  -3   7 9732.18 282.734   8
  -7   3   7 10318.0 276.564   8
  -6   3   7 761.224 74.9082   8
  -6  -3   7 965.054 82.4356  11
  -6   3   7 923.397 81.6398   5
  -6  -3   7 956.896 77.8012   6
  -6  -3   7 802.862 74.7176   8
  -5   3   7-104.962 64.6689   8
  -5   3   7-8.38890 27.3079   5
  -5  -3   7-42.1906 36.4356   6
  -5  -3   7 36.8248 25.2961  11
  -5   3   7 137.484 40.6812   6
  -5  -3   7-164.707 61.0787   8
  -4  -3   7 3201.11 134.252  11
  -4   3   7 3170.19 137.329   5
  -4  -3   7 3185.97 129.794   9
  -4   3   7 3385.55 155.526   9
  -4  -3   7 3174.41 148.573   8
  -4   3   7 3394.24 142.018   8
  -4  -3   7 3037.53 132.967   6
  -4   3   7 3343.55 138.934   6
  -3  -3   7 594.712 59.6666  11
  -3   3   7 625.935 64.1440   5
  -3   3   7 667.506 70.1146   9
  -3  -3   7 645.949 68.4904   8
  -3   3   7 622.709 63.9111   8
  -3  -3   7 597.421 62.9875   6
  -3   3   7 517.006 57.7398   6
  -2   3   7 3112.09 143.199   9
  -2   3   7 3266.65 137.531   5
  -2  -3   7 3025.63 136.732   8
  -2   3   7 3055.69 128.369   8
  -2  -3   7 3125.35 139.382   6
  -2   3   7 3058.69 131.663   6
  -1   3   7 256.520 38.8496   8
  -1  -3   7 283.976 46.2912   6
  -1   3   7 210.101 38.9863   5
  -1   3   7 237.451 43.2478   6
  -1   3   7 397.546 54.5152   9
  -1  -3   7 282.996 40.6780   8
   0   3   7 666.770 68.2770   9
   0   3   7 694.716 65.6105   5
   0  -3   7 590.817 58.8417   8
   0   3   7 618.865 54.3274   8
   0  -3   7 638.184 65.2141   6
   0   3   7 605.893 61.8143   6
  -1   3  -7 4609.03 137.723   7
   1   3   7 4605.96 166.172   5
   1  -3   7 4416.52 153.511   8
   1  -3   7 4575.79 174.775   6
   1   3   7 4259.18 158.979   6
  -2   3  -7 1559.00 85.7173   7
   2   3   7 1277.36 89.6796   5
   2  -3   7 1601.39 106.270   6
   2   3   7 1498.10 95.7235   6
  -3   3  -7 789.944 66.4610   7
   3   3   7 615.645 64.9920   5
   3  -3   7 692.234 72.5304   6
   3   3   7 664.329 65.4287   6
   4  -3   7 64.0939 35.3489   6
   4   3   7-24.2648 27.0975   6
  -4   3  -7 31.9596 27.9976   7
   4   3   7 38.0322 37.5701   5
  -5   3  -7 645.629 74.8641   7
   5  -3   7 739.137 81.8808   6
   5   3   7 756.136 81.1972   5
   6  -3   7 459.008 65.6432   6
  -6  -3  -7 502.954 68.5182   7
  -6   3  -7 710.891 74.4677   7
   6   3   7 641.881 78.8545   5
  -7  -3  -7 142.385 44.8046   7
   7  -3   7 153.181 49.0740   6
  -7   3  -7 185.357 51.7272   7
  -8  -3  -7 1293.01 111.670   7
  -8   3  -7 1166.15 104.334   7
  -9  -3  -7 31.3098 40.9235   7
  -9   3  -7 42.9746 36.1194   7
 -10  -3  -7 18.1062 35.0211   7
 -10   3  -7 21.2216 37.8845   7
 -11  -3  -7 147.112 52.2423   7
 -11   3  -7 57.9989 41.0826   7
 -12  -3  -7-201.849 67.7589   7
 -14   4   7 122.008 53.1611  13
 -13   4   7 1139.04 116.932  13
 -13  -4   7 1345.82 133.733  11
 -13   4   7 1105.36 107.849   8
 -12  -4   7 93.3774 44.5176   8
 -12   4   7 130.745 45.9867   8
 -12  -4   7 102.400 54.6911  11
 -11  -4   7 261.203 59.7502   8
 -11   4   7 261.283 58.9135   8
 -11  -4   7 114.553 49.1401  11
 -10  -4   7 160.467 49.4414   8
 -10   4   7 197.940 52.1550   8
 -10  -4   7 95.9170 42.5899  11
 -10   4   7 200.215 53.7444   5
  -9  -4   7 24.0674 35.3267   8
  -9   4   7 24.1457 28.4914   8
  -9  -4   7 42.2195 35.0713  11
  -9   4   7 50.6884 37.0794   5
  -8   4   7 52.8736 34.3368   8
  -8  -4   7 144.954 47.2627  11
  -8   4   7 82.8168 38.3906   5
  -8  -4   7 83.7415 46.7261   8
  -7   4   7 19.3933 30.0757   5
  -7   4   7-12.9012 33.9664   8
  -7  -4   7 28.3151 36.7970  11
  -7  -4   7 32.3593 37.8899   8
  -6  -4   7 5021.47 185.068  11
  -6   4   7 4829.90 184.270   5
  -6  -4   7 4961.54 196.942   8
  -6   4   7 4821.38 186.652   8
  -5   4   7 858.858 69.9439   8
  -5  -4   7 1248.05 92.2696  11
  -5   4   7 1189.35 95.3474   5
  -5  -4   7 1059.05 94.8438   8
  -5  -4   7 1236.47 87.0035   6
  -4  -4   7 4180.38 159.636  11
  -4   4   7 3854.28 158.985   5
  -4  -4   7 4227.64 175.931   8
  -4   4   7 4218.76 160.496   8
  -4  -4   7 4151.68 159.003   6
  -4   4   7 4458.60 164.261   6
  -3  -4   7 3852.41 150.514  11
  -3   4   7 3542.53 151.519   5
  -3   4   7 3811.07 166.323   9
  -3  -4   7 3945.48 163.207   8
  -3   4   7 3738.55 147.208   8
  -3  -4   7 3935.61 157.333   6
  -3   4   7 3775.38 149.607   6
  -2   4   7 1323.93 96.9062   9
  -2   4   7 1184.20 86.2539   5
  -2  -4   7 1264.44 93.8037   8
  -2   4   7 1268.70 82.4624   8
  -2  -4   7 1295.15 92.1957   6
  -2   4   7 1276.08 87.9214   6
  -1   4   7 2576.21 133.591   9
  -1   4   7 2620.59 128.224   5
  -1  -4   7 2606.27 128.052   8
  -1   4   7 2555.88 112.306   8
  -1  -4   7 2473.41 128.219   6
  -1   4   7 2369.91 118.542   6
   0   4   7 3337.72 148.867   9
   0   4   7 3412.61 145.674   5
   0  -4   7 3446.30 142.172   8
   0  -4   7 3470.71 149.938   6
   0   4   7 3181.86 137.333   6
   1  -4   7 103.411 35.4686   6
   1   4   7 84.3617 29.9668   6
   1   4   7 91.9514 29.0438   5
   1  -4   7 156.463 36.3156   8
  -2   4  -7 929.689 67.9638   7
   2   4   7 811.153 76.5786   5
   2  -4   7 981.062 86.0667   6
   2   4   7 855.499 74.0668   6
   3  -4   7 53.3333 33.9057   6
   3   4   7 96.5294 32.9771   6
  -3   4  -7 83.4181 30.6749   7
   3   4   7-8.66545 41.1419   5
   4  -4   7 504.956 69.3655   6
  -4   4  -7 439.531 55.2707   7
   4   4   7 437.860 61.8794   5
  -5   4  -7 769.093 75.1108   7
   5  -4   7 787.436 83.1278   6
   5   4   7 852.310 85.6307   5
   6  -4   7 91.2074 44.4357   6
  -6   4  -7 43.7526 30.3816   7
   6   4   7 67.8234 42.0906   5
  -7  -4  -7 977.453 95.4842   7
  -7   4  -7 1003.66 91.5905   7
   7  -4   7 1055.75 101.178   6
   8  -4   7 30.8919 38.6723   6
  -8  -4  -7 96.6999 49.0957   7
  -8   4  -7 63.3252 39.3041   7
  -9  -4  -7 52.2229 45.1902   7
  -9   4  -7-40.6550 42.7607   7
 -10  -4  -7-9.98984 33.0401   7
 -10   4  -7 45.5666 44.0787   7
 -11  -4  -7 38.8534 45.4287   7
 -11   4  -7 80.6690 46.4644   7
 -13   5   7 37.1571 39.3438   8
 -13  -5   7 194.569 61.9435  11
 -12   5   7 105.606 48.9950   8
 -12  -5   7 84.7554 56.0225  11
 -12   5   7 85.2814 44.2257   5
 -11  -5   7 60.7322 33.9697   8
 -11   5   7 120.184 49.7224   8
 -11  -5   7 66.5939 46.7838  11
 -11   5   7 16.7177 37.7355   5
 -10  -5   7 140.610 50.3896   8
 -10   5   7 152.123 50.2146   8
 -10  -5   7 84.7881 44.9656  11
 -10   5   7 161.769 52.8668   5
  -9   5   7 126.488 43.5576   8
  -9  -5   7 117.554 47.1702  11
  -9   5   7 67.5810 33.4209   5
  -9  -5   7 179.738 51.7887   8
  -8  -5   7 1502.12 115.393  11
  -8   5   7 1518.71 114.658   5
  -8  -5   7 1730.31 128.680   8
  -8   5   7 1580.71 114.913   8
  -7   5   7 305.026 56.9578   5
  -7   5   7 340.640 58.7482   8
  -7  -5   7 280.969 56.1786  11
  -7  -5   7 260.897 58.3043   8
  -6  -5   7 4421.30 183.287  11
  -6   5   7 4236.87 181.199   5
  -6  -5   7 4496.17 193.244   8
  -6   5   7 4670.29 183.213   8
  -5  -5   7 13067.5 302.620  11
  -5   5   7 13108.9 306.921   5
  -5  -5   7 13221.7 324.107   8
  -5   5   7 12997.9 294.287   8
  -5  -5   7 13386.4 280.790   6
  -4  -5   7 5313.82 187.920  11
  -4   5   7 5087.71 188.007   5
  -4  -5   7 5409.45 206.305   8
  -4   5   7 5273.31 182.960   8
  -4  -5   7 5355.58 181.580   6
  -3   5   7 376.880 52.0416   8
  -3   5   7 239.341 41.6836   5
  -3  -5   7 349.868 54.2771   6
  -3  -5   7 267.118 46.2529  11
  -3   5   7 407.759 67.5727   9
  -3   5   7 430.641 61.3917   6
  -3  -5   7 472.713 64.0639   8
  -2   5   7 9257.20 261.322   9
  -2   5   7 9415.68 251.694   5
  -2  -5   7 9654.60 256.103   8
  -2   5   7 10022.7 231.315   8
  -2  -5   7 9384.27 248.540   6
  -2   5   7 9327.41 235.217   6
  -1   5   7 1477.00 104.057   9
  -1   5   7 1552.92 103.906   5
  -1  -5   7 1396.10 96.6145   8
  -1  -5   7 1500.54 102.815   6
  -1   5   7 1463.79 86.1893   8
  -1   5   7 1446.20 94.8722   6
   0   5   7 909.974 80.6679   9
   0   5   7 1002.55 85.2230   5
   0  -5   7 1056.01 83.7496   8
   0  -5   7 966.522 83.3015   6
   0   5   7 895.774 73.2653   6
   1   5   7 1032.14 87.4626   9
   1   5   7 1278.77 97.4800   5
   1  -5   7 1248.30 88.5910   8
   1  -5   7 1270.54 95.1640   6
   1   5   7 1216.16 84.1007   6
   2   5   7 1588.95 110.194   5
   2  -5   7 1425.34 104.586   6
   2   5   7 1517.80 93.8115   6
   3  -5   7 492.818 64.8914   6
  -3   5  -7 566.941 56.8567   7
   3   5   7 444.617 59.1442   5
   3   5   7 470.745 55.7575   6
   4  -5   7 574.510 69.4142   6
  -4   5  -7 489.845 55.2508   7
   4   5   7 456.885 66.6813   5
   5  -5   7 9.52057 35.0642   6
  -5   5  -7 61.7928 30.0732   7
   5   5   7 65.6435 39.2826   5
   6  -5   7 291.184 58.1908   6
  -6   5  -7 221.107 44.9938   7
   6   5   7 264.819 57.3087   5
   7  -5   7-8.96444 31.5985   6
  -7   5  -7 50.2479 40.3953   7
   7   5   7 95.4091 51.7091   5
   8  -5   7 596.190 79.9786   6
  -8  -5  -7 705.039 86.4556   7
  -8   5  -7 809.637 89.0033   7
  -9  -5  -7-23.0842 35.0785   7
  -9   5  -7 100.091 46.9895   7
 -10  -5  -7-79.1847 44.0628   7
 -10   5  -7 79.2474 46.8974   7
 -11  -5  -7 40.4573 44.4373   7
 -11   5  -7 18.4089 33.8930   7
 -13  -6   7 246.762 73.6175  11
 -13   6   7 138.354 56.1900   5
 -12   6   7 83.6551 44.7150   8
 -12  -6   7 9.44360 41.7081  11
 -12   6   7-57.1171 45.7969   5
 -11  -6   7-8.97335 35.1921   8
 -11   6   7-13.9497 28.2071   8
 -11  -6   7-58.6209 45.3220  11
 -11   6   7-23.1546 39.8785   5
 -10   6   7 70.5795 44.2316   8
 -10  -6   7 30.7751 43.2926  11
 -10   6   7-18.5526 33.4914   5
 -10  -6   7-1.00773 32.4805   8
  -9   6   7 17.0644 32.5350   8
  -9  -6   7-42.5287 40.9666  11
  -9  -6   7 24.7251 35.1044   8
  -9   6   7-1.49304 34.9791   5
  -8   6   7 60.3714 40.8298   5
  -8   6   7 142.155 45.7896   8
  -8  -6   7 99.6837 43.7673  11
  -8  -6   7 141.197 50.3553   8
  -7   6   7 346.831 57.5209   5
  -7   6   7 400.161 64.1448   8
  -7  -6   7 406.426 65.8571  11
  -7  -6   7 471.732 74.4796   8
  -6  -6   7 1495.49 111.386  11
  -6   6   7 1580.34 112.255   5
  -6  -6   7 1717.39 123.987   8
  -6   6   7 1841.05 118.719   8
  -5  -6   7 2553.27 141.951  11
  -5   6   7 2354.37 138.250   5
  -5  -6   7 2463.16 147.254   8
  -5   6   7 2483.07 134.945   8
  -4   6   7 239.724 56.5676   8
  -4   6   7 136.350 45.0647   5
  -4  -6   7 132.776 43.3214   6
  -4  -6   7 120.797 44.2673  11
  -4  -6   7 143.672 53.7937   8
  -3   6   7 50.0716 29.8748   8
  -3   6   7 24.4610 36.9080   5
  -3  -6   7 99.3485 36.5708   6
  -3  -6   7-46.5068 48.5352  11
  -3  -6   7 66.2349 36.9795   8
  -2   6   7 1442.58 107.715   9
  -2   6   7 1239.49 95.3689   5
  -2  -6   7 1350.67 100.726   8
  -2  -6   7 1348.30 98.1873   6
  -2   6   7 1299.75 87.7237   8
  -2   6   7 1508.44 98.7476   6
  -1   6   7 297.976 44.2003   8
  -1  -6   7 272.228 48.3612   6
  -1   6   7 255.002 51.6833   5
  -1   6   7 246.590 46.0735   6
  -1   6   7 252.355 49.6939   9
  -1  -6   7 295.602 53.6075   8
   0   6   7 4326.74 176.375   9
   0   6   7 4453.99 181.773   5
   0  -6   7 4467.33 171.275   8
   0  -6   7 4532.89 178.524   6
   0   6   7 4498.73 160.867   6
   1  -6   7 337.662 56.3224   6
   1   6   7 380.553 51.9799   6
   1   6   7 379.188 63.0323   5
   1   6   7 340.909 54.0059   9
   1  -6   7 406.102 55.9716   8
   2  -6   7 423.723 58.6452   6
   2   6   7 366.365 47.5519   6
   2   6   7 434.453 66.2269   5
   2  -6   7 315.721 45.8916   8
  -3   6  -7 944.870 72.6495   7
   3   6   7 756.899 81.0089   5
   3  -6   7 817.456 82.5927   6
   4  -6   7 36.8995 35.7370   6
   4   6   7 29.2686 35.9945   5
   5  -6   7 78.3209 42.4725   6
  -5   6  -7 73.6402 34.6335   7
   5   6   7 46.0161 38.1446   5
   6  -6   7 87.3539 40.3703   6
  -6   6  -7 37.8022 31.9660   7
   6   6   7 33.8675 40.2533   5
   7  -6   7 30.4523 37.8016   6
  -7   6  -7 54.6842 40.2117   7
   8  -6   7 11.2745 36.5622   6
  -8  -6  -7 73.1212 40.7207   7
  -8   6  -7 25.6685 33.6172   7
   9  -6   7 121.468 52.7084   6
  -9  -6  -7 174.023 57.0438   7
  -9   6  -7 209.426 59.3501   7
 -10  -6  -7 71.1388 43.3501   7
 -10   6  -7 69.5493 49.3503   7
 -11  -6  -7 13.4047 34.6393   7
 -11   6  -7 53.7593 43.4301   7
 -13   7   7 60.1793 56.3738   5
 -12  -7   7 162.501 64.7193  11
 -12   7   7 119.615 60.5664   5
 -11  -7   7 426.491 73.6883   8
 -11  -7   7 474.605 85.3852  11
 -11   7   7 245.860 65.4667   5
 -10   7   7 259.915 60.0483   8
 -10  -7   7 212.737 59.3271  11
 -10   7   7 264.777 62.6957   5
 -10  -7   7 214.979 58.1283   8
  -9   7   7 218.480 57.3497   5
  -9   7   7 285.371 58.9181   8
  -9  -7   7 249.686 65.7508  11
  -9  -7   7 188.998 47.1362   8
  -8  -7   7 1263.96 113.923  11
  -8   7   7 1335.71 115.288   5
  -8  -7   7 1321.96 116.748   8
  -8   7   7 1363.27 110.930   8
  -7   7   7 39.5110 35.2206   5
  -7   7   7 70.9429 38.3774   8
  -7  -7   7 52.4058 33.1362  11
  -7   7   7 67.9525 32.6166   7
  -7  -7   7 105.972 44.1600   8
  -6   7   7 291.869 56.7684   5
  -6   7   7 266.940 51.8000   8
  -6  -7   7 278.807 56.3748  11
  -6   7   7 329.361 57.6191   7
  -6  -7   7 238.551 52.9162   8
  -5   7   7 31.9173 42.2464   8
  -5   7   7 43.9218 36.7020   5
  -5  -7   7 73.5039 42.7022  11
  -5  -7   7 79.7489 44.4405   8
  -4  -7   7 1364.66 112.529  11
  -4   7   7 1294.63 105.540   5
  -4  -7   7 1407.18 112.834   8
  -4   7   7 1408.83 98.1712   8
  -4  -7   7 1285.39 94.4099   6
  -3   7   7-32.0826 34.2342   8
  -3  -7   7-12.1809 27.5350   6
  -3   7   7-5.54213 43.7748   5
  -3  -7   7-75.0496 46.8413  11
  -3   7   7 55.2325 43.1324   9
  -3  -7   7-22.8760 43.6819   8
  -2   7   7 25.5126 25.4909   8
  -2  -7   7-28.5301 25.6495   6
  -2   7   7 12.7417 32.8594   9
  -2  -7   7 12.6392 30.8690   8
  -1   7   7 759.292 82.0651   9
  -1   7   7 750.063 80.1871   5
  -1  -7   7 714.786 75.4089   8
  -1  -7   7 740.401 74.4393   6
   0  -7   7 84.0903 34.6142   6
   0   7   7 70.7243 37.3027   5
   0   7   7 78.5427 29.9965   6
   0   7   7 112.291 43.4787   9
   0  -7   7 106.926 37.3783   8
   1  -7   7 377.418 58.8831   6
   1   7   7 351.889 59.0692   5
   1   7   7 337.682 49.2327   6
   1   7   7 274.746 50.1700   9
   1  -7   7 303.485 48.6321   8
   2  -7   7 99.3509 40.9343   6
   2   7   7 83.6576 30.0155   6
   2   7   7 76.9435 39.3384   5
   2  -7   7 121.664 36.6089   8
   3  -7   7 88.1207 44.1154   6
   3   7   7 78.3527 41.9373   5
   4  -7   7 555.998 76.5164   6
  -4   7  -7 625.372 64.5425   7
   4   7   7 498.148 68.0100   5
   5  -7   7 144.393 46.6118   6
  -5   7  -7 205.306 50.6317   7
   5   7   7 116.822 48.2687   5
   6  -7   7 44.4281 35.9642   6
  -6   7  -7 185.301 49.4376   7
   6   7   7 144.420 51.6722   5
   7  -7   7 272.287 58.2552   6
  -7   7  -7 357.017 60.9913   7
   7   7   7 286.969 67.3609   5
   8  -7   7 331.132 67.8839   6
  -8   7  -7 333.151 65.7929   7
   8   7   7 452.075 81.0163   5
   9  -7   7 113.592 54.2376   6
  -9  -7  -7 25.8478 34.7951   7
  -9   7  -7 34.6020 37.6394   7
 -10  -7  -7-4.98348 39.5569   7
 -10   7  -7 90.6873 50.8467   7
 -11  -7  -7 16.2318 37.2194   7
 -12  -8   7 268.043 72.6446  11
 -12   8   7 309.883 74.7598   5
 -11  -8   7 211.239 72.1935  11
 -11   8   7 246.523 70.4098   5
 -11  -8   7 220.988 62.5076   8
 -10  -8   7 250.520 61.6803  11
 -10  -8   7 272.764 62.7801   8
 -10   8   7 338.396 72.0290   5
  -9   8   7 509.885 88.4261   5
  -9  -8   7 375.285 71.3320  11
  -9  -8   7 419.769 74.0854   8
  -8   8   7 134.746 54.2764   5
  -8  -8   7 69.4428 45.1311  11
  -8  -8   7 120.840 54.7768   8
  -7   8   7 1114.86 98.6267   7
  -7  -8   7 1014.01 103.163  11
  -7   8   7 888.389 95.6709   5
  -7  -8   7 1156.81 110.344   8
  -6   8   7 400.233 68.9350   5
  -6  -8   7 317.471 64.6499  11
  -6   8   7 352.392 59.1765   7
  -6  -8   7 385.949 65.1052   8
  -5  -8   7 1000.11 97.9355  11
  -5   8   7 923.837 94.8693   5
  -5  -8   7 1037.88 101.995   8
  -4   8   7 327.576 65.8558   5
  -4  -8   7 367.921 66.5289  11
  -4  -8   7 326.175 64.5780   8
  -3   8   7 7284.10 248.459   5
  -3  -8   7 8017.33 256.697   8
  -3  -8   7 7917.11 234.039   6
  -2  -8   7 205.758 48.7590   6
  -2   8   7 142.908 41.4827   5
  -2   8   7 212.203 51.6292   9
  -2  -8   7 244.523 56.1378   8
  -1  -8   7 350.520 57.1129   6
  -1   8   7 323.596 60.9587   5
  -1   8   7 410.945 55.9889  12
  -1   8   7 403.109 64.3748   9
  -1  -8   7 279.639 49.0347   8
   0   8   7 1739.45 117.360   9
   0   8   7 1670.26 122.061   5
   0  -8   7 1709.33 113.705   8
   0  -8   7 1857.02 121.229   6
   1  -8   7 291.137 54.3911   6
   1   8   7 392.313 64.0424   5
   1   8   7 324.137 55.7100   9
   1  -8   7 404.484 59.0182   8
   2  -8   7 428.524 65.3352   6
   2   8   7 459.342 68.9474   5
   2  -8   7 361.144 54.7278   8
   3   8   7 1343.77 113.953   5
   3  -8   7 1295.31 110.133   6
   4  -8   7 464.274 75.3032   6
   4   8   7 366.153 64.3978   5
   5  -8   7 57.3955 41.7485   6
  -5   8  -7 51.8434 36.5329   7
   5   8   7 9.97062 37.6522   5
   6  -8   7 47.6655 44.1311   6
  -6   8  -7 31.0539 30.1448   7
   6   8   7-8.58024 37.7170  10
   6   8   7 92.1966 45.8395   5
   7  -8   7 16.1897 40.9282   6
  -7   8  -7 70.5648 43.2795   7
   7   8   7 45.0503 41.8731   5
   8  -8   7 130.776 52.0398   6
  -8   8  -7 186.030 54.6228   7
   8   8   7 243.161 67.3613   5
   9  -8   7 80.1727 42.1076   6
  -9  -8  -7-35.5317 45.8162   7
  -9   8  -7 56.2001 47.1073   7
  10  -8   7-15.0073 40.4212   6
 -10  -8  -7 63.7527 51.0401   7
 -10   8  -7 69.9800 43.3945   7
 -11  -9   7 83.0830 54.1132  11
 -11   9   7 114.879 55.0593   5
 -10   9   7 161.560 56.3624   5
 -10  -9   7 139.307 58.1740  11
 -10  -9   7 151.202 53.2478   8
  -9  -9   7 895.132 108.674  11
  -9   9   7 937.308 109.509   5
  -9  -9   7 1138.52 114.955   8
  -8   9   7 197.284 56.5215   5
  -8  -9   7 220.326 57.5793  11
  -8   9   7 214.053 54.6389   7
  -8  -9   7 199.240 58.2600   8
  -7   9   7 248.188 60.0934   5
  -7  -9   7 212.604 64.6146  11
  -7   9   7 230.130 52.1713   7
  -7  -9   7 326.804 67.4787   8
  -6   9   7 37.2058 37.7970   5
  -6  -9   7 6.63394 36.9833  11
  -6   9   7 73.5851 39.8912   7
  -6  -9   7 130.497 46.5624   8
  -5   9   7 28.6600 39.5468   5
  -5  -9   7 63.7876 46.6432  11
  -5  -9   7 109.014 50.2277   8
  -4  -9   7 3879.61 192.371  11
  -4   9   7 3499.12 180.977   5
  -4  -9   7 3606.30 184.344   8
  -3   9   7 11.1619 36.3405   5
  -3  -9   7 55.0738 43.6930   8
  -2  -9   7 81.7277 37.6184   6
  -2   9   7 27.9370 39.6848   5
  -2   9   7 139.217 41.1465   9
  -2  -9   7 110.989 38.5439   8
  -1  -9   7 316.542 55.0061   6
  -1   9   7 341.814 59.4598   5
  -1   9   7 259.707 51.0135  12
  -1   9   7 276.338 54.8056   9
  -1  -9   7 266.450 51.5082   8
   0  -9   7 392.164 63.2643   6
   0   9   7 363.723 55.2666  12
   0   9   7 346.234 62.8676   5
   0   9   7 366.860 61.2936   9
   0  -9   7 308.700 54.0853   8
   1  -9   7 86.8240 37.6984   6
   1   9   7 208.357 56.3824   5
   1   9   7 99.1885 37.5897   9
   1  -9   7 82.0229 33.5779   8
   2  -9   7 589.138 73.2698   8
   2   9   7 703.760 88.8801   5
   2  -9   7 656.595 80.3452   6
   3  -9   7 61.9053 44.7997   6
   3   9   7 145.981 52.7369   5
   4   9   7 442.224 70.6482   5
   4  -9   7 622.963 87.5688   6
   5  -9   7 221.168 62.2433   6
   5   9   7 44.6658 45.2273   5
   6  -9   7 224.675 61.1992   6
  -6   9  -7 214.118 50.6778   7
   6   9   7 297.598 70.4586   5
   7  -9   7 324.181 71.9203   6
  -7   9  -7 283.866 54.8491   7
   7   9   7 131.785 52.7563  10
   7   9   7 210.943 58.7109   5
   8  -9   7 246.051 68.9475   6
  -8   9  -7 376.746 69.0337   7
   8   9   7 250.188 63.3788  10
   8   9   7 245.338 67.4622   5
   9  -9   7 287.848 66.4777   6
  -9  -9  -7 383.466 70.8054   7
  -9   9  -7 427.371 73.9603   7
   9   9   7 316.336 77.3353  10
  10  -9   7 124.049 54.1373   6
 -10  -9  -7 45.9183 35.7801   7
 -11  10   7-90.8645 51.1394   5
 -11 -10   7 78.9711 59.5644  11
 -10  10   7 97.8163 59.8326   5
 -10 -10   7 171.027 64.3843  11
 -10 -10   7 22.6403 31.1802   8
  -9  10   7 1.24218 47.0376   5
  -9 -10   7-11.9130 48.9310  11
  -9  10   7-18.8437 36.4217   7
  -9 -10   7 36.3045 44.9869   8
  -8  10   7-36.0851 47.7761   5
  -8 -10   7 1.20341 45.5920  11
  -8  10   7-33.9480 41.1670   7
  -8 -10   7 43.9389 40.5424   8
  -7  10   7 743.671 91.2281   7
  -7 -10   7 809.902 101.269  11
  -7  10   7 804.727 100.756   5
  -7 -10   7 822.898 99.8585   8
  -6  10   7 71.5759 45.0062   5
  -6 -10   7 154.653 51.4282  11
  -6  10   7 103.046 38.4942   7
  -6 -10   7 139.445 53.1937   8
  -5 -10   7 893.359 100.010  11
  -5  10   7 956.656 103.126   5
  -5 -10   7 1006.73 107.141   8
  -4  10   7 583.551 84.4125   5
  -4 -10   7 537.806 80.3802  11
  -4 -10   7 528.141 77.9300   8
  -3  10   7 344.619 70.6565   5
  -3 -10   7 332.225 61.9485   8
  -2 -10   7 30.5638 27.0343   6
  -2  10   7 63.4480 42.3010   5
  -2  10   7 19.9631 30.0390  12
  -2  10   7 23.9085 31.1690   9
  -2 -10   7 31.8672 36.8995   8
  -1 -10   7 267.494 50.8192   6
  -1  10   7 190.246 47.0132  12
  -1  10   7 192.397 55.1775   5
  -1  10   7 199.209 50.6439   9
  -1 -10   7 170.310 46.3116   8
   0 -10   7 11.8163 28.7134   6
   0  10   7 4.19947 29.5746  12
   0  10   7 57.4786 43.6827   5
   0  10   7 76.5919 36.3555   9
   0 -10   7 18.2007 32.1839   8
   1 -10   7 322.693 56.5147   6
   1  10   7 223.023 46.0269  12
   1  10   7 317.292 64.9670   5
   1 -10   7 328.384 59.0111   8
   2 -10   7-6.45176 33.5295   6
   2  10   7 58.5512 48.5086   5
   2 -10   7-43.2461 38.9055   8
   3 -10   7 105.874 52.5019   6
   3  10   7 69.6870 51.6185   5
   4 -10   7 1668.33 134.622   6
   4  10   7 1417.91 122.788   5
   5 -10   7 771.243 95.5375   6
   5  10   7 646.997 92.5734   5
   6 -10   7 316.761 70.4691   6
   6  10   7 298.109 67.4093   5
   7 -10   7 108.497 58.4055   6
  -7  10  -7 113.591 46.6933   7
   7  10   7 109.181 54.2108   5
   8 -10   7 184.688 63.0953   6
  -8  10  -7 111.984 49.4377   7
   8  10   7 40.3792 37.0480   5
   9 -10   7 8.65357 37.7938   6
  -9  10  -7 13.9711 38.0942   7
   9  10   7-32.3575 43.4742  10
 -10  11   7 151.268 62.0745   5
 -10 -11   7 90.6498 60.1345  11
 -10 -11   7 215.325 65.9701   8
  -9  11   7 58.4441 46.9717   5
  -9 -11   7 63.3260 56.2065  11
  -9  11   7 67.5039 42.6944   7
  -9 -11   7 33.6352 36.5534   8
  -8  11   7-4.12821 40.2310   5
  -8 -11   7 13.5342 43.8305  11
  -8  11   7 62.6883 43.6514   7
  -8 -11   7 64.7226 42.6886   8
  -7  11   7 29.6910 41.6067   5
  -7 -11   7 38.3394 47.2567  11
  -7  11   7 40.2406 39.1132   7
  -7 -11   7 77.5877 43.2205   8
  -6  11   7 343.553 76.7322   5
  -6 -11   7 341.677 76.3541  11
  -6  11   7 363.321 68.4349   7
  -6 -11   7 342.496 69.3370   8
  -5 -11   7 1282.90 126.272  11
  -5  11   7 1081.43 110.464   5
  -5 -11   7 1012.68 107.999   8
  -4  11   7 69.2233 45.5728   5
  -4 -11   7 169.098 55.5148   8
  -3  11   7 10.3856 39.2882   5
  -3  11   7 71.7330 40.9181   9
  -3 -11   7 15.7276 37.9527   8
  -2  11   7 144.081 51.6434  12
  -2  11   7 113.090 43.7222   5
  -2  11   7 103.489 44.6850   9
  -2 -11   7 77.3526 42.8168   8
  -1 -11   7 139.902 49.2259   6
  -1  11   7 76.4186 40.7314  12
  -1  11   7 216.389 61.5068   5
  -1  11   7 146.675 48.2752   9
  -1 -11   7 97.6708 44.1366   8
   0 -11   7 0.18795 29.1890   6
   0  11   7-34.3958 35.1970  12
   0  11   7 63.2169 42.0817   5
   0 -11   7-42.6980 43.8759   8
   1 -11   7 2.93337 31.9739   6
   1  11   7 52.7226 37.4075  12
   1  11   7-9.76954 39.8774   5
   1 -11   7-11.1471 35.0699   8
   2 -11   7 23.9026 34.5101   6
   2  11   7 73.6438 49.6303   5
   2 -11   7-5.04107 30.3808   8
   3 -11   7 340.415 72.5993   6
   3  11   7 381.300 75.7336   5
   3 -11   7 163.423 46.2032   8
   4 -11   7 269.943 68.9536   6
   4  11   7 55.4090 44.0688   5
   5 -11   7 181.479 62.0889   6
   5  11   7 94.6218 47.5064   5
   6 -11   7 659.197 92.6719   6
   6  11   7 579.935 91.5737   5
   7 -11   7 110.260 53.8856   6
   7  11   7 43.4095 38.2043   5
   8 -11   7 147.445 50.7622   6
  -8  11  -7 136.824 51.1171   7
   8  11   7 76.5132 51.0778   5
 -10  12   7 58.2905 46.8364   7
 -10 -12   7 34.8200 37.0648   8
  -9  12   7 187.218 70.0440   5
  -9 -12   7 146.273 63.7070  11
  -9  12   7 109.521 51.7149   7
  -9 -12   7 97.4714 52.6453   8
  -8  12   7 74.5997 52.9505   5
  -8 -12   7 78.3854 53.5828  11
  -8  12   7 47.7068 44.2970   7
  -8 -12   7 64.7450 42.7286   8
  -7  12   7 91.5916 48.6878   5
  -7 -12   7 126.734 58.7015  11
  -7  12   7 52.9549 42.8872   7
  -7 -12   7 130.941 57.1098   8
  -6  12   7-15.0810 37.6200   5
  -6 -12   7 44.8746 57.4390  11
  -6 -12   7 71.5014 48.6560   8
  -5  12   7 165.663 60.9280   5
  -5 -12   7 114.908 55.3993  11
  -5 -12   7 86.9149 47.6914   8
  -4  12   7 118.932 55.8977   5
  -4 -12   7 18.3723 38.2926   8
  -3  12   7 0.28162 39.5694   5
  -3  12   7-18.2650 33.9421   9
  -3 -12   7 65.5665 45.5063   8
  -2  12   7 783.378 91.2363  12
  -2  12   7 770.956 95.7278   5
  -2 -12   7 746.465 93.4064   8
  -1 -12   7 575.221 76.8075   6
  -1  12   7 485.563 74.2819  12
  -1  12   7 624.436 90.6789   5
  -1 -12   7 605.278 85.4539   8
   0 -12   7 24.3403 33.0194   6
   0  12   7-4.74581 40.6808  12
   0  12   7-39.8752 51.1937   5
   0 -12   7-6.27615 40.0483   8
   1  12   7 806.411 91.6004  12
   1  12   7 903.352 103.734   5
   1 -12   7 882.380 97.9108   8
   1 -12   7 1075.16 106.321   6
   2 -12   7 310.023 62.1270   6
   2  12   7 177.331 53.9623  12
   2  12   7 217.676 57.4781   5
   2 -12   7 226.745 57.9837   8
   3 -12   7 441.579 80.5509   6
   3  12   7 545.317 88.7597   5
   3 -12   7 382.811 67.4862   8
   4 -12   7 444.510 81.0999   6
   4  12   7 340.763 69.5488   5
   5 -12   7 70.5639 46.4846   6
   5  12   7 43.2447 47.6603   5
   6 -12   7 63.2472 46.0350   6
   6  12   7 25.1676 42.8968   5
   7 -12   7 2.48700 38.0353   6
   7  12   7 15.1542 35.7252   5
  -8  13   7-7.80112 47.4639   5
  -8 -13   7 99.5669 56.7592  11
  -8  13   7-54.9009 44.3319   7
  -8 -13   7-14.2998 41.0226   8
  -7  13   7 194.514 59.8891   5
  -7 -13   7 164.308 62.6955  11
  -7  13   7 90.3413 52.9452   7
  -7 -13   7 51.6594 46.9286   8
  -6  13   7 79.0267 55.5253   5
  -6 -13   7 65.2147 52.5128  11
  -6 -13   7 74.4244 48.3588   8
  -5  13   7 91.8383 52.4677   5
  -5 -13   7 54.9210 47.3853   8
  -4  13   7 330.459 76.7351   5
  -4 -13   7 305.664 70.9353   8
  -3  13   7 92.9337 55.9115   5
  -3 -13   7 96.0760 49.7777   8
  -2  13   7 171.657 54.5644  12
  -2  13   7 212.610 57.3010   5
  -2 -13   7 60.7620 42.1655   8
  -1  13   7 21.0584 43.2877  12
  -1  13   7-10.8210 41.6434   5
  -1 -13   7 21.8169 35.9326   8
   0 -13   7 258.219 55.2473   6
   0  13   7 301.798 65.1914  12
   0  13   7 191.553 60.1473   5
   0 -13   7 261.658 64.7268   8
   1 -13   7 68.6223 43.6821   6
   1  13   7 18.1161 36.8624  12
   1  13   7 15.1056 40.8096   5
   1 -13   7 33.7173 36.7989   8
   2 -13   7 121.088 57.5534   6
   2  13   7 39.3532 44.0649  12
   2  13   7 70.1680 48.7093   5
   2 -13   7 82.0777 45.7005   8
   3 -13   7 194.865 58.4271   6
   3  13   7 90.0560 45.3947  12
   3  13   7 256.020 68.8804   5
   3 -13   7 205.823 59.3846   8
   4 -13   7 96.6585 48.2644   6
   4  13   7-28.7609 44.4373   5
   5 -13   7 190.091 63.9459   6
   5  13   7 161.333 58.4542   5
   6 -13   7 17.3375 46.9225   6
   6  13   7 16.9802 47.7452   5
  -7 -14   7 22.0159 37.3984   8
  -6  14   7 306.556 78.3067   5
  -6 -14   7 214.254 60.7058   8
  -5  14   7-50.8529 49.0418   5
  -5 -14   7 22.5435 42.3852   8
  -4  14   7 48.6422 47.3819   5
  -4 -14   7-28.6547 44.7576   8
  -3  14   7 195.441 62.8100   5
  -3 -14   7 254.012 63.7001   8
  -2  14   7 140.632 61.9648  12
  -2  14   7 130.166 54.5033   5
  -2 -14   7 101.924 48.8111   8
  -1  14   7 49.1653 43.5445  12
  -1  14   7 37.5839 39.1986   5
  -1 -14   7 122.346 53.3175   8
   0  14   7-19.7344 42.4281  12
   0  14   7 9.69911 45.7370   5
   0 -14   7-7.26873 40.1243   8
   1 -14   7 296.182 64.3539   6
   1  14   7 277.845 69.3243  12
   1  14   7 270.887 70.8403   5
   1 -14   7 305.250 74.0018   8
   2 -14   7 41.9867 42.6408   6
   2  14   7 75.9407 49.3882  12
   2  14   7 126.909 57.0319   5
   2 -14   7 110.096 56.4909   8
   3 -14   7 137.700 50.8708   6
   3  14   7 228.790 66.1680  12
   3  14   7 248.853 70.1177   5
   3 -14   7 63.6143 46.1003   8
   4 -14   7 76.1985 48.1329   6
   4  14   7 98.4386 52.7765   5
   5  14   7 68.8888 48.3743   5
  -4  15   7 188.567 62.0170   5
  -4 -15   7 85.8580 47.8657   8
  -3  15   7-58.6652 42.4185   5
  -3 -15   7-50.7190 50.3314   8
  -2  15   7 105.148 49.9651   5
  -2 -15   7 131.134 57.1433   8
  -1  15   7 500.593 88.7933  12
  -1  15   7 391.040 82.5310   5
  -1 -15   7 519.950 91.3928   8
   0  15   7-28.3504 43.5378  12
   0  15   7-4.22785 49.5025   5
   0 -15   7-86.5739 53.6983   8
   1 -15   7 38.2746 35.9813   6
   1  15   7-2.04966 43.1748  12
   1  15   7 157.842 62.1239   5
   1 -15   7 30.4074 48.0887   8
   2 -15   7 417.386 81.6149   6
   2  15   7 495.311 91.6997  12
   2  15   7 412.407 79.7167   5
   2 -15   7 442.860 84.1090   8
   3 -15   7 134.175 52.3142   6
   3  15   7 104.431 58.2131  12
   3  15   7 161.670 58.2459   5
   3 -15   7 112.359 54.9497   8
 -13   0   8 1094.45 126.232  13
 -13   0   8 873.311 106.833   8
 -12   0   8 10.1913 41.0562   8
 -12   0   8 86.1641 48.1851  13
 -11   0   8 181.185 58.5595   8
 -11   0   8 25.0822 33.1211  13
 -10   0   8 276.213 65.3287   8
  -9   0   8 213.341 58.2661   8
  -8   0   8 217.130 52.3461   8
  -8   0   8 151.552 39.5307   6
  -8   0   8 201.338 48.3057   9
  -7   0   8 3177.73 157.732   9
  -7   0   8 3135.90 166.276   8
  -7   0   8 3183.06 144.481   6
  -6   0   8 45.3053 31.4951   8
  -6   0   8 32.7471 22.3678   6
  -6   0   8 49.0984 33.5282   9
  -5   0   8-9.26823 34.9463   8
  -5   0   8-16.6533 29.2554   6
  -5   0   8 43.8156 28.5673   9
  -4   0   8 122.615 35.6675   8
  -4   0   8 166.216 39.3175   6
  -4   0   8 126.883 40.8272   9
  -3   0   8 1154.02 91.1019   9
  -3   0   8 1064.54 88.6931   8
  -3   0   8 1162.15 90.2279   6
  -2   0   8 531.197 65.5205   9
  -2   0   8 587.676 65.2188   8
  -2   0   8 506.056 64.5693   6
  -1   0   8 6391.93 197.354   8
  -1   0   8 6770.30 218.025   6
   0   0   8 6242.28 210.617   6
   1   0   8 4215.85 174.715   6
   2   0   8 2050.50 108.018   5
   2   0   8 2022.61 124.179   6
   3   0   8 187.561 48.2975   6
  -3   0  -8 208.293 44.2989   7
   3   0   8 127.036 34.3015   5
   4   0   8 94.0398 38.6107   6
  -4   0  -8 83.4974 35.8664   7
   4   0   8 104.034 34.9202   5
  -5   0  -8 3634.57 164.212   7
   5   0   8 3605.87 171.435   6
  -6   0  -8 2845.49 151.247   7
   6   0   8 2856.65 154.513   6
  -7   0  -8 392.666 64.4825   7
  -8   0  -8-5.41439 34.3101   7
  -9   0  -8 52.4240 43.2256   7
 -10   0  -8 27.9212 40.8864   7
 -11   0  -8 59.9820 54.7523   7
 -13  -1   8 631.960 91.4520   8
 -13   1   8 737.054 97.0091   8
 -13   1   8 648.005 96.7437  13
 -12  -1   8 313.427 68.0445   8
 -12   1   8 291.070 67.5690   8
[truncated: 452,669 more chars]
