# Supplementary material for: Two isostructural carbamates: the o-tolyl N-(pyridin-3-yl)carbamate and 2-bromo­phenyl N-(pyridin-3-yl)carbamate monohydrates
Source: Acta Crystallogr E Crystallogr Commun. 2015 Oct 24;71(Pt 11):1366–70. doi: 10.1107/S2056989015019556 (PMC4645058; doi:10.1107/S2056989015019556)
Supplement: Supplementary file 2 [file e-71-01366-CmoMsup2.hkl]

data_CmoM                                                                       
_shelx_title '  11-027 is CmoM:H2O in P21/c at RT with Mo 40kV30mA to 0.70\%A  [
_shelx_refln_list_code          4                                               
_shelx_F_calc_maximum      187.02                                               
_exptl_crystal_F_000       520.00                                               
_reflns_d_resolution_high  0.6770                                               
                                                                                
loop_                                                                           
 _space_group_symop_operation_xyz                                               
 'x, y, z'                                                                      
 '-x, y+1/2, -z+1/2'                                                            
 '-x, -y, -z'                                                                   
 'x, -y-1/2, z-1/2'                                                             
                                                                                
_cell_length_a    10.9754                                                       
_cell_length_b    12.9877                                                       
_cell_length_c     8.9544                                                       
_cell_angle_alpha  90.000                                                       
_cell_angle_beta   96.546                                                       
_cell_angle_gamma  90.000                                                       
                                                                                
_shelx_F_squared_multiplier     1.000                                           
                                                                                
loop_                                                                           
 _refln_index_h                                                                 
 _refln_index_k                                                                 
 _refln_index_l                                                                 
 _refln_F_squared_calc                                                          
 _refln_F_squared_meas                                                          
 _refln_F_squared_sigma                                                         
 _refln_observed_status                                                         
   2   0   0        487.48        495.83         5.05 o                         
   3   0   0      10768.14       9632.88        29.28 o                         
   4   0   0        300.33        320.52         4.07 o                         
   5   0   0         42.01         50.84         1.83 o                         
   6   0   0        558.18        569.91         5.05 o                         
   7   0   0         66.04         59.08         1.57 o                         
   8   0   0        244.10        253.15         3.89 o                         
   9   0   0         12.06         15.34         0.96 o                         
  10   0   0         50.06         47.89         1.77 o                         
  11   0   0          5.92          1.12         0.84 o                         
  12   0   0         48.27         47.29         3.05 o                         
  13   0   0         63.08         69.12         3.92 o                         
  14   0   0          0.96          2.07         1.09 o                         
  15   0   0          0.61          0.31         1.01 o                         
   1   1   0       1198.40       1206.82         4.49 o                         
   2   1   0       1219.56       1226.46         5.85 o                         
   3   1   0          8.94          7.65         0.48 o                         
   4   1   0        173.71        175.07         3.02 o                         
   5   1   0         22.98         22.99         0.66 o                         
   6   1   0        671.10        691.56         4.55 o                         
   7   1   0         90.65        108.50         1.69 o                         
   8   1   0         57.32         60.48         1.38 o                         
   9   1   0          0.25          0.14         0.29 o                         
  10   1   0         14.29         12.52         0.82 o                         
  11   1   0         65.90         61.26         1.78 o                         
  12   1   0          6.77          5.98         0.94 o                         
  13   1   0          0.44          1.99         0.76 o                         
  14   1   0          3.78          3.76         0.85 o                         
  15   1   0          0.39          0.82         0.60 o                         
   1   2   0       8375.14       8332.20        24.48 o                         
   2   2   0          2.68          3.35         0.30 o                         
   3   2   0         54.38         60.91         1.32 o                         
   4   2   0        564.42        590.19         4.67 o                         
   5   2   0        274.48        302.67         2.41 o                         
   6   2   0        492.03        519.03         4.25 o                         
   7   2   0        244.73        219.52         2.42 o                         
   8   2   0         22.30         22.22         1.04 o                         
   9   2   0         46.99         46.16         1.68 o                         
  10   2   0          0.27          0.39         0.46 o                         
  11   2   0         38.94         32.36         2.08 o                         
  12   2   0          6.21          7.09         0.93 o                         
  13   2   0          1.04          1.65         0.60 o                         
  14   2   0          5.76          5.94         0.76 o                         
  15   2   0          0.09          0.50         0.77 o                         
   1   3   0       2126.96       2189.37        23.07 o                         
   2   3   0        370.78        390.68         3.24 o                         
   3   3   0       1256.38       1201.23         6.32 o                         
   4   3   0        220.40        211.39         2.92 o                         
   5   3   0       1767.47       1820.58         6.57 o                         
   6   3   0          0.09          0.29         0.17 o                         
   7   3   0        465.70        501.68         3.31 o                         
   8   3   0        196.50        194.25         2.67 o                         
   9   3   0          1.03          2.32         0.48 o                         
  10   3   0         74.46         63.94         1.81 o                         
  11   3   0          0.61          0.70         0.52 o                         
  12   3   0          7.85          8.58         0.72 o                         
  13   3   0          0.58          0.90         0.47 o                         
  14   3   0          0.84          1.18         0.59 o                         
  15   3   0          0.03         -0.41         0.54 o                         
   1   4   0        627.63        626.80         3.12 o                         
   2   4   0        767.02        836.00         6.44 o                         
   3   4   0        238.68        246.36         3.05 o                         
   4   4   0       1138.07       1238.31         6.36 o                         
   5   4   0          9.21          9.82         0.53 o                         
   6   4   0        205.91        207.02         2.30 o                         
   7   4   0        119.51        123.09         2.06 o                         
   8   4   0         74.86         73.91         1.72 o                         
   9   4   0         23.82         25.61         1.12 o                         
  10   4   0        217.46        222.97         3.34 o                         
  11   4   0         11.11          9.88         0.83 o                         
  12   4   0          1.00          1.48         0.53 o                         
  13   4   0          0.24          0.23         0.45 o                         
  14   4   0          0.03          0.56         0.71 o                         
  15   4   0          0.18          0.25         0.65 o                         
   1   5   0       1093.29       1163.59         4.77 o                         
   2   5   0       4454.26       4788.32        20.45 o                         
   3   5   0        618.22        648.16         4.89 o                         
   4   5   0        662.07        770.35         4.71 o                         
   5   5   0        248.54        250.39         3.31 o                         
   6   5   0         54.79         55.79         1.64 o                         
   7   5   0          0.01         -0.01         0.45 o                         
   8   5   0         24.37         24.01         1.03 o                         
   9   5   0         43.37         45.14         1.47 o                         
  10   5   0         82.90         89.19         2.19 o                         
  11   5   0         49.42         47.29         1.69 o                         
  12   5   0         19.39         18.97         1.17 o                         
  13   5   0          1.18          1.13         0.53 o                         
  14   5   0          0.13          1.64         1.35 o                         
  15   5   0          0.40          1.78         0.90 o                         
   0   6   0          9.21         17.05         1.14 o                         
   1   6   0        154.93        189.86         1.77 o                         
   2   6   0         24.19         30.50         0.57 o                         
   3   6   0         66.62         74.98         1.11 o                         
   4   6   0          4.48          3.17         0.30 o                         
   5   6   0          0.39          0.90         0.25 o                         
   6   6   0        107.22        114.88         2.50 o                         
   7   6   0         50.15         47.21         1.72 o                         
   8   6   0         10.40          9.92         0.70 o                         
   9   6   0         63.53         61.38         1.78 o                         
  10   6   0         15.22         16.30         1.01 o                         
  11   6   0         12.72         13.46         1.00 o                         
  12   6   0          2.87          1.65         0.53 o                         
  13   6   0          0.19         -0.17         0.86 o                         
  14   6   0          0.01          0.98         0.56 o                         
   1   7   0          0.72          1.18         0.17 o                         
   2   7   0         10.14         14.44         0.56 o                         
   3   7   0       1026.11       1086.56         3.37 o                         
   4   7   0         51.17         58.57         0.99 o                         
   5   7   0          1.07          0.62         0.18 o                         
   6   7   0          0.34          0.55         0.35 o                         
   7   7   0          5.53          5.69         0.68 o                         
   8   7   0         14.34         11.55         1.01 o                         
   9   7   0        106.26         99.93         2.90 o                         
  10   7   0         87.55         79.12         2.73 o                         
  11   7   0         37.06         38.45         1.99 o                         
  12   7   0          0.75          0.51         0.79 o                         
  13   7   0          1.03          0.79         0.72 o                         
  14   7   0          0.95          1.46         1.89 o                         
   0   8   0         39.72         43.28         1.09 o                         
   1   8   0         13.15         18.08         0.47 o                         
   2   8   0        833.45        806.76         3.11 o                         
   3   8   0        658.62        636.60         3.06 o                         
   4   8   0          3.45          3.85         0.36 o                         
   5   8   0         11.03          9.71         0.53 o                         
   6   8   0         21.33         16.33         0.89 o                         
   7   8   0          1.01          1.59         1.15 o                         
   8   8   0          0.41          0.94         0.53 o                         
   9   8   0         35.40         37.30         1.89 o                         
  10   8   0         12.76         12.59         1.55 o                         
  11   8   0          0.01         -1.89         2.51 o                         
  12   8   0          0.79          0.72         0.66 o                         
  13   8   0          2.63          2.27         0.85 o                         
  14   8   0          2.65          4.45         1.02 o                         
   1   9   0        277.41        262.31         1.86 o                         
   2   9   0        374.17        342.42         2.19 o                         
   3   9   0         18.67         17.69         0.59 o                         
   4   9   0        136.58        144.08         2.00 o                         
   5   9   0         26.94         25.63         0.89 o                         
   6   9   0         24.62         19.65         1.03 o                         
   7   9   0          0.32          0.68         0.41 o                         
   8   9   0        110.22        103.01         2.45 o                         
   9   9   0         89.28         87.14         2.35 o                         
  10   9   0         12.57         12.08         1.02 o                         
  11   9   0          0.03          0.35         0.63 o                         
  12   9   0          4.99          6.26         0.94 o                         
  13   9   0          0.17          0.28         0.50 o                         
  14   9   0          0.71         -0.23         1.15 o                         
   0  10   0        329.25        288.78         4.02 o                         
   1  10   0        448.45        419.78         3.02 o                         
   2  10   0        192.61        173.31         1.65 o                         
   3  10   0         47.59         42.91         0.93 o                         
   4  10   0         67.12         66.67         1.45 o                         
   5  10   0         31.09         29.03         1.44 o                         
   6  10   0          0.28          0.93         0.44 o                         
   7  10   0          7.57          9.50         0.85 o                         
   8  10   0         13.41         18.07         1.13 o                         
   9  10   0          2.15          4.15         0.67 o                         
  10  10   0          0.16          0.66         0.50 o                         
  11  10   0          0.33          0.73         0.54 o                         
  12  10   0          0.61          1.24         0.64 o                         
  13  10   0          4.80          5.37         0.91 o                         
   1  11   0          4.72          4.29         0.45 o                         
   2  11   0        107.88        108.81         1.69 o                         
   3  11   0          0.16          0.86         0.28 o                         
   4  11   0         72.80         65.97         1.35 o                         
   5  11   0        181.40        182.93         3.07 o                         
   6  11   0          8.29          6.03         0.69 o                         
   7  11   0         33.91         34.03         1.47 o                         
   8  11   0         19.18         25.06         1.59 o                         
   9  11   0          7.71          7.37         0.84 o                         
  10  11   0          1.60          2.81         0.67 o                         
  11  11   0          0.54          1.08         0.56 o                         
  12  11   0          0.10          0.99         0.64 o                         
   0  12   0        212.36        197.88         3.75 o                         
   1  12   0        479.91        477.52         4.11 o                         
   2  12   0         62.00         56.59         1.47 o                         
   3  12   0         51.55         53.36         1.27 o                         
   4  12   0         19.05         21.39         0.92 o                         
   5  12   0          2.48          3.56         0.50 o                         
   6  12   0          3.54          4.42         1.63 o                         
   7  12   0          1.02         -0.20         0.69 o                         
   8  12   0          0.01          0.31         0.63 o                         
   9  12   0         38.67         43.58         2.30 o                         
  10  12   0          0.02          0.76         0.67 o                         
  11  12   0          6.56          9.75         1.33 o                         
  12  12   0          8.41          7.60         1.79 o                         
   1  13   0          0.16          2.07         0.49 o                         
   2  13   0         63.15         59.28         1.58 o                         
   3  13   0          8.33          6.83         0.60 o                         
   4  13   0          1.79          1.16         0.44 o                         
   5  13   0         14.85         11.91         1.43 o                         
   6  13   0          0.30         -0.11         0.61 o                         
   7  13   0          2.50          2.86         0.62 o                         
   8  13   0          1.86          2.22         0.76 o                         
   9  13   0          0.74          2.24         0.86 o                         
  10  13   0          4.28          6.79         1.13 o                         
  11  13   0          0.12          2.22         0.96 o                         
   0  14   0          1.09         -0.07         0.81 o                         
   1  14   0         30.85         28.95         1.17 o                         
   2  14   0          0.25          0.96         0.43 o                         
   3  14   0         56.08         62.32         1.70 o                         
   4  14   0          3.84          4.39         0.66 o                         
   5  14   0          0.02         -0.18         0.65 o                         
   6  14   0          0.74         -0.11         1.07 o                         
   7  14   0          8.71          8.81         1.15 o                         
   8  14   0          0.11          0.25         0.65 o                         
   9  14   0          1.64          1.65         1.19 o                         
  10  14   0          8.87         15.45         3.50 o                         
   1  15   0         19.67         22.39         1.28 o                         
   2  15   0          0.00          0.17         0.41 o                         
   3  15   0          3.18          3.01         0.52 o                         
   4  15   0         37.65         43.93         2.31 o                         
   5  15   0          8.17         10.27         1.21 o                         
   6  15   0          2.03          1.92         1.21 o                         
   7  15   0          2.68          3.60         0.91 o                         
   8  15   0         12.80         12.11         1.38 o                         
   9  15   0          6.54         13.19         2.71 o                         
   0  16   0         19.86         18.58         1.48 o                         
   1  16   0          0.01          0.96         0.55 o                         
   2  16   0          0.06          0.51         0.55 o                         
   3  16   0          0.64          0.67         0.62 o                         
   4  16   0          2.25          2.95         0.83 o                         
   5  16   0          0.03         -0.59         0.59 o                         
   6  16   0          0.66          2.62         1.24 o                         
   7  16   0          0.53          1.58         0.71 o                         
   8  16   0          2.45          2.31         0.94 o                         
   1  17   0          8.52         11.35         0.90 o                         
   2  17   0         10.43         13.14         1.35 o                         
   3  17   0          5.11          5.00         0.93 o                         
   4  17   0          3.75          3.62         0.88 o                         
   5  17   0         10.23         10.54         1.37 o                         
   6  17   0          1.24          2.84         0.92 o                         
   0  18   0          3.65          4.61         0.93 o                         
   1  18   0          2.75          4.24         0.63 o                         
   2  18   0          1.34          2.10         0.52 o                         
   3  18   0          0.18          0.54         0.51 o                         
   4  18   0          1.22         -1.47         1.47 o                         
   5  18   0          1.84          0.61         0.87 o                         
   1  19   0          0.02          1.82         1.10 o                         
   2  19   0          0.21          0.38         0.86 o                         
 -15   1   1          0.72          0.72         0.62 o                         
 -14   1   1          3.17          2.70         1.29 o                         
 -13   1   1          0.92          0.54         1.26 o                         
 -12   1   1          1.87          0.98         0.59 o                         
 -11   1   1         92.12         92.30         2.84 o                         
 -10   1   1        174.62        182.04         3.70 o                         
  -9   1   1        143.23        136.71         2.29 o                         
  -8   1   1         22.32         18.10         0.80 o                         
  -7   1   1         49.83         44.62         0.80 o                         
  -6   1   1         18.62         25.05         0.64 o                         
  -5   1   1          6.18          7.55         0.49 o                         
  -4   1   1        760.58        757.66         4.12 o                         
  -3   1   1        470.11        443.49         3.29 o                         
  -2   1   1       2713.06       2770.75        19.89 o                         
  -1   1   1        659.99        678.42         3.66 o                         
   0   1   1        480.71        502.62         4.39 o                         
   1   1   1        768.69        738.02         6.66 o                         
   2   1   1       1818.37       1818.33        16.55 o                         
   3   1   1       2798.12       2817.26        11.93 o                         
   4   1   1        324.08        332.00         4.53 o                         
   5   1   1          0.84          2.36         0.22 o                         
   6   1   1        212.88        199.74         2.72 o                         
   7   1   1          7.45          5.37         0.43 o                         
   8   1   1          1.33          0.39         0.33 o                         
   9   1   1        106.30         97.34         2.87 o                         
  10   1   1          9.91         10.85         0.84 o                         
  11   1   1          0.51          0.28         0.41 o                         
  12   1   1          6.82          6.70         0.84 o                         
  13   1   1          6.22          5.16         0.77 o                         
  14   1   1          2.11          4.02         0.74 o                         
  15   1   1          1.67          2.31         0.78 o                         
 -15   2   1          1.17          2.47         0.71 o                         
 -14   2   1          0.00          1.10         0.57 o                         
 -13   2   1          0.13         -1.93         2.94 o                         
 -12   2   1          8.66         10.77         1.42 o                         
 -11   2   1         95.72         92.94         3.93 o                         
 -10   2   1          2.94          2.84         0.52 o                         
  -9   2   1        335.03        341.38         5.34 o                         
  -8   2   1        114.16        124.84         1.92 o                         
  -7   2   1         89.03         88.86         1.71 o                         
  -6   2   1          4.22          3.29         0.27 o                         
  -5   2   1        407.44        436.18         2.91 o                         
  -4   2   1        284.86        279.05         2.59 o                         
  -3   2   1        568.74        550.92         3.71 o                         
  -2   2   1         18.08         23.22         0.66 o                         
  -1   2   1        178.59        176.85         1.13 o                         
   0   2   1       5109.25       5333.91        52.66 o                         
   1   2   1       3717.39       3874.15        65.56 o                         
   2   2   1       1239.50       1313.28        12.07 o                         
   3   2   1        126.65        136.10         5.10 o                         
   4   2   1       1215.10       1244.61         8.98 o                         
   5   2   1         10.72         10.39         0.40 o                         
   6   2   1         72.04         82.47         1.43 o                         
   7   2   1         19.78         20.71         0.93 o                         
   8   2   1        233.67        215.10         2.67 o                         
   9   2   1          0.00          0.48         0.33 o                         
  10   2   1        105.34        107.36         2.26 o                         
  11   2   1          0.07          0.25         0.47 o                         
  12   2   1          2.35          1.93         0.48 o                         
  13   2   1         23.28         22.72         1.36 o                         
  14   2   1          0.04         -0.51         0.55 o                         
  15   2   1          0.25          0.61         0.61 o                         
 -15   3   1          2.03          2.26         0.80 o                         
 -14   3   1          1.88          2.70         0.70 o                         
 -13   3   1          0.63          0.33         0.47 o                         
 -12   3   1         36.95         35.38         1.57 o                         
 -11   3   1         52.43         51.75         1.48 o                         
 -10   3   1         18.99         20.42         1.59 o                         
  -9   3   1         41.04         44.00         1.65 o                         
  -8   3   1          7.58          6.47         0.72 o                         
  -7   3   1         29.92         28.65         1.70 o                         
  -6   3   1          0.34          0.25         0.16 o                         
  -5   3   1         21.96         25.98         0.54 o                         
  -4   3   1        254.49        260.26         2.03 o                         
  -3   3   1        120.07        138.21         2.44 o                         
  -2   3   1        226.67        211.34         1.88 o                         
  -1   3   1       3412.85       3376.34        11.30 o                         
   0   3   1       3260.47       3308.70        32.40 o                         
   1   3   1         49.64         39.89         0.98 o                         
   2   3   1         87.17         96.31         6.23 o                         
   3   3   1        512.41        498.97         5.33 o                         
   4   3   1        766.41        794.58         6.87 o                         
   5   3   1         88.89         99.51         1.54 o                         
   6   3   1         46.69         45.74         1.09 o                         
   7   3   1        100.81        100.51         1.54 o                         
   8   3   1        180.30        177.81         2.65 o                         
   9   3   1         27.73         26.23         1.11 o                         
  10   3   1          0.90          2.46         0.53 o                         
  11   3   1          0.00          0.63         0.41 o                         
  12   3   1         22.16         21.98         1.23 o                         
  13   3   1         20.50         22.64         1.14 o                         
  14   3   1          0.55          1.01         0.76 o                         
  15   3   1          0.92          0.44         0.65 o                         
 -15   4   1          0.85          2.89         0.72 o                         
 -14   4   1          3.19          2.58         0.65 o                         
 -13   4   1          4.97          5.00         0.74 o                         
 -12   4   1          2.54          1.34         0.46 o                         
 -11   4   1          7.72          7.07         0.79 o                         
 -10   4   1          0.38          0.55         0.43 o                         
  -9   4   1         15.82         14.99         0.88 o                         
  -8   4   1         20.95         19.87         0.95 o                         
  -7   4   1         39.47         44.06         1.29 o                         
  -6   4   1        121.61        128.08         1.46 o                         
  -5   4   1       1370.05       1424.05         6.31 o                         
  -4   4   1          8.35          5.04         0.36 o                         
  -3   4   1       1034.40       1058.63         7.19 o                         
  -2   4   1       1950.56       1975.77         8.54 o                         
  -1   4   1        946.94        929.67         3.21 o                         
   0   4   1       1388.89       1377.55         7.79 o                         
   1   4   1        166.11        197.39         4.59 o                         
   2   4   1         37.42         28.82         1.01 o                         
   3   4   1        494.00        477.66         4.53 o                         
   4   4   1          6.41          8.01         0.77 o                         
   5   4   1          8.01          8.62         0.79 o                         
   6   4   1          8.61         15.22         0.71 o                         
   7   4   1         40.29         37.76         0.99 o                         
   8   4   1        107.35         96.29         1.65 o                         
   9   4   1         29.52         32.40         1.25 o                         
  10   4   1         34.53         33.29         1.34 o                         
  11   4   1         31.08         30.47         2.09 o                         
  12   4   1          7.61          8.80         1.08 o                         
  13   4   1          1.99          1.19         0.68 o                         
  14   4   1          8.15          5.98         0.83 o                         
  15   4   1          0.01          1.71         0.82 o                         
 -15   5   1          0.10          0.64         0.60 o                         
 -14   5   1          4.48          4.06         0.77 o                         
 -13   5   1          0.01         -0.20         0.49 o                         
 -12   5   1          6.40          4.28         0.62 o                         
 -11   5   1         19.10         20.25         1.14 o                         
 -10   5   1          0.27         -0.28         0.44 o                         
  -9   5   1          4.06          5.37         0.77 o                         
  -8   5   1         36.88         36.55         1.28 o                         
  -7   5   1         38.01         36.57         1.18 o                         
  -6   5   1         53.94         44.26         1.01 o                         
  -5   5   1         34.04         38.59         0.87 o                         
  -4   5   1        347.64        376.84         2.21 o                         
  -3   5   1         41.07         33.40         0.65 o                         
  -2   5   1        187.95        234.24         1.79 o                         
  -1   5   1        166.63        160.88         2.46 o                         
   0   5   1         13.11          9.44         0.54 o                         
   1   5   1        406.99        416.67         4.90 o                         
   2   5   1        382.32        428.48         3.16 o                         
   3   5   1         27.75         32.09         0.74 o                         
   4   5   1         59.47         64.88         1.26 o                         
   5   5   1          2.73          2.41         0.37 o                         
   6   5   1          3.01          2.53         0.35 o                         
   7   5   1         75.52         69.84         1.35 o                         
   8   5   1         35.43         37.06         1.29 o                         
   9   5   1          2.69          1.60         0.44 o                         
  10   5   1          5.26          6.66         0.88 o                         
  11   5   1          0.03          0.71         1.64 o                         
  12   5   1          0.07          0.23         0.60 o                         
  13   5   1          2.13          2.42         0.72 o                         
  14   5   1          1.61          1.47         0.80 o                         
 -15   6   1          0.31          0.49         0.90 o                         
 -14   6   1          0.45         -0.08         0.60 o                         
 -13   6   1          2.82          2.48         0.62 o                         
 -12   6   1          6.47          6.73         0.75 o                         
 -11   6   1          7.65          6.04         0.71 o                         
 -10   6   1          8.35          7.55         0.75 o                         
  -9   6   1          4.16          4.86         0.59 o                         
  -8   6   1          8.43          6.45         0.59 o                         
  -7   6   1        311.10        313.72         5.71 o                         
  -6   6   1         20.17         19.17         0.81 o                         
  -5   6   1         85.42         87.80         1.25 o                         
  -4   6   1        556.79        641.52         3.01 o                         
  -3   6   1          1.30          0.67         0.16 o                         
  -2   6   1        698.82        730.12         2.75 o                         
  -1   6   1         54.52         60.43         0.78 o                         
   0   6   1        168.37        189.86         1.67 o                         
   1   6   1         93.04        109.33         1.31 o                         
   2   6   1         81.63         89.22         1.16 o                         
   3   6   1        154.87        173.92         1.66 o                         
   4   6   1        824.79        851.73         8.37 o                         
   5   6   1         41.39         48.65         2.06 o                         
   6   6   1        233.27        239.43         4.30 o                         
   7   6   1          4.35          1.76         0.40 o                         
   8   6   1         28.18         29.41         1.18 o                         
   9   6   1         16.57         15.03         1.14 o                         
  10   6   1          7.90          6.16         0.92 o                         
  11   6   1          1.16          1.75         0.96 o                         
  12   6   1         10.09          9.43         1.20 o                         
  13   6   1          2.07          1.00         0.69 o                         
  14   6   1          0.00         -0.87         1.34 o                         
  15   6   1          0.28         -1.12         1.12 o                         
 -14   7   1          0.90          2.22         0.66 o                         
 -13   7   1          0.01          0.73         0.70 o                         
 -12   7   1          0.77          1.90         0.75 o                         
 -11   7   1          6.57          8.84         1.54 o                         
 -10   7   1         19.34         24.20         1.53 o                         
  -9   7   1         83.22         86.17         3.13 o                         
  -8   7   1          2.73          3.76         0.61 o                         
  -7   7   1         77.38         74.56         2.38 o                         
  -6   7   1         19.44         20.59         0.78 o                         
  -5   7   1         14.93         17.80         0.63 o                         
  -4   7   1        216.44        223.12         1.98 o                         
  -3   7   1          9.35          9.69         0.38 o                         
  -2   7   1         28.87         25.13         0.55 o                         
  -1   7   1        159.95        164.08         1.53 o                         
   0   7   1        401.99        409.56         2.20 o                         
   1   7   1         71.01         69.36         1.01 o                         
   2   7   1        135.15        153.66         1.60 o                         
   3   7   1        372.09        403.78         2.79 o                         
   4   7   1         80.82         84.56         1.19 o                         
   5   7   1          2.41          1.05         0.25 o                         
   6   7   1         13.10         12.93         0.75 o                         
   7   7   1          0.08         -0.46         0.50 o                         
   8   7   1         10.08         10.49         0.98 o                         
   9   7   1          0.51          0.09         0.58 o                         
  10   7   1         28.39         27.65         1.68 o                         
  11   7   1          4.73          4.31         0.84 o                         
  12   7   1          7.34          7.25         1.06 o                         
  13   7   1          0.40          0.20         1.03 o                         
  14   7   1          0.16          0.11         0.71 o                         
 -14   8   1          0.80          0.91         0.74 o                         
 -13   8   1          0.03          0.50         1.51 o                         
 -12   8   1          1.88          2.07         0.72 o                         
 -11   8   1          0.78          1.23         0.57 o                         
 -10   8   1          1.54          1.57         0.56 o                         
  -9   8   1          8.21          5.02         0.68 o                         
  -8   8   1         14.04         15.17         0.99 o                         
  -7   8   1         30.00         33.73         1.31 o                         
  -6   8   1         42.42         43.04         1.17 o                         
  -5   8   1          1.75          0.86         0.27 o                         
  -4   8   1          1.50          2.76         0.42 o                         
  -3   8   1         31.01         33.07         0.72 o                         
  -2   8   1         26.94         28.29         0.68 o                         
  -1   8   1          7.32          8.34         0.34 o                         
   0   8   1         19.10         19.64         0.61 o                         
   1   8   1        209.43        192.11         1.57 o                         
   2   8   1          7.27          9.78         0.44 o                         
   3   8   1          6.04          8.34         0.41 o                         
   4   8   1         65.86         59.23         1.05 o                         
   5   8   1          8.45          7.57         0.59 o                         
   6   8   1          0.20          0.30         0.29 o                         
   7   8   1         43.43         46.89         1.53 o                         
   8   8   1         43.04         46.31         1.99 o                         
   9   8   1         16.26         17.45         1.38 o                         
  10   8   1         21.61         23.42         1.60 o                         
  11   8   1          0.11          1.18         1.21 o                         
  12   8   1          0.26         -0.01         0.71 o                         
  13   8   1          3.17          2.55         0.74 o                         
  14   8   1          1.12         -0.46         0.98 o                         
 -14   9   1          0.05          0.82         0.96 o                         
 -13   9   1          2.48          1.96         0.84 o                         
 -12   9   1          4.98          6.18         0.90 o                         
 -11   9   1          0.08          0.53         0.54 o                         
 -10   9   1          9.61          8.67         0.87 o                         
  -9   9   1          0.79          2.09         0.56 o                         
  -8   9   1          5.08          5.33         0.91 o                         
  -7   9   1          0.45          0.23         0.37 o                         
  -6   9   1          8.51          8.32         0.58 o                         
  -5   9   1          0.23          0.57         0.28 o                         
  -4   9   1          2.86          2.46         0.35 o                         
  -3   9   1          0.18          0.63         0.21 o                         
  -2   9   1         79.94         79.39         1.20 o                         
  -1   9   1         20.65         18.38         0.53 o                         
   0   9   1         16.20         16.02         0.57 o                         
   1   9   1         69.25         60.95         1.11 o                         
   2   9   1          3.30          3.59         0.31 o                         
   3   9   1        296.41        297.44         2.30 o                         
   4   9   1         42.49         45.33         0.98 o                         
   5   9   1          5.04          7.02         0.60 o                         
   6   9   1         23.35         23.06         1.06 o                         
   7   9   1          2.34          2.18         0.49 o                         
   8   9   1          0.90          0.67         0.48 o                         
   9   9   1          9.04         10.23         0.92 o                         
  10   9   1          0.44          0.20         0.57 o                         
  11   9   1         11.05         12.60         1.08 o                         
  12   9   1          1.37         -0.11         0.73 o                         
  13   9   1          0.79         -0.14         1.26 o                         
 -13  10   1          0.32         -0.55         0.59 o                         
 -12  10   1          2.54          3.68         0.73 o                         
 -11  10   1          2.80          3.09         0.81 o                         
 -10  10   1          1.84          0.50         0.64 o                         
  -9  10   1          2.48          3.57         0.66 o                         
  -8  10   1        113.97        108.61         2.59 o                         
  -7  10   1          4.38          4.60         0.65 o                         
  -6  10   1         23.11         23.80         1.15 o                         
  -5  10   1         43.05         38.99         1.19 o                         
  -4  10   1         74.64         68.28         1.45 o                         
  -3  10   1         51.84         50.97         1.04 o                         
  -2  10   1        107.24         95.86         1.39 o                         
  -1  10   1         60.92         55.30         1.02 o                         
   0  10   1         75.71         67.77         1.23 o                         
   1  10   1          0.67          0.38         0.27 o                         
   2  10   1          1.34          1.14         0.30 o                         
   3  10   1         45.42         40.34         1.39 o                         
   4  10   1         12.19         12.12         0.65 o                         
   5  10   1         46.24         45.85         2.45 o                         
   6  10   1         17.77         16.88         1.25 o                         
   7  10   1          0.89          0.61         1.15 o                         
   8  10   1          2.08          2.55         1.09 o                         
   9  10   1         30.03         29.74         1.84 o                         
  10  10   1          0.80          0.14         1.04 o                         
  11  10   1          0.75          0.69         0.64 o                         
  12  10   1          0.52          1.71         0.94 o                         
  13  10   1          0.68          0.59         0.81 o                         
 -13  11   1          3.56          1.51         1.23 o                         
 -12  11   1          2.63          2.25         0.95 o                         
 -11  11   1          0.01         -0.20         0.59 o                         
 -10  11   1          1.08          1.34         0.73 o                         
  -9  11   1         34.23         36.14         1.66 o                         
  -8  11   1          6.54          4.76         0.73 o                         
  -7  11   1          8.76          9.91         0.85 o                         
  -6  11   1          9.39          5.74         0.63 o                         
  -5  11   1         18.23         15.70         0.78 o                         
  -4  11   1          9.05          6.58         0.48 o                         
  -3  11   1         20.49         20.35         0.74 o                         
  -2  11   1        511.80        500.77         3.97 o                         
  -1  11   1         16.67         15.94         0.68 o                         
   0  11   1        197.54        190.05         2.17 o                         
   1  11   1        469.11        451.70         3.78 o                         
   2  11   1         24.01         24.37         1.08 o                         
   3  11   1        158.62        151.89         2.23 o                         
   4  11   1        162.44        163.53         3.51 o                         
   5  11   1          4.21          3.39         0.75 o                         
   6  11   1        108.11        103.55         3.41 o                         
   7  11   1          0.67          0.72         0.61 o                         
   8  11   1          1.93          1.23         1.09 o                         
   9  11   1          4.50          3.93         0.90 o                         
  10  11   1          1.62          0.99         0.71 o                         
  11  11   1          1.29          1.65         0.80 o                         
  12  11   1          0.06          1.19         0.78 o                         
 -12  12   1          0.23          2.37         1.10 o                         
 -11  12   1          0.11          0.47         0.60 o                         
 -10  12   1          1.95          3.41         0.84 o                         
  -9  12   1          3.80          1.89         0.60 o                         
  -8  12   1          0.47          0.90         0.55 o                         
  -7  12   1          5.28          5.37         0.79 o                         
  -6  12   1          3.52          2.04         0.50 o                         
  -5  12   1          0.68         -0.20         0.34 o                         
  -4  12   1          0.11         -0.13         0.31 o                         
  -3  12   1          1.57          1.24         0.29 o                         
  -2  12   1        128.06        131.57         2.25 o                         
  -1  12   1          2.01          4.11         0.51 o                         
   0  12   1          5.35          5.97         0.60 o                         
   1  12   1         39.70         41.04         1.24 o                         
   2  12   1          4.70          3.60         0.74 o                         
   3  12   1         22.57         19.56         0.87 o                         
   4  12   1          0.14         -0.28         0.54 o                         
   5  12   1          0.34          0.09         0.51 o                         
   6  12   1          0.25          0.53         0.49 o                         
   7  12   1          2.92          2.72         0.67 o                         
   8  12   1         10.08         10.38         1.17 o                         
   9  12   1          1.48          3.24         0.93 o                         
  10  12   1          0.82         -0.46         0.70 o                         
  11  12   1          1.62          0.11         0.68 o                         
 -11  13   1          0.35         -0.05         0.66 o                         
 -10  13   1          1.30          2.80         0.76 o                         
  -9  13   1          0.02         -0.30         0.52 o                         
  -8  13   1          2.29          1.88         0.79 o                         
  -7  13   1         31.79         29.93         1.29 o                         
  -6  13   1          2.45          3.26         0.52 o                         
  -5  13   1          3.47          2.38         0.39 o                         
  -4  13   1         34.72         33.54         1.24 o                         
  -3  13   1         38.43         39.22         1.19 o                         
  -2  13   1          1.57          2.54         0.47 o                         
  -1  13   1         90.48         90.91         1.95 o                         
   0  13   1          0.20          0.43         0.39 o                         
   1  13   1         83.92         77.98         2.10 o                         
   2  13   1          0.46          0.61         0.49 o                         
   3  13   1          3.17          2.60         0.44 o                         
   4  13   1          6.92          7.42         0.98 o                         
   5  13   1         11.36         11.32         1.28 o                         
   6  13   1          0.23         -0.63         0.63 o                         
   7  13   1          0.69         -0.75         0.75 o                         
   8  13   1          8.51          8.92         0.98 o                         
   9  13   1          0.14          0.62         0.71 o                         
  10  13   1          0.58          0.76         1.60 o                         
  11  13   1          0.05          0.70         1.11 o                         
 -10  14   1          0.35          1.27         0.68 o                         
  -9  14   1          2.18          3.81         0.78 o                         
  -8  14   1         12.81         14.85         1.01 o                         
  -7  14   1         14.46         14.95         2.20 o                         
  -6  14   1          5.98          4.68         0.88 o                         
  -5  14   1          1.90          1.37         0.46 o                         
  -4  14   1         29.56         30.51         1.25 o                         
  -3  14   1         13.31         11.83         0.80 o                         
  -2  14   1         11.58         12.41         0.83 o                         
  -1  14   1         96.51         94.88         2.10 o                         
   0  14   1          8.86          8.93         0.77 o                         
   1  14   1          6.94          9.26         1.30 o                         
   2  14   1         11.62         11.45         0.89 o                         
   3  14   1         16.02         16.01         0.89 o                         
   4  14   1          0.22          0.45         0.53 o                         
   5  14   1         22.97         24.01         1.69 o                         
   6  14   1          0.30          0.34         0.58 o                         
   7  14   1          1.84          1.51         0.80 o                         
   8  14   1          9.97         10.23         1.10 o                         
   9  14   1          7.64          8.61         1.04 o                         
  10  14   1          0.00          1.06         0.71 o                         
 -10  15   1          1.50          0.98         1.11 o                         
  -9  15   1          8.12         10.16         1.94 o                         
  -8  15   1          5.40          9.62         1.33 o                         
  -7  15   1          1.86          1.79         0.83 o                         
  -6  15   1         10.77         14.40         1.44 o                         
  -5  15   1         10.25         14.71         2.76 o                         
  -4  15   1          5.75          4.21         1.11 o                         
  -3  15   1         30.15         31.84         1.34 o                         
  -2  15   1         36.47         40.28         1.45 o                         
  -1  15   1          6.48          6.73         0.69 o                         
   0  15   1          7.78          9.24         0.92 o                         
   1  15   1         55.28         61.67         2.06 o                         
   2  15   1         13.22         15.95         1.22 o                         
   3  15   1          0.15          0.13         0.37 o                         
   4  15   1         29.25         33.19         3.41 o                         
   5  15   1         22.16         25.28         1.77 o                         
   6  15   1          0.55         -0.09         0.61 o                         
   7  15   1          3.97          5.10         1.71 o                         
   8  15   1          1.66          4.60         1.04 o                         
   9  15   1          1.40          3.63         1.37 o                         
  -8  16   1          2.48          4.11         0.97 o                         
  -7  16   1          1.95          3.21         1.75 o                         
  -6  16   1          4.41          6.15         1.63 o                         
  -5  16   1          0.19          0.65         0.74 o                         
  -4  16   1          0.12          0.21         0.47 o                         
  -3  16   1          1.84          2.02         0.49 o                         
  -2  16   1          5.85          6.75         0.69 o                         
  -1  16   1         15.44         20.74         1.30 o                         
   0  16   1          0.73          1.87         0.66 o                         
   1  16   1          3.61          5.19         0.65 o                         
   2  16   1          1.20          1.68         0.55 o                         
   3  16   1         11.76         13.62         1.36 o                         
   4  16   1          0.01          0.41         0.64 o                         
   5  16   1          0.03          1.06         0.75 o                         
   6  16   1          0.18         -0.80         0.80 o                         
   7  16   1          0.38          0.28         0.68 o                         
   8  16   1          0.02          0.67         1.12 o                         
  -6  17   1          1.62          2.05         0.83 o                         
  -5  17   1          0.08          0.31         1.21 o                         
  -4  17   1          2.15          0.32         0.65 o                         
  -3  17   1          1.06          0.16         0.45 o                         
  -2  17   1          1.44          1.53         0.59 o                         
  -1  17   1          0.24          1.02         0.58 o                         
   0  17   1          2.51          3.28         0.70 o                         
   1  17   1          7.85          7.70         1.08 o                         
   2  17   1          0.81          1.35         0.85 o                         
   3  17   1          0.31          0.21         0.70 o                         
   4  17   1          0.85          1.47         0.68 o                         
   5  17   1          1.05          0.95         0.69 o                         
   6  17   1          0.00         -0.28         1.93 o                         
  -5  18   1          0.50          1.20         1.10 o                         
  -4  18   1          0.99          0.24         0.59 o                         
  -3  18   1          1.39          1.68         1.12 o                         
  -2  18   1          1.50          2.46         0.65 o                         
  -1  18   1          3.15          3.77         0.63 o                         
   0  18   1          0.32          0.75         0.65 o                         
   1  18   1          0.23          1.05         0.57 o                         
   2  18   1          2.71          2.24         0.60 o                         
   3  18   1          2.53          4.98         1.34 o                         
  -2  19   1          0.00          0.60         1.04 o                         
 -15   0   2          5.26          4.46         1.32 o                         
 -14   0   2          0.00         -0.26         0.98 o                         
 -13   0   2         11.73          6.72         1.37 o                         
 -12   0   2          2.79          2.02         0.92 o                         
 -11   0   2        363.30        350.55         7.89 o                         
 -10   0   2          2.39          3.10         1.02 o                         
  -9   0   2         97.39         95.32         3.58 o                         
  -8   0   2         70.08         72.77         2.28 o                         
  -7   0   2          5.73          5.68         0.38 o                         
  -6   0   2        145.81        147.47         2.22 o                         
  -5   0   2        509.02        539.97         3.90 o                         
  -4   0   2        263.41        292.40         3.29 o                         
  -3   0   2         18.65         12.35         0.50 o                         
  -2   0   2       2193.95       2210.71         7.10 o                         
  -1   0   2        473.47        489.13         4.62 o                         
   0   0   2          4.21          3.01         0.27 o                         
   1   0   2      28094.14      27056.04        49.15 o                         
   2   0   2      34976.54      32225.65        63.86 o                         
   3   0   2       1473.35       1489.36        13.25 o                         
   5   0   2         64.76         46.74         1.85 o                         
   6   0   2         36.00         51.06         1.33 o                         
   7   0   2        170.84        201.55         4.40 o                         
   8   0   2          0.39         -0.64         0.69 o                         
   9   0   2         53.13         49.24         2.50 o                         
  10   0   2         24.42         26.00         1.36 o                         
  11   0   2         13.25         18.67         1.25 o                         
  12   0   2          2.84          2.88         0.61 o                         
  13   0   2          0.01          1.12         0.86 o                         
  14   0   2         14.00         17.56         1.55 o                         
  15   0   2          1.67          1.41         1.12 o                         
 -15   1   2          0.72          0.37         1.13 o                         
 -14   1   2          0.82          0.34         0.66 o                         
 -13   1   2          0.13         -0.36         0.60 o                         
 -12   1   2         18.69         19.69         1.50 o                         
 -11   1   2          8.19          8.01         1.07 o                         
 -10   1   2        108.34        108.76         2.96 o                         
  -9   1   2          3.24          2.85         0.88 o                         
  -8   1   2         20.27         18.89         0.61 o                         
  -7   1   2          6.68          4.98         0.28 o                         
  -6   1   2        959.68       1107.04         3.78 o                         
  -5   1   2        656.38        731.12         3.22 o                         
  -4   1   2       1384.06       1446.16         5.99 o                         
  -3   1   2         25.11         22.88         0.48 o                         
  -2   1   2        283.64        310.47         2.65 o                         
  -1   1   2       2379.78       2522.69         6.92 o                         
   0   1   2        433.20        457.78         4.41 o                         
   1   1   2          5.84          4.34         0.33 o                         
   2   1   2       1668.11       1681.12         7.11 o                         
   3   1   2          3.37          4.32         2.12 o                         
   4   1   2        657.00        731.20         4.00 o                         
   5   1   2          0.74          0.24         0.17 o                         
   6   1   2          6.64          5.63         0.41 o                         
   7   1   2         27.35         32.61         1.21 o                         
   8   1   2         19.50         18.88         0.85 o                         
   9   1   2         33.30         31.31         1.16 o                         
  10   1   2          1.32          1.04         0.35 o                         
  11   1   2          0.00          0.05         0.31 o                         
  12   1   2          3.85          4.13         0.55 o                         
  13   1   2         13.92         15.01         1.08 o                         
  14   1   2          1.00          1.78         1.14 o                         
  15   1   2          0.05          0.69         0.73 o                         
 -15   2   2          0.01         -0.28         0.56 o                         
 -14   2   2          1.03          1.28         0.90 o                         
 -13   2   2          0.05          0.84         1.64 o                         
 -12   2   2         23.30         20.21         1.50 o                         
 -11   2   2          8.41          7.32         1.58 o                         
 -10   2   2         33.74         28.57         1.56 o                         
  -9   2   2         48.47         44.16         1.12 o                         
  -8   2   2          8.20          7.29         0.42 o                         
  -7   2   2          8.17          7.70         0.35 o                         
  -6   2   2         61.32         70.21         0.98 o                         
  -5   2   2       1030.39       1099.50         3.58 o                         
  -4   2   2         61.16         60.32         0.90 o                         
  -3   2   2        436.85        449.72         2.38 o                         
  -2   2   2       3781.49       3912.75        12.87 o                         
  -1   2   2       6251.34       6360.34        13.96 o                         
   0   2   2       5486.89       5611.60        67.77 o                         
   1   2   2       3723.54       3580.30        12.32 o                         
   2   2   2       5207.95       5126.18        15.38 o                         
   3   2   2        189.46        213.72         2.91 o                         
   4   2   2         23.35         24.47         0.74 o                         
   5   2   2          0.11          1.04         0.37 o                         
   6   2   2        211.84        218.49         1.87 o                         
   7   2   2         41.67         42.73         0.90 o                         
   8   2   2         60.95         60.08         1.32 o                         
   9   2   2         69.85         66.78         1.53 o                         
  10   2   2          0.50          0.64         0.35 o                         
  11   2   2          4.97          6.81         0.60 o                         
  12   2   2          0.00          0.71         0.57 o                         
  13   2   2          6.21          6.23         0.97 o                         
  14   2   2          0.67          0.72         1.12 o                         
  15   2   2          0.78          1.98         0.84 o                         
 -15   3   2          4.35          4.97         0.87 o                         
 -14   3   2          1.85          1.65         0.59 o                         
 -13   3   2          0.04          1.68         0.62 o                         
 -12   3   2          1.65          2.35         0.72 o                         
 -11   3   2          9.46          9.79         1.07 o                         
 -10   3   2          1.97          0.67         0.46 o                         
  -9   3   2         84.20         84.59         1.58 o                         
  -8   3   2         22.82         18.00         0.70 o                         
  -7   3   2          2.40          2.05         0.23 o                         
  -6   3   2        292.68        324.62         2.27 o                         
  -5   3   2        744.39        822.35         3.23 o                         
  -4   3   2        108.61        124.04         1.11 o                         
  -3   3   2       1933.08       2035.20         7.09 o                         
  -2   3   2        139.34        164.01         1.37 o                         
  -1   3   2       3408.46       3419.45         9.86 o                         
   0   3   2        276.04        289.87         2.40 o                         
   1   3   2        105.62        113.47         1.73 o                         
   2   3   2         35.98         38.82         1.16 o                         
   3   3   2        161.12        170.80         2.10 o                         
   4   3   2         68.07         70.37         1.08 o                         
   5   3   2        195.52        183.66         2.72 o                         
   6   3   2         32.63         36.42         0.90 o                         
   7   3   2         50.73         47.19         1.28 o                         
   8   3   2         49.78         51.90         1.48 o                         
   9   3   2         48.59         52.67         1.33 o                         
  10   3   2          3.15          3.86         0.70 o                         
  11   3   2          1.68          3.13         0.75 o                         
  12   3   2         13.91         13.37         1.26 o                         
  13   3   2          7.60          7.17         0.87 o                         
  14   3   2          4.08          4.81         0.83 o                         
  15   3   2          0.07         -0.13         0.76 o                         
 -15   4   2          0.00          0.32         0.59 o                         
 -14   4   2          0.01          0.77         0.82 o                         
 -13   4   2          0.09          0.61         0.59 o                         
 -12   4   2          0.04          0.10         0.52 o                         
 -11   4   2          9.29          9.26         0.87 o                         
 -10   4   2         35.40         32.47         1.32 o                         
  -9   4   2        248.16        241.97         3.28 o                         
  -8   4   2        273.53        266.87         2.72 o                         
  -7   4   2        195.58        198.23         1.96 o                         
  -6   4   2         47.20         51.85         0.85 o                         
  -5   4   2         94.14         90.19         1.18 o                         
  -4   4   2        291.47        320.81         1.80 o                         
  -3   4   2       2024.57       2071.89         5.18 o                         
  -2   4   2         12.67          7.47         0.33 o                         
  -1   4   2        435.66        443.24         2.56 o                         
   0   4   2         82.52         76.35         1.82 o                         
   1   4   2       1032.16       1057.66        11.69 o                         
   2   4   2         72.41         90.45         1.47 o                         
   3   4   2        101.99         96.79         1.36 o                         
   4   4   2        304.84        327.69         2.85 o                         
   5   4   2        318.16        336.48         5.88 o                         
   6   4   2        155.69        165.05         2.34 o                         
   7   4   2          2.32          1.22         0.33 o                         
   8   4   2        126.80        119.88         3.35 o                         
   9   4   2         32.04         28.67         1.19 o                         
  10   4   2          1.67          1.05         0.90 o                         
  11   4   2         42.52         42.05         2.02 o                         
  12   4   2          9.62          9.34         1.16 o                         
  13   4   2          0.04          0.43         0.70 o                         
  14   4   2          1.68          2.43         0.68 o                         
  15   4   2          0.34          1.84         1.19 o                         
 -15   5   2          0.41          0.35         0.60 o                         
 -14   5   2          2.71          3.96         0.74 o                         
 -13   5   2          0.01         -0.27         0.55 o                         
 -12   5   2          0.55          0.12         0.79 o                         
 -11   5   2          2.60          2.52         0.76 o                         
 -10   5   2         32.97         31.99         2.02 o                         
  -9   5   2        211.26        197.01         3.07 o                         
  -8   5   2         68.90         70.13         1.74 o                         
  -7   5   2         28.97         28.40         0.90 o                         
  -6   5   2          1.83          0.61         0.23 o                         
  -5   5   2         95.48         88.02         1.23 o                         
  -4   5   2         51.70         61.56         0.93 o                         
  -3   5   2         16.45         12.27         0.41 o                         
  -2   5   2        896.06        928.48         3.86 o                         
  -1   5   2       1465.74       1542.17         5.69 o                         
   0   5   2       1040.85       1098.06         5.48 o                         
   1   5   2        159.90        175.58         1.75 o                         
   2   5   2        399.16        410.07         2.45 o                         
   3   5   2        877.89        916.22         4.35 o                         
   4   5   2        484.00        471.13         4.32 o                         
   5   5   2        427.46        445.44         3.98 o                         
   6   5   2         50.15         57.59         1.46 o                         
   7   5   2          2.61          1.28         0.38 o                         
   8   5   2        134.20        126.90         2.36 o                         
   9   5   2          5.95          6.21         0.81 o                         
  10   5   2          3.78          1.88         0.59 o                         
  11   5   2         40.95         39.13         1.99 o                         
  12   5   2         18.51         21.44         1.61 o                         
  13   5   2         10.17         10.47         1.25 o                         
  14   5   2          1.00          1.48         0.72 o                         
 -15   6   2          1.83          2.51         1.36 o                         
 -14   6   2          1.02          1.13         0.86 o                         
 -13   6   2          2.27          1.18         0.60 o                         
 -12   6   2          0.00         -0.13         0.44 o                         
 -11   6   2          5.22          5.67         0.70 o                         
 -10   6   2          0.08          0.04         0.66 o                         
  -9   6   2        100.85         92.54         2.63 o                         
  -8   6   2        196.03        215.81         3.76 o                         
  -7   6   2        257.94        244.02         2.67 o                         
  -6   6   2          3.67          2.72         0.32 o                         
  -5   6   2         42.28         43.71         0.96 o                         
  -4   6   2         24.64         33.18         0.76 o                         
  -3   6   2         27.98         27.62         0.59 o                         
  -2   6   2        103.22        111.96         1.22 o                         
  -1   6   2         12.57         12.44         0.36 o                         
   0   6   2        140.65        158.13         1.57 o                         
   1   6   2        150.15        148.16         1.57 o                         
   2   6   2          0.32          0.28         0.19 o                         
   3   6   2          1.71          2.28         0.30 o                         
   4   6   2        395.93        416.18         3.58 o                         
   5   6   2        120.89        119.34         2.05 o                         
   6   6   2         69.82         71.64         2.09 o                         
   7   6   2         11.36         12.29         1.50 o                         
   8   6   2         24.06         24.07         1.43 o                         
   9   6   2          0.96         -0.29         0.56 o                         
  10   6   2         21.00         20.98         2.05 o                         
  11   6   2          5.41          6.91         1.13 o                         
  12   6   2          4.84          3.29         1.39 o                         
  13   6   2          0.32          0.22         0.62 o                         
  14   6   2          0.24         -0.22         0.71 o                         
 -14   7   2          0.08          2.34         0.83 o                         
 -13   7   2          1.33          0.59         0.57 o                         
 -12   7   2          0.52          1.19         0.52 o                         
 -11   7   2          1.95          2.30         0.60 o                         
 -10   7   2         10.33         11.62         1.11 o                         
  -9   7   2         22.05         23.71         1.19 o                         
  -8   7   2        220.32        202.22         3.77 o                         
  -7   7   2         96.28         95.46         1.99 o                         
  -6   7   2          4.15          5.91         0.49 o                         
  -5   7   2         32.77         39.43         1.06 o                         
  -4   7   2         45.57         49.20         0.96 o                         
  -3   7   2         41.28         49.09         0.85 o                         
  -2   7   2        730.13        841.71         3.28 o                         
  -1   7   2        804.56        831.92         2.90 o                         
   0   7   2        156.47        178.64         1.40 o                         
   1   7   2         59.10         63.87         1.02 o                         
   2   7   2        197.12        217.07         1.96 o                         
   3   7   2         50.96         52.15         0.97 o                         
   4   7   2          2.84          5.89         0.43 o                         
   5   7   2        181.24        184.32         2.63 o                         
   6   7   2          2.93          2.34         0.49 o                         
   7   7   2          6.50          6.63         0.81 o                         
   8   7   2         29.59         28.33         1.59 o                         
   9   7   2         11.36         10.78         1.05 o                         
  10   7   2         25.32         25.15         2.34 o                         
  11   7   2         35.97         36.12         2.81 o                         
  12   7   2         22.97         23.56         1.72 o                         
  13   7   2          3.79          3.90         1.20 o                         
  14   7   2          0.55         -0.26         1.00 o                         
 -14   8   2          0.08          0.24         0.57 o                         
 -13   8   2          7.40          8.19         0.95 o                         
 -12   8   2          0.06          0.29         0.53 o                         
 -11   8   2          0.05          0.90         0.51 o                         
 -10   8   2          0.31          1.15         0.50 o                         
  -9   8   2          9.20          7.73         0.79 o                         
  -8   8   2        157.85        147.08         2.94 o                         
  -7   8   2          1.35          2.92         0.46 o                         
  -6   8   2         21.84         18.85         0.81 o                         
  -5   8   2          0.32         -0.07         0.26 o                         
  -4   8   2          4.78          4.68         0.36 o                         
  -3   8   2        173.93        169.85         1.74 o                         
  -2   8   2         32.37         31.74         0.63 o                         
  -1   8   2        357.06        377.43         1.99 o                         
   0   8   2        175.54        153.45         1.44 o                         
   1   8   2        283.28        288.18         2.25 o                         
   2   8   2        136.30        145.92         1.83 o                         
   3   8   2        130.38        122.54         1.81 o                         
   4   8   2        224.61        218.49         2.84 o                         
   5   8   2        265.17        257.14         3.23 o                         
   6   8   2         73.93         73.58         1.82 o                         
   7   8   2         26.77         24.92         1.15 o                         
   8   8   2          8.23          8.58         0.99 o                         
   9   8   2          0.16         -0.24         0.56 o                         
  10   8   2          1.98          2.44         0.76 o                         
  11   8   2          2.28          6.52         1.14 o                         
  12   8   2          0.85          1.41         0.78 o                         
  13   8   2          0.00         -1.15         1.15 o                         
 -14   9   2          0.02         -0.25         0.74 o                         
 -13   9   2          5.25          5.77         1.07 o                         
 -12   9   2          2.50          3.06         0.70 o                         
 -11   9   2          7.75          6.08         0.80 o                         
 -10   9   2         12.37         14.44         1.06 o                         
  -9   9   2          2.73          2.86         0.57 o                         
  -8   9   2         99.92         90.12         2.31 o                         
  -7   9   2        184.94        168.70         3.49 o                         
  -6   9   2         31.20         22.97         0.93 o                         
  -5   9   2         19.59         22.03         0.79 o                         
  -4   9   2         32.43         25.82         0.82 o                         
  -3   9   2          0.99          1.33         0.31 o                         
  -2   9   2        161.88        174.85         1.63 o                         
  -1   9   2         39.66         42.69         0.98 o                         
   0   9   2         12.68          9.34         0.64 o                         
   1   9   2         63.08         60.21         1.14 o                         
   2   9   2        118.64        112.25         1.70 o                         
   3   9   2        219.77        215.94         2.41 o                         
   4   9   2          7.07          5.41         0.48 o                         
   5   9   2          1.05          0.76         0.57 o                         
   6   9   2         78.21         78.52         1.94 o                         
   7   9   2         33.59         31.69         1.31 o                         
   8   9   2          0.23          0.43         0.65 o                         
   9   9   2         15.41         14.25         1.70 o                         
  10   9   2         16.88         19.30         1.55 o                         
  11   9   2         15.81         13.61         1.35 o                         
  12   9   2          4.01          3.27         0.92 o                         
  13   9   2          0.21          0.43         0.71 o                         
 -13  10   2          2.11          2.78         0.76 o                         
 -12  10   2          3.96          4.56         0.80 o                         
 -11  10   2         11.05         12.31         1.08 o                         
 -10  10   2          4.13          4.41         0.75 o                         
  -9  10   2          7.69          8.81         0.86 o                         
  -8  10   2          2.08          1.68         0.56 o                         
  -7  10   2         17.83         22.02         1.17 o                         
  -6  10   2         29.19         30.07         0.99 o                         
  -5  10   2          0.17          0.79         0.30 o                         
  -4  10   2         52.56         47.67         1.15 o                         
  -3  10   2         16.95         18.14         0.68 o                         
  -2  10   2         12.25         13.11         0.58 o                         
  -1  10   2         48.89         47.31         1.09 o                         
   0  10   2         93.19         82.82         1.43 o                         
   1  10   2        133.07        119.55         1.66 o                         
   2  10   2        300.66        279.11         2.85 o                         
   3  10   2        562.52        534.60         4.01 o                         
   4  10   2        104.99         99.92         2.01 o                         
   5  10   2          0.01          0.05         0.46 o                         
   6  10   2         23.82         18.50         1.30 o                         
   7  10   2         49.23         49.20         2.16 o                         
   8  10   2          7.50          7.72         1.03 o                         
   9  10   2          0.06          0.29         0.58 o                         
  10  10   2          0.30         -0.57         0.62 o                         
  11  10   2          7.34         10.82         1.31 o                         
  12  10   2          0.51          0.67         0.90 o                         
 -13  11   2          2.11          1.92         1.30 o                         
 -12  11   2          1.57          3.55         1.12 o                         
 -11  11   2          0.34          1.13         0.57 o                         
 -10  11   2          1.41          1.87         0.58 o                         
  -9  11   2          0.02         -0.29         0.60 o                         
  -8  11   2         12.83         12.93         1.03 o                         
  -7  11   2          1.48          0.76         0.68 o                         
  -6  11   2          1.57          0.15         0.33 o                         
  -5  11   2         42.85         34.59         1.07 o                         
  -4  11   2         17.28         11.98         0.64 o                         
  -3  11   2        204.10        183.80         2.13 o                         
  -2  11   2         50.83         49.54         1.12 o                         
  -1  11   2         30.92         28.40         0.91 o                         
   0  11   2          9.45          7.13         0.70 o                         
   1  11   2         34.63         34.55         0.98 o                         
   2  11   2         44.91         45.77         1.11 o                         
   3  11   2          1.30          1.27         0.36 o                         
   4  11   2          7.46          6.16         0.81 o                         
   5  11   2          4.66          4.80         0.74 o                         
   6  11   2         39.20         39.05         1.68 o                         
   7  11   2         12.17         14.15         1.39 o                         
   8  11   2         13.85         13.58         1.40 o                         
   9  11   2          0.04          0.38         0.59 o                         
  10  11   2          0.19          1.46         1.43 o                         
  11  11   2          3.49          3.17         1.09 o                         
  12  11   2          0.90          0.32         0.71 o                         
 -12  12   2         16.64         20.80         1.53 o                         
 -11  12   2          4.42          5.34         0.92 o                         
 -10  12   2         12.87         17.52         1.30 o                         
  -9  12   2          4.55          7.08         0.86 o                         
  -8  12   2         14.56         15.25         0.97 o                         
  -7  12   2          2.09          2.22         0.53 o                         
  -6  12   2          1.07          0.68         0.41 o                         
  -5  12   2          7.43          7.79         0.60 o                         
  -4  12   2         40.32         36.33         1.13 o                         
  -3  12   2          4.21          3.59         0.37 o                         
  -2  12   2        103.77        100.90         1.78 o                         
  -1  12   2         28.50         27.75         0.95 o                         
   0  12   2        233.46        221.91         2.59 o                         
   1  12   2        318.56        320.57         4.02 o                         
   2  12   2        152.08        149.99         2.74 o                         
   3  12   2        101.09        100.85         2.80 o                         
   4  12   2          1.85          1.52         0.57 o                         
   5  12   2         23.69         29.23         1.65 o                         
   6  12   2          2.06          2.67         0.59 o                         
   7  12   2          2.55          4.77         0.87 o                         
   8  12   2          0.12          1.13         0.65 o                         
   9  12   2          2.42          2.87         0.84 o                         
  10  12   2         10.64         13.47         1.42 o                         
  11  12   2          2.11          1.08         1.48 o                         
 -11  13   2         12.07         16.72         4.34 o                         
 -10  13   2          0.07          0.42         0.55 o                         
  -9  13   2          3.74          5.73         0.85 o                         
  -8  13   2         12.26         15.60         1.19 o                         
  -7  13   2          0.04         -0.56         0.96 o                         
  -6  13   2          3.80          2.96         0.48 o                         
  -5  13   2         67.28         60.44         1.54 o                         
  -4  13   2         35.19         27.99         1.03 o                         
  -3  13   2          3.24          1.82         0.44 o                         
  -2  13   2          0.89          0.46         0.32 o                         
  -1  13   2         87.24         87.09         1.95 o                         
   0  13   2         20.83         21.65         1.03 o                         
   1  13   2          5.00          5.93         0.70 o                         
   2  13   2         18.50         19.03         1.89 o                         
   3  13   2          0.20          0.69         0.61 o                         
   4  13   2          3.72          4.33         0.77 o                         
   5  13   2         30.86         32.95         2.31 o                         
   6  13   2          8.37          9.61         1.10 o                         
   7  13   2          0.31          0.71         0.51 o                         
   8  13   2          0.43          0.52         0.52 o                         
   9  13   2          0.55          0.34         0.55 o                         
  10  13   2          1.01          1.42         0.82 o                         
 -10  14   2         13.88         16.59         1.49 o                         
  -9  14   2          1.67          4.76         0.87 o                         
  -8  14   2         11.18         14.78         1.21 o                         
  -7  14   2          3.12          2.93         0.62 o                         
  -6  14   2          0.37          0.36         0.63 o                         
  -5  14   2          0.07          0.33         0.36 o                         
  -4  14   2          3.09          2.70         0.42 o                         
  -3  14   2          3.69          1.96         0.43 o                         
  -2  14   2          1.70          1.09         0.42 o                         
  -1  14   2         29.19         27.42         1.29 o                         
   0  14   2          7.13          7.02         0.89 o                         
   1  14   2         17.36         16.00         1.82 o                         
   2  14   2         23.42         21.45         1.54 o                         
   3  14   2          0.06          1.10         0.63 o                         
   4  14   2          4.47          3.88         0.73 o                         
   5  14   2          5.17          7.49         1.02 o                         
   6  14   2          7.04          8.48         1.12 o                         
   7  14   2          0.40          0.57         1.30 o                         
   8  14   2          0.74          1.35         1.65 o                         
   9  14   2          2.51          3.34         0.81 o                         
 -10  15   2          8.71          9.97         2.02 o                         
  -9  15   2          0.36          0.75         0.56 o                         
  -8  15   2          1.73          3.26         0.65 o                         
  -7  15   2         19.73         22.59         1.25 o                         
  -6  15   2          2.83          2.66         0.66 o                         
  -5  15   2          0.79          2.66         0.75 o                         
  -4  15   2         10.16         12.34         1.01 o                         
  -3  15   2         11.13         12.02         0.87 o                         
  -2  15   2          7.66          7.64         0.72 o                         
  -1  15   2          1.19          0.28         0.42 o                         
   0  15   2          4.93          7.13         1.05 o                         
   1  15   2         63.89         65.76         4.56 o                         
   2  15   2          0.57          1.97         0.84 o                         
   3  15   2          1.19          2.97         0.83 o                         
   4  15   2          4.18          4.45         0.92 o                         
   5  15   2         15.07         14.92         1.12 o                         
   6  15   2         11.13         12.60         1.07 o                         
   7  15   2          1.13          3.06         0.92 o                         
   8  15   2          0.08          0.22         0.74 o                         
  -8  16   2         10.53         14.20         2.20 o                         
  -7  16   2          6.16          9.33         1.41 o                         
  -6  16   2          0.61          2.13         0.80 o                         
  -5  16   2          0.74          1.44         0.60 o                         
  -4  16   2          1.31          1.07         0.86 o                         
  -3  16   2          5.10          6.86         0.74 o                         
  -2  16   2          6.89          6.55         0.82 o                         
  -1  16   2          1.50          1.24         0.55 o                         
   0  16   2         32.39         34.24         2.06 o                         
   1  16   2          1.62          1.85         1.06 o                         
   2  16   2          3.23          2.33         0.99 o                         
   3  16   2         14.17         12.83         1.29 o                         
   4  16   2          4.77          8.12         1.16 o                         
   5  16   2          2.92          4.52         0.74 o                         
   6  16   2          0.10          0.15         0.67 o                         
   7  16   2          0.01          0.97         0.60 o                         
  -7  17   2          8.58         16.73         2.38 o                         
  -6  17   2         11.53         12.62         1.47 o                         
  -5  17   2          0.23         -0.23         0.63 o                         
  -4  17   2         15.08         17.75         1.28 o                         
  -3  17   2         15.56         18.27         1.31 o                         
  -2  17   2          6.93          6.81         0.99 o                         
  -1  17   2          0.17          0.67         0.63 o                         
   0  17   2         22.27         23.95         1.81 o                         
   1  17   2          2.56          2.86         1.65 o                         
   2  17   2          0.20         -0.10         0.59 o                         
   3  17   2          2.74          2.11         0.97 o                         
   4  17   2          6.82          5.94         1.26 o                         
   5  17   2          2.30          3.37         1.19 o                         
  -5  18   2          0.06         -0.72         0.94 o                         
  -4  18   2          0.69          0.93         0.64 o                         
  -3  18   2          0.35          0.29         0.55 o                         
  -2  18   2          0.14          1.70         0.64 o                         
  -1  18   2          0.40          0.99         0.72 o                         
   0  18   2          4.18          7.35         2.08 o                         
   1  18   2          4.23          5.86         1.02 o                         
   2  18   2          1.20          1.36         0.74 o                         
   4  18   2          0.09          1.30         0.98 o                         
 -15   1   3          2.93          4.74         1.04 o                         
 -14   1   3          0.16         -0.59         0.65 o                         
 -13   1   3          0.04          0.95         0.64 o                         
 -12   1   3          8.64          9.18         1.12 o                         
 -11   1   3         10.29          9.18         1.06 o                         
 -10   1   3        147.03        154.12         3.58 o                         
  -9   1   3         71.92         73.25         1.52 o                         
  -8   1   3         69.90         76.03         1.48 o                         
  -7   1   3         12.97         14.32         0.59 o                         
  -6   1   3        297.17        296.29         1.74 o                         
  -5   1   3         45.30         38.10         0.68 o                         
  -4   1   3         72.22         60.83         0.66 o                         
  -3   1   3        742.85        788.30         4.41 o                         
  -2   1   3       1563.09       1682.20        11.15 o                         
  -1   1   3        201.23        177.75         1.25 o                         
   0   1   3        787.32        819.66         3.59 o                         
   1   1   3       1099.75       1118.40         4.93 o                         
   2   1   3         49.02         53.48         1.23 o                         
   3   1   3        112.56        116.71         1.76 o                         
   4   1   3       2013.60       2075.26         8.58 o                         
   5   1   3        116.27         94.35         1.35 o                         
   6   1   3          7.52          7.13         0.51 o                         
   7   1   3         72.87         77.77         1.43 o                         
   8   1   3         31.09         26.48         1.09 o                         
   9   1   3         10.60          9.63         0.61 o                         
  10   1   3          0.31          1.26         0.43 o                         
  11   1   3         11.47         10.86         0.90 o                         
  12   1   3          1.95          1.36         0.45 o                         
  13   1   3          2.32          5.60         0.80 o                         
  14   1   3          3.56          4.04         0.75 o                         
  15   1   3          0.18          2.44         1.09 o                         
 -15   2   3          4.36          8.58         1.08 o                         
 -14   2   3          3.08          2.86         1.41 o                         
 -13   2   3          5.72          5.96         1.65 o                         
 -12   2   3          8.21          5.83         0.93 o                         
 -11   2   3          2.46          3.87         0.81 o                         
 -10   2   3        186.70        183.11         4.41 o                         
  -9   2   3         51.16         51.13         1.28 o                         
  -8   2   3         53.86         46.03         1.16 o                         
  -7   2   3       1154.16       1188.19         5.71 o                         
  -6   2   3        117.27        114.43         1.25 o                         
  -5   2   3          3.57          3.56         0.21 o                         
  -4   2   3        564.45        563.57         2.24 o                         
  -3   2   3       1668.95       1820.79         8.13 o                         
  -2   2   3        335.32        384.47         3.13 o                         
  -1   2   3        285.95        293.80         2.96 o                         
   0   2   3        849.72        882.30         8.19 o                         
   1   2   3        584.12        634.71         3.79 o                         
   2   2   3         77.47         73.01         1.60 o                         
   3   2   3       1143.74       1207.68         6.29 o                         
   4   2   3        222.50        228.51         1.81 o                         
   5   2   3         37.24         40.89         0.95 o                         
   6   2   3        152.18        146.69         1.85 o                         
   7   2   3         24.76         21.59         0.68 o                         
   8   2   3          1.75          1.90         0.38 o                         
   9   2   3         70.03         68.00         3.43 o                         
  10   2   3          5.75          4.87         0.65 o                         
  11   2   3         21.33         18.17         1.11 o                         
  12   2   3          1.51          2.06         0.61 o                         
  13   2   3          0.03          0.25         0.82 o                         
  14   2   3          4.70          7.30         2.09 o                         
  15   2   3          0.80          0.68         1.03 o                         
 -15   3   3          2.56          4.38         0.82 o                         
 -14   3   3          0.94          0.41         0.75 o                         
 -13   3   3          0.28          1.56         0.92 o                         
 -12   3   3         51.94         48.95         2.34 o                         
 -11   3   3         65.91         63.21         2.46 o                         
 -10   3   3         56.58         48.64         2.09 o                         
  -9   3   3         72.00         69.08         1.78 o                         
  -8   3   3          4.44          5.15         0.40 o                         
  -7   3   3         47.87         45.96         0.98 o                         
  -6   3   3          3.32          7.27         0.36 o                         
  -5   3   3         10.02         16.10         0.51 o                         
  -4   3   3          0.05         -0.04         0.12 o                         
  -3   3   3        159.67        168.56         1.13 o                         
  -2   3   3         32.01         32.83         0.66 o                         
  -1   3   3        805.72        824.59         3.48 o                         
   0   3   3       1112.91       1151.99         4.67 o                         
   1   3   3         24.72         24.51         0.79 o                         
   2   3   3        341.32        359.90         2.47 o                         
   3   3   3          8.93         11.50         0.42 o                         
   4   3   3         47.31         46.65         1.08 o                         
   5   3   3        165.62        164.86         1.94 o                         
   6   3   3         16.20         21.98         0.77 o                         
   7   3   3          2.41          1.74         0.32 o                         
   8   3   3         29.72         27.72         0.96 o                         
   9   3   3         10.05          9.30         0.76 o                         
  10   3   3          9.90         10.23         0.84 o                         
  11   3   3          1.39          0.81         0.62 o                         
  12   3   3          1.83          3.36         1.36 o                         
  13   3   3          1.77          1.86         1.31 o                         
  14   3   3          8.19          9.55         1.11 o                         
 -15   4   3          0.52          1.20         0.62 o                         
 -14   4   3          2.78          2.56         0.67 o                         
 -13   4   3          1.38          2.05         0.63 o                         
 -12   4   3          4.61          3.75         0.68 o                         
 -11   4   3          0.09          0.85         0.56 o                         
 -10   4   3          0.36         -0.34         0.35 o                         
  -9   4   3          4.91          3.60         0.41 o                         
  -8   4   3          0.58          0.97         0.40 o                         
  -7   4   3         10.02         10.40         0.51 o                         
  -6   4   3         28.51         32.31         0.79 o                         
  -5   4   3          0.49          0.14         0.14 o                         
  -4   4   3         64.09         77.17         1.01 o                         
  -3   4   3       1304.51       1344.18         4.54 o                         
  -2   4   3          0.42          0.49         0.13 o                         
  -1   4   3       2791.82       2832.17        13.19 o                         
   0   4   3       1239.11       1372.74         4.14 o                         
   1   4   3        721.77        771.57         3.19 o                         
   2   4   3       1104.26       1091.92         3.11 o                         
   3   4   3        143.53        151.09         1.47 o                         
   4   4   3         36.66         29.01         0.69 o                         
   5   4   3         28.32         34.99         0.95 o                         
   6   4   3         59.36         54.64         1.24 o                         
   7   4   3         14.29         16.20         0.75 o                         
   8   4   3         23.67         22.45         0.89 o                         
   9   4   3          2.19          2.67         0.49 o                         
  10   4   3          0.29          0.28         0.41 o                         
  11   4   3          2.02          4.01         0.86 o                         
  12   4   3         19.87         20.52         1.54 o                         
  13   4   3          0.18          0.40         0.70 o                         
  14   4   3          2.39          3.12         0.99 o                         
 -15   5   3          1.79          2.48         0.72 o                         
 -14   5   3          3.56          3.94         0.79 o                         
 -13   5   3         16.83         16.35         1.22 o                         
 -12   5   3          2.17          3.17         1.01 o                         
 -11   5   3          0.28          0.58         0.43 o                         
 -10   5   3         73.73         67.19         1.68 o                         
  -9   5   3         54.88         52.20         1.63 o                         
  -8   5   3          9.05          8.89         0.57 o                         
  -7   5   3        130.91        134.29         1.75 o                         
  -6   5   3          1.87          0.51         0.30 o                         
  -5   5   3          0.39          0.44         0.17 o                         
  -4   5   3          7.67          7.45         0.42 o                         
  -3   5   3          3.01          2.57         0.19 o                         
  -2   5   3       1399.02       1363.63         3.76 o                         
  -1   5   3        673.23        729.24         2.48 o                         
   0   5   3         82.34         83.34         0.99 o                         
   1   5   3        960.49       1023.30         3.46 o                         
   2   5   3        144.64        163.97         1.38 o                         
   3   5   3        276.78        261.65         2.02 o                         
   4   5   3        109.60        112.94         1.41 o                         
   5   5   3         49.81         50.10         0.99 o                         
   6   5   3         72.39         76.74         1.51 o                         
   7   5   3          5.10          6.39         0.81 o                         
   8   5   3         25.10         26.98         1.01 o                         
   9   5   3         11.39         12.25         0.73 o                         
  10   5   3          0.52         -0.41         0.64 o                         
  11   5   3          0.35          1.22         0.66 o                         
  12   5   3          3.66          6.08         1.01 o                         
  13   5   3          1.29          0.90         1.09 o                         
  14   5   3          0.04          0.78         0.96 o                         
 -15   6   3          0.11          2.85         1.34 o                         
 -14   6   3          0.52          0.30         0.66 o                         
 -13   6   3          0.01          0.14         0.60 o                         
 -12   6   3          0.59          0.60         0.59 o                         
 -11   6   3          5.13          3.65         0.58 o                         
 -10   6   3          6.54          5.04         0.76 o                         
  -9   6   3          6.47          4.31         0.58 o                         
  -8   6   3          1.12          0.99         0.37 o                         
  -7   6   3         82.33         82.91         1.62 o                         
  -6   6   3        127.72        119.67         1.84 o                         
  -5   6   3        256.81        255.51         2.57 o                         
  -4   6   3         12.51         11.39         0.54 o                         
  -3   6   3        453.96        476.44         2.99 o                         
  -2   6   3         73.06         81.01         1.58 o                         
  -1   6   3          3.12          3.92         0.22 o                         
   0   6   3         14.90         16.22         0.52 o                         
   1   6   3         88.40         82.17         1.05 o                         
   2   6   3         88.81         89.16         1.01 o                         
   3   6   3         79.67         79.71         1.11 o                         
   4   6   3          1.82          1.30         0.24 o                         
   5   6   3          1.50          3.01         0.38 o                         
   6   6   3        497.51        498.89         3.93 o                         
   7   6   3        146.05        148.79         2.38 o                         
   8   6   3          0.08          1.02         0.39 o                         
   9   6   3          0.06          0.27         0.33 o                         
  10   6   3          2.92          3.79         0.57 o                         
  11   6   3          0.64          0.54         0.68 o                         
  12   6   3          0.78          1.41         2.04 o                         
  13   6   3          0.66          0.01         0.62 o                         
  14   6   3          0.82          1.18         0.89 o                         
 -14   7   3          0.68          1.18         0.65 o                         
 -13   7   3          0.07          0.72         0.56 o                         
 -12   7   3          0.08         -0.18         0.49 o                         
 -11   7   3          1.98          2.22         0.53 o                         
 -10   7   3          7.13          4.59         0.67 o                         
  -9   7   3          2.10          2.81         0.47 o                         
  -8   7   3        249.59        250.97         3.03 o                         
  -7   7   3          5.33          6.12         0.54 o                         
  -6   7   3         68.82         63.15         1.42 o                         
  -5   7   3        448.84        420.39         3.12 o                         
  -4   7   3         36.44         36.41         0.90 o                         
  -3   7   3         34.00         34.24         0.69 o                         
  -2   7   3        540.55        549.52         2.84 o                         
  -1   7   3         67.86         76.84         0.97 o                         
   0   7   3        184.99        171.88         1.37 o                         
   1   7   3        220.68        219.47         1.68 o                         
   2   7   3        134.09        147.75         1.36 o                         
   3   7   3          0.02          0.30         0.21 o                         
   4   7   3          2.70          2.10         0.37 o                         
   5   7   3         65.44         60.68         1.59 o                         
   6   7   3          7.93         10.33         0.70 o                         
   7   7   3         37.61         40.22         1.25 o                         
   8   7   3          2.28          1.28         0.47 o                         
   9   7   3          8.07          6.35         0.70 o                         
  10   7   3          0.06          1.44         0.51 o                         
  11   7   3          5.24          5.93         1.04 o                         
  12   7   3          3.80          5.50         1.02 o                         
  13   7   3          2.91          4.40         0.99 o                         
 -14   8   3          1.33          1.74         0.68 o                         
 -13   8   3          3.07          3.92         0.74 o                         
 -12   8   3          0.10         -0.40         0.53 o                         
 -11   8   3          0.23          0.04         0.47 o                         
 -10   8   3          0.01          0.53         0.65 o                         
  -9   8   3          5.55          3.94         0.59 o                         
  -8   8   3         10.39         12.82         1.39 o                         
  -7   8   3          9.24          6.82         0.66 o                         
  -6   8   3         78.47         78.08         1.65 o                         
  -5   8   3         14.66         17.09         0.78 o                         
  -4   8   3        203.37        190.74         2.13 o                         
  -3   8   3        111.35        103.85         1.60 o                         
  -2   8   3          4.97          5.18         0.32 o                         
  -1   8   3         19.12         19.08         0.58 o                         
   0   8   3          0.73          1.07         0.18 o                         
   1   8   3          2.66          0.97         0.20 o                         
   2   8   3         25.73         28.50         0.78 o                         
   3   8   3        238.65        231.98         2.08 o                         
   4   8   3         63.03         60.54         1.29 o                         
   5   8   3         44.84         47.32         1.49 o                         
   6   8   3         20.02         18.86         1.01 o                         
   7   8   3          0.01          0.11         0.44 o                         
   8   8   3         15.18         16.58         1.05 o                         
   9   8   3          0.33          0.67         0.45 o                         
  10   8   3         14.40         16.02         1.12 o                         
  11   8   3         21.66         24.06         1.37 o                         
  12   8   3          0.24         -0.05         1.14 o                         
  13   8   3          0.03          0.94         0.76 o                         
 -14   9   3          0.48          0.08         0.89 o                         
 -13   9   3          0.01         -0.36         0.69 o                         
 -12   9   3          4.40          3.69         0.70 o                         
 -11   9   3         10.35         11.25         1.02 o                         
 -10   9   3          0.29          1.48         0.59 o                         
  -9   9   3          8.91          8.43         0.83 o                         
  -8   9   3          9.25          7.95         0.78 o                         
  -7   9   3          1.22          0.75         0.42 o                         
  -6   9   3          3.34          2.55         0.48 o                         
  -5   9   3         34.18         34.53         1.15 o                         
  -4   9   3         20.87         18.11         0.84 o                         
  -3   9   3        106.67        108.37         1.71 o                         
  -2   9   3        158.80        146.55         1.57 o                         
  -1   9   3         61.76         61.03         1.50 o                         
   0   9   3         24.50         29.87         0.83 o                         
   1   9   3        187.98        181.20         1.98 o                         
   2   9   3         47.41         46.56         1.05 o                         
   3   9   3        112.93        122.77         1.92 o                         
   4   9   3         26.00         26.60         0.87 o                         
   5   9   3        367.97        371.09         3.20 o                         
   6   9   3         15.28         15.28         1.14 o                         
   7   9   3          7.62          8.86         0.78 o                         
   8   9   3          6.70          5.87         0.70 o                         
   9   9   3          0.45          0.30         0.48 o                         
  10   9   3          0.29          0.83         0.55 o                         
  11   9   3          4.14          6.23         0.85 o                         
  12   9   3          2.38          1.57         0.86 o                         
 -13  10   3          0.20          1.17         0.97 o                         
 -12  10   3          0.97         -0.41         0.74 o                         
 -11  10   3          2.21          3.22         0.94 o                         
 -10  10   3          3.43          2.74         0.76 o                         
  -9  10   3          1.92          2.04         0.66 o                         
  -8  10   3          4.12          1.76         0.69 o                         
  -7  10   3        100.64         96.82         2.08 o                         
  -6  10   3         53.83         49.54         1.46 o                         
  -5  10   3         20.94         17.41         0.89 o                         
  -4  10   3        310.51        295.06         3.35 o                         
  -3  10   3         18.00         17.20         0.67 o                         
  -2  10   3          9.11         13.38         0.59 o                         
  -1  10   3        138.76        119.04         1.58 o                         
   0  10   3          7.38          7.07         0.53 o                         
   1  10   3         37.54         33.33         1.09 o                         
   2  10   3         23.02         17.45         0.70 o                         
   3  10   3          2.03          3.16         0.57 o                         
   4  10   3          1.14          0.88         0.39 o                         
   5  10   3          8.43          7.30         0.62 o                         
   6  10   3         40.97         39.26         1.31 o                         
   7  10   3          0.01          0.40         0.64 o                         
   8  10   3          0.90          0.84         0.43 o                         
   9  10   3          2.19          3.02         0.65 o                         
  10  10   3          4.05          5.37         1.01 o                         
  11  10   3          2.50          3.61         0.76 o                         
  12  10   3          0.00          0.42         1.99 o                         
 -12  11   3          4.35          7.40         1.22 o                         
 -11  11   3          6.16          6.00         1.10 o                         
 -10  11   3          1.37          0.68         0.88 o                         
  -9  11   3          3.63          1.41         0.73 o                         
  -8  11   3         26.73         25.86         1.42 o                         
  -7  11   3         23.39         19.51         1.02 o                         
  -6  11   3          0.14         -0.30         0.37 o                         
  -5  11   3         47.48         46.24         1.44 o                         
  -4  11   3          0.16          1.10         0.37 o                         
  -3  11   3          2.08          2.42         0.36 o                         
  -2  11   3          1.52          1.51         0.38 o                         
  -1  11   3         42.33         44.08         1.14 o                         
   0  11   3          5.69          5.13         0.68 o                         
   1  11   3         17.44         17.26         0.85 o                         
   2  11   3        249.47        248.64         2.61 o                         
   3  11   3         19.90         22.16         0.93 o                         
   4  11   3         11.73         13.04         0.75 o                         
   5  11   3         91.22         90.55         1.89 o                         
   6  11   3          8.67          6.83         0.54 o                         
   7  11   3         16.26         17.64         1.19 o                         
   8  11   3          7.15          7.19         1.05 o                         
   9  11   3          0.01         -0.19         0.52 o                         
  10  11   3          8.29         10.70         1.03 o                         
  11  11   3          0.00          1.56         0.62 o                         
  12  11   3          0.00          0.76         0.67 o                         
 -11  12   3          1.71          2.54         0.73 o                         
 -10  12   3          2.79          4.42         0.94 o                         
  -9  12   3          2.45          1.04         0.60 o                         
  -8  12   3          3.43          3.66         0.74 o                         
  -7  12   3          0.43          1.08         0.41 o                         
  -6  12   3          0.26          0.55         0.45 o                         
  -5  12   3         41.97         39.64         1.24 o                         
  -4  12   3          0.23          0.80         0.36 o                         
  -3  12   3          7.49          7.30         0.58 o                         
  -2  12   3         53.83         48.01         1.44 o                         
  -1  12   3         25.42         28.12         1.13 o                         
   0  12   3        183.33        179.47         2.65 o                         
   1  12   3         10.59         12.42         0.80 o                         
   2  12   3          0.05          0.90         0.42 o                         
   3  12   3         28.70         29.67         1.11 o                         
   4  12   3         22.06         21.61         1.14 o                         
   5  12   3          2.04          1.83         0.50 o                         
   6  12   3          0.44          0.49         0.55 o                         
   7  12   3          3.20          3.34         0.69 o                         
   8  12   3          0.85          0.99         0.54 o                         
   9  12   3          1.83          1.67         0.54 o                         
  10  12   3          4.59          6.00         0.85 o                         
  11  12   3          0.75          3.04         1.18 o                         
 -11  13   3          2.74          2.47         0.82 o                         
 -10  13   3          1.70          1.81         1.27 o                         
  -9  13   3          0.14          1.43         0.65 o                         
  -8  13   3          1.20          1.32         0.73 o                         
  -7  13   3          0.30          1.45         0.60 o                         
  -6  13   3          8.08          8.06         0.66 o                         
  -5  13   3         32.02         30.11         1.14 o                         
  -4  13   3          1.02          2.13         0.43 o                         
  -3  13   3         27.57         23.38         1.10 o                         
  -2  13   3         49.46         47.08         1.49 o                         
  -1  13   3         35.06         34.97         1.30 o                         
   0  13   3         27.02         25.28         1.08 o                         
   1  13   3         59.87         57.40         1.73 o                         
   2  13   3          8.99          6.88         0.75 o                         
   3  13   3         24.52         25.22         1.29 o                         
   4  13   3          4.14          4.55         0.62 o                         
   5  13   3          0.05          0.14         0.43 o                         
   6  13   3          3.13          2.79         0.54 o                         
   7  13   3          0.09          0.22         0.53 o                         
   8  13   3          0.27          0.12         0.51 o                         
   9  13   3          1.94          3.47         0.64 o                         
  10  13   3          0.06          1.71         0.63 o                         
 -10  14   3          0.16          2.40         0.81 o                         
  -9  14   3          0.80          1.09         0.62 o                         
  -8  14   3          0.01         -0.37         0.58 o                         
  -7  14   3          0.05          0.85         0.63 o                         
  -6  14   3         10.24         10.59         0.74 o                         
  -5  14   3          0.82          0.28         0.37 o                         
  -4  14   3          0.14          0.37         0.44 o                         
  -3  14   3          4.64          2.37         0.51 o                         
  -2  14   3         10.87          8.65         0.72 o                         
  -1  14   3          1.43          0.47         0.41 o                         
   0  14   3         21.56         18.57         1.46 o                         
   1  14   3          0.53          0.87         0.69 o                         
   2  14   3          1.91          2.46         0.64 o                         
   3  14   3          0.46          1.35         0.52 o                         
   4  14   3          2.19          1.85         0.55 o                         
   5  14   3          0.05          0.01         0.41 o                         
   6  14   3          4.68          5.79         0.67 o                         
   7  14   3          0.92          0.65         0.51 o                         
   8  14   3          1.07          0.76         1.06 o                         
   9  14   3          4.76          6.99         0.93 o                         
  -9  15   3          2.09          5.74         0.93 o                         
  -8  15   3          2.42          2.89         0.65 o                         
  -7  15   3          2.40          4.00         0.66 o                         
  -6  15   3          9.51         13.64         0.89 o                         
  -5  15   3          1.60          1.45         0.50 o                         
  -4  15   3          1.51          3.07         0.65 o                         
  -3  15   3          2.92          2.47         0.73 o                         
  -2  15   3          6.06          4.22         0.67 o                         
  -1  15   3         18.39         18.98         1.52 o                         
   0  15   3          4.35          4.14         0.86 o                         
   1  15   3          0.01         -0.45         0.61 o                         
   2  15   3          5.08          5.30         0.75 o                         
   3  15   3          2.19          4.67         0.77 o                         
   4  15   3          5.06          6.49         0.82 o                         
   5  15   3          1.61          2.65         0.67 o                         
   6  15   3          6.12          6.73         0.72 o                         
   7  15   3          3.51          2.86         0.66 o                         
   8  15   3          0.59          1.23         0.71 o                         
  -8  16   3          2.00          1.55         0.64 o                         
  -7  16   3          0.87          1.61         0.57 o                         
  -6  16   3          5.85          6.54         0.90 o                         
  -5  16   3          0.10          0.52         0.69 o                         
  -4  16   3          0.04          0.76         0.94 o                         
  -3  16   3          0.12          0.83         0.54 o                         
  -2  16   3          6.50          6.27         0.86 o                         
  -1  16   3          0.66          0.99         0.78 o                         
   0  16   3         13.19         13.39         1.93 o                         
   1  16   3          0.34          1.42         0.73 o                         
   2  16   3          7.06          7.57         0.87 o                         
   3  16   3          7.68          9.93         1.02 o                         
   4  16   3          2.55          3.63         0.72 o                         
   5  16   3          0.29          0.24         0.52 o                         
   6  16   3          0.46          1.25         0.59 o                         
   7  16   3          0.13         -0.19         0.54 o                         
  -5  17   3          0.64          1.20         0.74 o                         
  -4  17   3          3.01          3.47         0.87 o                         
  -3  17   3          0.18          1.87         1.04 o                         
  -2  17   3          4.11          5.43         1.01 o                         
  -1  17   3          0.01          1.00         0.72 o                         
   0  17   3          2.66          2.59         0.81 o                         
   1  17   3          2.01          2.82         0.85 o                         
   2  17   3         10.86         10.49         1.31 o                         
   3  17   3         10.93          9.52         0.99 o                         
   4  17   3          0.24          0.16         0.82 o                         
   5  17   3          0.04         -0.08         0.57 o                         
  -3  18   3          4.54          2.28         1.12 o                         
  -2  18   3          2.84          5.70         1.45 o                         
  -1  18   3          0.54          1.30         0.97 o                         
   0  18   3          0.42          0.20         0.68 o                         
 -15   0   4          0.05          0.29         1.01 o                         
 -14   0   4          4.46          5.82         1.43 o                         
 -13   0   4          1.22         -0.54         1.08 o                         
 -12   0   4         23.61         21.86         2.33 o                         
 -11   0   4          1.33         -0.21         1.11 o                         
 -10   0   4         81.41         65.33         2.25 o                         
  -9   0   4         76.75         61.60         2.08 o                         
  -8   0   4          1.67          1.24         1.07 o                         
  -7   0   4        338.48        343.26         4.44 o                         
  -6   0   4        431.05        443.44         4.79 o                         
  -5   0   4         32.46         35.55         0.99 o                         
  -4   0   4         91.75        106.98         1.20 o                         
  -3   0   4        325.05        297.04         2.41 o                         
  -2   0   4          2.08          1.43         0.27 o                         
  -1   0   4         95.95        109.00         1.70 o                         
   0   0   4          5.91          5.35         0.70 o                         
   1   0   4        134.36        156.16         3.35 o                         
   2   0   4       1105.71       1095.78         5.04 o                         
   3   0   4       3402.50       3479.77        15.67 o                         
   4   0   4       1362.18       1329.28         5.91 o                         
   5   0   4         14.02         13.63         1.35 o                         
   6   0   4         23.58         26.97         0.96 o                         
   7   0   4          0.13          0.52         0.44 o                         
   8   0   4         84.64         76.56         2.28 o                         
   9   0   4          0.71          0.97         0.50 o                         
  10   0   4         35.55         34.19         1.75 o                         
  11   0   4         10.25          9.58         1.07 o                         
  12   0   4          3.24          3.57         0.78 o                         
  13   0   4          0.02          0.13         0.70 o                         
  14   0   4          0.98          1.17         0.79 o                         
 -15   1   4          2.39          5.44         1.12 o                         
 -14   1   4          1.02          1.31         0.74 o                         
 -13   1   4          0.04         -0.11         0.75 o                         
 -12   1   4         11.31         11.53         1.25 o                         
 -11   1   4         12.41         10.20         1.12 o                         
 -10   1   4         39.40         37.83         1.23 o                         
  -9   1   4          1.82          0.51         0.32 o                         
  -8   1   4         16.75         19.17         0.80 o                         
  -7   1   4        105.79        112.98         1.81 o                         
  -6   1   4         55.30         51.32         0.99 o                         
  -5   1   4        314.84        360.52         2.46 o                         
  -4   1   4       1991.91       2163.67         5.10 o                         
  -3   1   4       1354.08       1433.47         4.89 o                         
  -2   1   4         14.90         10.96         0.32 o                         
  -1   1   4        745.34        765.48         2.54 o                         
   0   1   4         45.07         55.03         0.93 o                         
   1   1   4        356.99        357.75         2.48 o                         
   2   1   4          3.48          2.23         0.18 o                         
   3   1   4        249.39        249.12         1.65 o                         
   4   1   4        448.16        432.13         2.38 o                         
   5   1   4        245.61        252.56         2.44 o                         
   6   1   4         50.59         46.47         2.03 o                         
   7   1   4          0.04         -0.36         0.36 o                         
   8   1   4          5.63          4.19         0.50 o                         
   9   1   4          0.59          0.58         0.42 o                         
  10   1   4         10.90         10.05         0.74 o                         
  11   1   4          0.52          0.85         0.41 o                         
  12   1   4          0.55          0.82         0.43 o                         
  13   1   4          0.15          0.96         0.47 o                         
  14   1   4          5.71          6.99         1.29 o                         
 -15   2   4          0.01         -0.05         0.70 o                         
 -14   2   4          0.79          0.72         0.67 o                         
 -13   2   4          0.08         -0.30         0.83 o                         
 -12   2   4          7.24          8.62         1.12 o                         
 -11   2   4          2.45          2.16         0.70 o                         
 -10   2   4         75.37         67.73         1.65 o                         
  -9   2   4         85.29         75.12         1.65 o                         
  -8   2   4         15.74         11.98         0.98 o                         
  -7   2   4         38.46         37.80         1.07 o                         
  -6   2   4        115.11        114.20         1.23 o                         
  -5   2   4        126.20        130.58         1.38 o                         
  -4   2   4         34.35         41.55         0.60 o                         
  -3   2   4        122.92        113.81         0.92 o                         
  -2   2   4          1.30          2.06         0.24 o                         
  -1   2   4         22.98         18.01         0.36 o                         
   0   2   4         12.65         13.39         0.39 o                         
   1   2   4        931.95        929.33         3.37 o                         
   2   2   4        825.35        897.91         3.61 o                         
   3   2   4       2612.39       2600.50         9.38 o                         
   4   2   4        566.80        559.20         3.49 o                         
   5   2   4         25.00         30.05         0.77 o                         
   6   2   4         60.39         66.49         1.37 o                         
   7   2   4          8.58          9.25         0.57 o                         
   8   2   4         10.54         12.30         0.80 o                         
   9   2   4         13.95         13.33         0.93 o                         
  10   2   4          9.59          9.05         0.81 o                         
  11   2   4         10.04         11.81         0.97 o                         
  12   2   4          0.03          0.87         0.50 o                         
  13   2   4          0.77          1.67         0.64 o                         
  14   2   4          0.03          1.98         0.84 o                         
 -15   3   4          0.07          0.21         0.54 o                         
 -14   3   4          0.38          1.08         0.61 o                         
 -13   3   4         22.61         27.51         1.92 o                         
 -12   3   4          0.65          0.21         0.82 o                         
 -11   3   4         14.08         16.38         1.06 o                         
 -10   3   4         16.03         17.68         1.04 o                         
  -9   3   4          7.71          6.68         0.57 o                         
  -8   3   4         97.64         98.95         1.82 o                         
  -7   3   4        135.74        126.03         2.01 o                         
  -6   3   4          0.85          0.56         0.19 o                         
  -5   3   4        158.77        148.83         1.52 o                         
  -4   3   4         13.21         26.54         0.75 o                         
  -3   3   4        440.39        456.02         2.12 o                         
  -2   3   4          0.13          0.77         0.14 o                         
  -1   3   4        256.65        270.07         1.30 o                         
   0   3   4        354.64        362.58         1.83 o                         
   1   3   4        174.75        182.07         1.31 o                         
   2   3   4       1243.17       1264.02         4.40 o                         
   3   3   4         86.65         78.47         1.01 o                         
   4   3   4         55.92         63.08         1.20 o                         
   5   3   4        139.90        131.24         2.02 o                         
   6   3   4         23.43         21.56         0.81 o                         
   7   3   4         11.85          8.87         0.69 o                         
   8   3   4          0.56          1.27         0.34 o                         
   9   3   4         37.41         31.72         1.36 o                         
  10   3   4          0.20         -0.04         0.49 o                         
  11   3   4          4.23          3.80         0.77 o                         
  12   3   4          0.50          1.44         1.18 o                         
  13   3   4          6.07          7.12         1.16 o                         
  14   3   4          1.42          3.23         0.95 o                         
 -15   4   4          0.50          0.65         0.55 o                         
 -14   4   4          0.35         -0.51         0.53 o                         
 -13   4   4          1.10          1.94         0.65 o                         
 -12   4   4          5.62          8.18         0.86 o                         
 -11   4   4          7.26          7.22         0.68 o                         
 -10   4   4         47.30         45.50         1.39 o                         
  -9   4   4         37.06         34.33         1.02 o                         
  -8   4   4        207.08        201.68         2.06 o                         
  -7   4   4        373.87        361.89         2.61 o                         
  -6   4   4        336.15        321.80         2.33 o                         
  -5   4   4         29.52         25.10         0.55 o                         
  -4   4   4          4.69          5.10         0.24 o                         
  -3   4   4        629.35        643.00         3.00 o                         
  -2   4   4       1344.88       1450.05         4.04 o                         
  -1   4   4         24.93         35.19         0.60 o                         
   0   4   4         20.96         25.94         0.47 o                         
   1   4   4        140.74        128.80         1.07 o                         
   2   4   4         14.54         13.09         0.39 o                         
   3   4   4        129.34        123.06         1.19 o                         
   4   4   4        203.87        198.81         2.25 o                         
   5   4   4         32.72         34.29         1.00 o                         
   6   4   4         31.00         28.96         0.98 o                         
   7   4   4        143.66        144.19         2.21 o                         
   8   4   4         12.76         13.72         0.77 o                         
   9   4   4          2.86          2.78         0.61 o                         
  10   4   4          2.14          3.41         0.59 o                         
  11   4   4          0.82          1.72         0.73 o                         
  12   4   4          0.22          0.27         0.86 o                         
  13   4   4          1.82          3.85         1.84 o                         
  14   4   4          0.64          2.45         0.87 o                         
 -15   5   4          0.00         -0.72         0.99 o                         
 -14   5   4          0.21          0.19         0.53 o                         
 -13   5   4          2.17          2.59         0.64 o                         
 -12   5   4          0.02          0.19         0.62 o                         
 -11   5   4          8.38         10.03         0.88 o                         
 -10   5   4          5.00          4.23         0.51 o                         
  -9   5   4          3.85          3.48         0.38 o                         
  -8   5   4         65.31         58.09         1.14 o                         
  -7   5   4         73.92         71.93         1.21 o                         
  -6   5   4         89.50         86.11         1.61 o                         
  -5   5   4          4.72          5.03         0.36 o                         
  -4   5   4        384.19        399.36         2.43 o                         
  -3   5   4        741.52        722.00         3.08 o                         
  -2   5   4         21.78         18.03         0.49 o                         
  -1   5   4        297.25        301.27         2.10 o                         
   0   5   4        704.45        758.94         3.11 o                         
   1   5   4        271.11        275.27         1.83 o                         
   2   5   4          6.16          4.02         0.24 o                         
   3   5   4          0.40          0.60         0.15 o                         
   4   5   4        146.66        134.99         1.66 o                         
   5   5   4        110.23         97.07         1.71 o                         
   6   5   4          7.77         10.21         0.68 o                         
   7   5   4         31.92         30.72         1.68 o                         
   8   5   4         36.43         36.23         1.20 o                         
   9   5   4          3.13          2.91         0.46 o                         
  10   5   4         12.23         12.68         0.97 o                         
  11   5   4          1.23          0.82         0.71 o                         
  12   5   4          4.71          3.79         0.93 o                         
  13   5   4          9.23         11.16         1.50 o                         
 -14   6   4          1.84          0.84         0.69 o                         
 -13   6   4          1.45          1.59         0.71 o                         
 -12   6   4         19.91         22.79         1.37 o                         
 -11   6   4          0.22          1.05         0.59 o                         
 -10   6   4         10.01          9.33         1.08 o                         
  -9   6   4         61.43         62.86         1.60 o                         
  -8   6   4         29.83         23.89         0.96 o                         
  -7   6   4        650.14        626.56         4.63 o                         
  -6   6   4        810.29        778.98         5.73 o                         
  -5   6   4        371.82        366.93         3.71 o                         
  -4   6   4        113.80        114.37         1.62 o                         
  -3   6   4         30.52         22.66         0.65 o                         
  -2   6   4         59.39         53.82         0.97 o                         
  -1   6   4         61.23         60.25         1.11 o                         
   0   6   4        209.38        209.81         1.85 o                         
   1   6   4        126.22        128.84         1.41 o                         
   2   6   4         71.97         70.63         0.93 o                         
   3   6   4        104.30        108.58         1.37 o                         
   4   6   4        219.29        220.92         2.01 o                         
   5   6   4        228.88        215.44         2.61 o                         
   6   6   4        104.59        115.85         2.00 o                         
   7   6   4        247.82        231.72         3.51 o                         
   8   6   4          0.58          0.12         0.47 o                         
   9   6   4          0.02          0.07         0.45 o                         
  10   6   4          2.85          1.52         0.53 o                         
  11   6   4          0.94          0.72         0.69 o                         
  12   6   4          3.30          6.64         1.12 o                         
  13   6   4          0.41          1.71         1.05 o                         
 -14   7   4          0.00          0.54         0.79 o                         
 -13   7   4          0.09          1.36         0.68 o                         
 -12   7   4          2.45          1.76         0.72 o                         
 -11   7   4          2.06          1.60         0.66 o                         
 -10   7   4          0.70          0.54         0.50 o                         
  -9   7   4          8.96          7.40         0.72 o                         
  -8   7   4          0.71         -0.08         0.39 o                         
  -7   7   4         21.07         18.79         1.43 o                         
  -6   7   4        258.44        244.19         2.97 o                         
  -5   7   4         76.94         70.08         1.56 o                         
  -4   7   4         91.08         82.21         1.65 o                         
  -3   7   4        233.07        227.86         2.29 o                         
  -2   7   4         12.58         12.34         0.52 o                         
  -1   7   4        144.63        164.97         2.11 o                         
   0   7   4        412.07        446.99         3.11 o                         
   1   7   4        128.47        131.07         1.61 o                         
   2   7   4         34.43         36.44         0.79 o                         
   3   7   4         23.51         24.68         0.94 o                         
   4   7   4         11.75         13.46         0.54 o                         
   5   7   4        105.98        106.77         1.90 o                         
   6   7   4         16.37         18.57         0.92 o                         
   7   7   4         42.77         47.50         1.42 o                         
   8   7   4          0.74          0.23         0.45 o                         
   9   7   4          0.00          0.06         0.36 o                         
  10   7   4          0.01          0.34         0.45 o                         
  11   7   4         10.14          9.66         1.21 o                         
  12   7   4         10.29         11.14         1.36 o                         
  13   7   4          4.71          4.54         1.06 o                         
 -14   8   4         10.06         13.59         2.08 o                         
 -13   8   4          0.07          0.21         0.71 o                         
 -12   8   4          0.09          0.03         0.61 o                         
 -11   8   4          6.41          6.42         0.80 o                         
 -10   8   4          5.74          5.37         0.89 o                         
  -9   8   4          0.01         -0.01         0.75 o                         
  -8   8   4          0.06         -0.41         0.41 o                         
  -7   8   4         84.09         80.89         1.85 o                         
  -6   8   4        114.32        103.79         2.03 o                         
  -5   8   4         21.47         23.49         0.97 o                         
  -4   8   4         97.81         87.21         1.77 o                         
  -3   8   4        176.99        163.81         2.13 o                         
  -2   8   4         22.22         21.40         0.91 o                         
  -1   8   4         23.73         21.01         0.81 o                         
   0   8   4         23.31         20.03         0.79 o                         
   1   8   4          0.62          0.53         0.21 o                         
   2   8   4         97.73         91.36         1.44 o                         
   3   8   4         77.50         70.74         1.70 o                         
   4   8   4         46.83         47.19         1.41 o                         
   5   8   4         23.92         22.94         0.87 o                         
   6   8   4        249.34        244.70         3.07 o                         
   7   8   4         26.48         27.29         1.12 o                         
   8   8   4          0.82          0.69         0.47 o                         
   9   8   4          0.46         -0.19         0.78 o                         
  10   8   4          2.59          2.28         0.60 o                         
  11   8   4          0.01          1.38         0.74 o                         
  12   8   4          0.72          1.00         0.70 o                         
 -13   9   4          0.14          1.52         1.27 o                         
 -12   9   4          4.05          4.79         0.78 o                         
 -11   9   4          5.40          6.64         1.06 o                         
 -10   9   4          9.75          9.70         1.14 o                         
  -9   9   4         18.71         20.12         1.52 o                         
  -8   9   4          3.41          4.71         0.58 o                         
  -7   9   4         91.72         92.50         2.04 o                         
  -6   9   4         70.12         63.58         1.66 o                         
  -5   9   4         94.26         81.86         1.83 o                         
  -4   9   4         78.91         85.92         1.82 o                         
  -3   9   4          4.36          2.55         0.46 o                         
  -2   9   4        126.75        110.63         1.59 o                         
  -1   9   4         40.50         33.91         1.07 o                         
   0   9   4          1.17          1.04         0.35 o                         
   1   9   4         92.60         85.59         1.69 o                         
   2   9   4          2.63          3.70         0.37 o                         
   3   9   4         24.93         25.79         0.85 o                         
   4   9   4         13.35         12.56         0.73 o                         
   5   9   4         48.37         48.68         1.18 o                         
   6   9   4          4.36          6.66         0.60 o                         
   7   9   4          3.49          4.29         0.55 o                         
   8   9   4          0.06          0.25         0.41 o                         
   9   9   4          3.94          3.93         0.63 o                         
  10   9   4          1.10          1.48         0.54 o                         
  11   9   4          1.37          1.26         0.58 o                         
  12   9   4          3.21          5.11         1.04 o                         
 -13  10   4          4.42          4.60         1.41 o                         
 -12  10   4          0.65          0.24         0.65 o                         
 -11  10   4          3.12          4.24         1.49 o                         
 -10  10   4         13.58         17.22         1.26 o                         
  -9  10   4          3.94          4.94         0.77 o                         
  -8  10   4         38.84         39.62         1.45 o                         
  -7  10   4          0.09          0.35         0.40 o                         
  -6  10   4          6.83          8.39         0.72 o                         
  -5  10   4          8.70          9.87         0.72 o                         
  -4  10   4         24.37         26.46         1.09 o                         
  -3  10   4         36.47         31.80         1.04 o                         
  -2  10   4         13.09          9.25         0.67 o                         
  -1  10   4          0.09         -0.34         0.34 o                         
   0  10   4         60.23         52.56         1.39 o                         
   1  10   4        157.53        151.46         2.36 o                         
   2  10   4         36.62         37.50         1.21 o                         
   3  10   4        112.82        110.69         1.78 o                         
   4  10   4        111.99        110.94         1.83 o                         
   5  10   4        145.72        137.77         1.94 o                         
   6  10   4          0.85          0.75         0.38 o                         
   7  10   4          0.09         -0.11         0.36 o                         
   8  10   4          3.19          1.79         0.58 o                         
   9  10   4          1.48          1.23         0.51 o                         
  10  10   4          0.60          0.21         0.49 o                         
  11  10   4          0.00          0.57         0.45 o                         
 -12  11   4          4.78          7.11         1.05 o                         
 -11  11   4          0.37          1.03         0.64 o                         
 -10  11   4          0.45          1.63         0.65 o                         
  -9  11   4         15.43         16.08         1.22 o                         
  -8  11   4         15.13         20.60         1.12 o                         
  -7  11   4          0.88          0.94         0.42 o                         
  -6  11   4         14.15         10.92         0.81 o                         
  -5  11   4         19.08         17.63         0.95 o                         
  -4  11   4         78.05         66.56         1.77 o                         
  -3  11   4         34.12         30.31         1.07 o                         
  -2  11   4         19.39         14.31         1.11 o                         
  -1  11   4         50.84         42.90         1.31 o                         
   0  11   4          8.52          7.84         0.62 o                         
   1  11   4          9.75          8.49         0.66 o                         
   2  11   4          6.75          5.96         0.61 o                         
   3  11   4         36.00         34.31         1.24 o                         
   4  11   4         31.34         32.24         1.05 o                         
   5  11   4         16.79         17.76         0.83 o                         
   6  11   4         10.41         10.13         0.70 o                         
   7  11   4          6.80          6.20         0.58 o                         
   8  11   4          2.63          2.37         0.67 o                         
   9  11   4          0.39          0.05         0.48 o                         
  10  11   4          0.74          0.67         0.55 o                         
  11  11   4          0.32          0.47         0.53 o                         
 -11  12   4         12.41         18.22         1.46 o                         
 -10  12   4          6.45          7.88         1.00 o                         
  -9  12   4          4.72          4.28         0.78 o                         
  -8  12   4          3.46          6.67         0.87 o                         
  -7  12   4          1.83          4.14         0.61 o                         
  -6  12   4          0.55          0.36         0.41 o                         
  -5  12   4          6.38          4.89         0.59 o                         
  -4  12   4          5.95          5.75         0.63 o                         
  -3  12   4         11.91         10.37         0.77 o                         
  -2  12   4         14.84         15.35         0.91 o                         
  -1  12   4         16.65         17.37         1.08 o                         
   0  12   4          9.15          6.61         0.59 o                         
   1  12   4         92.06         93.92         2.03 o                         
   2  12   4        116.08        108.90         2.22 o                         
   3  12   4         48.79         51.39         1.56 o                         
   4  12   4         37.23         36.36         1.17 o                         
   5  12   4         10.28          9.26         0.65 o                         
   6  12   4          0.35          0.39         0.41 o                         
   7  12   4          0.52          0.63         0.42 o                         
   8  12   4          0.04          0.27         0.49 o                         
   9  12   4          0.13         -0.01         0.45 o                         
  10  12   4          0.10          1.46         0.64 o                         
 -10  13   4          3.10          3.74         0.82 o                         
  -9  13   4          4.86          5.90         0.88 o                         
  -8  13   4          0.07          0.66         0.60 o                         
  -7  13   4          3.15          3.26         0.60 o                         
  -6  13   4          9.09          9.76         0.80 o                         
  -5  13   4          0.41          1.10         0.48 o                         
  -4  13   4         44.39         37.59         1.45 o                         
  -3  13   4         47.89         41.22         1.48 o                         
  -2  13   4         59.17         54.10         1.66 o                         
  -1  13   4          0.10         -0.75         0.80 o                         
   0  13   4         17.94         16.91         0.93 o                         
   1  13   4         26.84         28.51         1.19 o                         
   2  13   4         39.59         42.17         1.45 o                         
   3  13   4          3.16          4.78         0.60 o                         
   4  13   4          1.14          0.91         0.42 o                         
   5  13   4          0.51          1.03         0.41 o                         
   6  13   4          0.85         -0.08         0.55 o                         
   7  13   4          5.00          5.49         0.78 o                         
   8  13   4          0.27          0.85         0.70 o                         
   9  13   4          1.30          0.82         0.62 o                         
  -9  14   4         30.28         41.44         2.09 o                         
  -8  14   4          5.58          8.08         1.03 o                         
  -7  14   4          3.39          5.81         0.73 o                         
  -6  14   4          0.56          0.21         0.44 o                         
  -5  14   4         11.02         11.14         0.85 o                         
  -4  14   4          6.55          6.32         0.81 o                         
  -3  14   4          5.19          5.09         0.64 o                         
  -2  14   4          1.33          1.32         0.50 o                         
  -1  14   4          5.71          4.54         0.68 o                         
   0  14   4          0.15         -0.54         0.54 o                         
   1  14   4          1.88          1.64         0.49 o                         
   2  14   4          5.62          5.50         0.72 o                         
   3  14   4         17.35         16.67         1.15 o                         
   4  14   4         10.95         12.42         1.04 o                         
   5  14   4          1.60          1.76         0.67 o                         
   6  14   4          0.16          0.43         0.43 o                         
   7  14   4          0.40          1.08         0.57 o                         
   8  14   4          1.64          3.23         0.69 o                         
  -8  15   4          5.62          6.65         0.96 o                         
  -7  15   4          3.69          4.99         0.70 o                         
  -6  15   4          3.23          3.86         0.67 o                         
  -5  15   4          6.58          5.32         1.00 o                         
  -4  15   4          2.14          3.55         1.17 o                         
  -3  15   4          0.41          1.68         0.67 o                         
  -2  15   4          6.78          9.30         0.93 o                         
  -1  15   4          2.92          2.30         0.55 o                         
   0  15   4          0.14         -0.44         0.92 o                         
   1  15   4          4.15          5.34         0.75 o                         
   2  15   4         21.51         23.33         1.38 o                         
   3  15   4         30.43         30.73         1.58 o                         
   4  15   4          0.05          0.64         0.93 o                         
   5  15   4          0.78          0.50         0.49 o                         
   6  15   4          6.69          7.11         0.87 o                         
   7  15   4          1.21          1.91         0.61 o                         
  -7  16   4          8.88         13.20         1.52 o                         
  -6  16   4         15.76         18.20         1.19 o                         
  -5  16   4          5.07          7.62         0.94 o                         
  -4  16   4          2.01          2.01         0.59 o                         
  -3  16   4          2.48          2.41         0.76 o                         
  -2  16   4          1.89          2.10         0.83 o                         
  -1  16   4         10.93         12.23         1.40 o                         
   0  16   4          0.20          0.17         1.19 o                         
   1  16   4          6.37          4.36         0.96 o                         
   2  16   4          6.96          7.97         1.28 o                         
   3  16   4          0.59          0.37         0.77 o                         
   4  16   4          2.12          0.55         0.50 o                         
   5  16   4          3.49          3.44         1.18 o                         
   6  16   4          4.92          5.74         1.36 o                         
  -5  17   4         15.25         16.80         2.31 o                         
  -4  17   4          4.40          4.55         1.23 o                         
  -3  17   4          0.38          1.45         1.06 o                         
  -2  17   4         22.89         24.99         2.68 o                         
  -1  17   4         24.02         31.96         2.19 o                         
   0  17   4          0.01          1.25         0.81 o                         
   1  17   4          1.32          1.47         0.74 o                         
   2  17   4          1.84          1.94         0.77 o                         
   3  17   4          3.61          3.60         0.73 o                         
   4  17   4          0.18          0.72         0.86 o                         
 -15   1   5          0.09         -0.62         0.66 o                         
 -14   1   5          1.44          0.58         0.71 o                         
 -13   1   5          0.57          0.99         0.76 o                         
 -12   1   5          0.00         -0.13         0.60 o                         
 -11   1   5          2.56          2.39         0.42 o                         
 -10   1   5          0.00         -0.37         0.37 o                         
  -9   1   5          0.10         -0.16         0.37 o                         
  -8   1   5         45.43         42.09         1.25 o                         
  -7   1   5         27.17         31.03         0.87 o                         
  -6   1   5         50.28         46.94         0.86 o                         
  -5   1   5         66.13         67.69         0.97 o                         
  -4   1   5          3.12          3.44         0.24 o                         
  -3   1   5        236.91        246.11         1.44 o                         
  -2   1   5        304.68        330.39         1.82 o                         
  -1   1   5          0.40          0.04         0.11 o                         
   0   1   5         36.55         41.36         0.64 o                         
   1   1   5         14.80         13.31         0.37 o                         
   2   1   5         97.30         95.73         1.02 o                         
   3   1   5          8.72          6.04         0.45 o                         
   4   1   5          3.43          4.39         0.39 o                         
   5   1   5         23.59         20.70         0.70 o                         
   6   1   5         37.60         38.17         1.32 o                         
   7   1   5         12.95         11.23         0.95 o                         
   8   1   5          5.64          4.22         0.75 o                         
   9   1   5         25.36         24.62         1.56 o                         
  10   1   5          2.86          0.29         0.64 o                         
  11   1   5          0.18          0.87         0.56 o                         
  12   1   5          0.15          0.56         0.62 o                         
  13   1   5          0.24          1.52         0.69 o                         
  14   1   5          0.01          3.78         1.30 o                         
 -15   2   5          2.96          3.36         1.52 o                         
 -14   2   5          8.71         12.83         1.47 o                         
 -13   2   5          0.46         -0.21         0.71 o                         
 -12   2   5          8.49          9.52         1.17 o                         
 -11   2   5          4.81          3.67         0.58 o                         
 -10   2   5          0.40          0.80         0.40 o                         
  -9   2   5         24.34         20.57         0.95 o                         
  -8   2   5         50.35         45.16         1.30 o                         
  -7   2   5         18.82         17.62         0.69 o                         
  -6   2   5        269.75        264.74         2.48 o                         
  -5   2   5        246.45        253.90         1.88 o                         
  -4   2   5         40.28         44.01         0.72 o                         
  -3   2   5         58.06         62.21         0.83 o                         
  -2   2   5        569.58        585.76         2.49 o                         
  -1   2   5         72.82         80.36         0.90 o                         
   0   2   5         19.01         25.90         0.51 o                         
   1   2   5         90.23         91.42         0.86 o                         
   2   2   5         15.62         13.40         0.39 o                         
   3   2   5        392.37        402.59         2.49 o                         
   4   2   5         11.85         10.61         0.58 o                         
   5   2   5          3.81          4.82         0.38 o                         
   6   2   5         18.30         19.11         0.94 o                         
   7   2   5          5.89          4.70         0.44 o                         
   8   2   5         22.05         20.80         1.09 o                         
   9   2   5          0.77         -0.32         0.49 o                         
  10   2   5          3.35          3.03         0.59 o                         
  11   2   5          6.53          6.77         1.05 o                         
  12   2   5          0.73          0.28         0.48 o                         
  13   2   5          4.66          4.57         1.30 o                         
  14   2   5          0.02         -0.41         0.94 o                         
 -14   3   5          0.57          0.90         0.86 o                         
 -13   3   5          1.12          1.17         1.21 o                         
 -12   3   5         20.09         23.92         1.76 o                         
 -11   3   5         43.16         37.57         1.61 o                         
 -10   3   5          1.51          1.25         0.39 o                         
  -9   3   5         75.38         68.69         1.69 o                         
  -8   3   5        108.43         98.27         1.72 o                         
  -7   3   5          7.18          7.08         0.70 o                         
  -6   3   5          0.24         -0.22         0.22 o                         
  -5   3   5         30.53         25.98         0.62 o                         
  -4   3   5         27.93         28.30         0.51 o                         
  -3   3   5          5.75          4.97         0.26 o                         
  -2   3   5         12.21         16.23         0.51 o                         
  -1   3   5        349.33        360.21         2.46 o                         
   0   3   5        159.98        163.67         1.19 o                         
   1   3   5        113.93        110.42         0.96 o                         
   2   3   5         27.52         27.79         0.76 o                         
   3   3   5          2.25          2.14         0.29 o                         
   4   3   5         37.60         35.53         0.90 o                         
   5   3   5        107.75         94.26         1.77 o                         
   6   3   5         18.03         16.66         0.89 o                         
   7   3   5         40.10         35.46         1.16 o                         
   8   3   5          0.77          1.26         0.39 o                         
   9   3   5          1.65          1.61         0.47 o                         
  10   3   5          1.60          0.79         0.48 o                         
  11   3   5          0.53          0.82         0.48 o                         
  12   3   5          2.11          3.53         0.70 o                         
  13   3   5          1.40          2.14         0.70 o                         
 -14   4   5          6.24          8.64         1.26 o                         
 -13   4   5          0.42          0.78         1.53 o                         
 -12   4   5          6.86          8.31         1.10 o                         
 -11   4   5          1.24          2.45         0.51 o                         
 -10   4   5          1.37          1.33         0.36 o                         
  -9   4   5          5.05          4.29         0.50 o                         
  -8   4   5         26.13         24.85         0.99 o                         
  -7   4   5          1.59          0.89         0.35 o                         
  -6   4   5         21.90         23.23         0.70 o                         
  -5   4   5          1.10          1.40         0.24 o                         
  -4   4   5         20.68         20.52         0.56 o                         
  -3   4   5         34.32         37.77         0.74 o                         
  -2   4   5          3.32          4.55         0.28 o                         
  -1   4   5         62.14         61.14         0.88 o                         
   0   4   5         17.94         16.44         0.41 o                         
   1   4   5        480.03        455.09         2.10 o                         
   2   4   5          5.06          6.57         0.32 o                         
   3   4   5         76.36         71.88         1.10 o                         
   4   4   5        211.01        217.01         2.51 o                         
   5   4   5         71.13         69.94         1.76 o                         
   6   4   5          5.08          4.18         0.43 o                         
   7   4   5          7.27          7.06         0.60 o                         
   8   4   5          0.93          0.65         0.36 o                         
   9   4   5          0.20          0.16         0.42 o                         
  10   4   5          1.24          1.43         0.52 o                         
  11   4   5          2.22          2.23         0.61 o                         
  12   4   5          1.80          1.75         0.57 o                         
  13   4   5          0.29          0.61         0.69 o                         
 -14   5   5          0.40         -0.86         0.86 o                         
 -13   5   5         16.54         16.27         1.56 o                         
 -12   5   5         17.76         16.25         1.15 o                         
 -11   5   5          2.44          3.79         0.63 o                         
 -10   5   5          8.20          8.99         0.71 o                         
  -9   5   5         56.95         57.63         1.56 o                         
  -8   5   5         83.94         76.78         1.51 o                         
  -7   5   5         16.80         15.76         0.79 o                         
  -6   5   5        426.52        413.44         3.35 o                         
  -5   5   5         27.21         26.29         1.00 o                         
  -4   5   5         50.10         50.83         1.00 o                         
  -3   5   5         77.11         74.98         1.19 o                         
  -2   5   5          9.47          8.95         0.43 o                         
  -1   5   5          7.05          9.10         0.36 o                         
   0   5   5          0.01          0.91         0.19 o                         
   1   5   5         75.17         82.15         1.12 o                         
   2   5   5         10.46         11.61         0.71 o                         
   3   5   5          7.73          6.88         0.34 o                         
   4   5   5         45.83         40.90         1.14 o                         
   5   5   5         81.65         85.52         1.70 o                         
   6   5   5         34.71         38.14         1.20 o                         
   7   5   5         20.00         19.36         0.95 o                         
   8   5   5          2.81          2.97         0.49 o                         
   9   5   5          0.48          0.02         0.40 o                         
  10   5   5          0.51          1.15         0.70 o                         
  11   5   5          0.27          1.10         0.64 o                         
  12   5   5          0.09          1.75         0.80 o                         
  13   5   5          1.21          2.73         0.89 o                         
 -14   6   5          3.16          3.99         1.06 o                         
 -13   6   5          1.77          1.76         0.74 o                         
 -12   6   5          1.57          2.62         0.79 o                         
 -11   6   5          1.10          0.46         0.95 o                         
 -10   6   5          2.84          2.14         0.44 o                         
  -9   6   5          1.48          1.56         0.53 o                         
  -8   6   5         11.51          9.43         0.53 o                         
  -7   6   5          0.22         -0.35         0.35 o                         
  -6   6   5         55.40         54.07         1.31 o                         
  -5   6   5        220.42        208.13         2.38 o                         
  -4   6   5        230.88        220.81         2.13 o                         
  -3   6   5         79.79         72.11         1.21 o                         
  -2   6   5        125.21        123.34         1.53 o                         
  -1   6   5          0.50          0.37         0.20 o                         
   0   6   5         44.95         54.69         1.01 o                         
   1   6   5         42.30         36.68         0.74 o                         
   2   6   5          7.70          6.94         0.43 o                         
   3   6   5          5.61          6.13         0.36 o                         
   4   6   5         37.95         35.88         0.98 o                         
   5   6   5          1.78          0.53         0.36 o                         
   6   6   5         31.71         32.10         1.68 o                         
   7   6   5         45.41         47.02         1.43 o                         
   8   6   5          3.20          4.16         0.54 o                         
   9   6   5          2.73          2.87         0.50 o                         
  10   6   5          1.98          3.55         0.64 o                         
  11   6   5          2.84          3.97         0.72 o                         
  12   6   5          0.01          0.30         0.67 o                         
  13   6   5          0.21          1.68         1.23 o                         
 -14   7   5          0.45          1.24         1.06 o                         
 -13   7   5          0.60          1.71         0.81 o                         
 -12   7   5          0.13          0.58         0.97 o                         
 -11   7   5          0.81          1.77         0.74 o                         
 -10   7   5          0.40          0.43         0.54 o                         
  -9   7   5          3.52          4.08         0.54 o                         
  -8   7   5          2.24          1.97         0.57 o                         
  -7   7   5         40.72         37.42         1.28 o                         
  -6   7   5         35.24         33.44         1.21 o                         
  -5   7   5         76.08         73.92         1.70 o                         
  -4   7   5        520.17        493.39         4.23 o                         
  -3   7   5         74.94         76.46         1.43 o                         
  -2   7   5         70.10         65.41         1.30 o                         
  -1   7   5        140.20        134.46         2.05 o                         
   0   7   5          0.81          1.41         0.27 o                         
   1   7   5         15.70         14.62         0.63 o                         
   2   7   5          8.85          9.32         0.44 o                         
   3   7   5         15.20         13.89         0.66 o                         
   4   7   5          2.51          2.09         0.51 o                         
   5   7   5         68.05         64.53         1.39 o                         
   6   7   5          6.84          8.70         0.63 o                         
   7   7   5          8.15         10.01         0.77 o                         
   8   7   5          0.34          0.44         0.44 o                         
   9   7   5          2.53          4.30         0.69 o                         
  10   7   5          2.10          0.52         0.54 o                         
  11   7   5          1.50          0.94         1.27 o                         
  12   7   5          0.26          1.06         0.68 o                         
 -13   8   5          5.56          6.58         1.28 o                         
 -12   8   5          2.31          1.18         0.72 o                         
 -11   8   5          1.75          0.38         1.12 o                         
 -10   8   5          3.83          2.69         0.64 o                         
  -9   8   5          0.56         -0.28         0.35 o                         
  -8   8   5          2.60          2.26         0.47 o                         
  -7   8   5         51.97         47.76         1.53 o                         
  -6   8   5          4.10          3.38         0.76 o                         
  -5   8   5        116.73        113.61         2.82 o                         
  -4   8   5        115.50        117.13         2.16 o                         
  -3   8   5          6.72          7.01         0.50 o                         
  -2   8   5          0.14          0.25         0.30 o                         
  -1   8   5         88.34         83.06         1.68 o                         
   0   8   5         32.67         31.16         0.93 o                         
   1   8   5         54.70         45.15         1.12 o                         
   2   8   5          4.30          4.38         0.38 o                         
   3   8   5         29.81         31.91         0.93 o                         
   4   8   5          1.80          0.93         0.48 o                         
   5   8   5         24.73         24.99         0.92 o                         
   6   8   5         50.46         51.34         1.51 o                         
   7   8   5          7.65          9.98         0.73 o                         
   8   8   5          0.05          0.17         0.43 o                         
   9   8   5          0.24          0.52         0.45 o                         
  10   8   5          0.71          0.60         0.52 o                         
  11   8   5          1.65          1.66         0.75 o                         
  12   8   5          5.57          5.10         1.49 o                         
 -12   9   5          2.87          4.65         1.10 o                         
 -11   9   5          0.87          1.04         0.58 o                         
 -10   9   5         29.44         27.92         1.54 o                         
  -9   9   5          0.58          0.61         0.42 o                         
  -8   9   5         24.36         24.43         1.16 o                         
  -7   9   5          0.97          0.89         0.41 o                         
  -6   9   5         27.48         25.49         1.12 o                         
  -5   9   5         87.05         86.17         1.97 o                         
  -4   9   5        103.45        100.28         2.08 o                         
  -3   9   5          0.60          0.18         0.38 o                         
  -2   9   5         58.35         58.47         1.48 o                         
  -1   9   5         17.45         17.08         0.82 o                         
   0   9   5         97.04         85.73         1.58 o                         
   1   9   5         64.28         59.26         1.51 o                         
   2   9   5          7.49          3.59         0.43 o                         
   3   9   5         56.57         56.51         1.36 o                         
   4   9   5         25.33         22.97         0.84 o                         
   5   9   5         16.31         16.26         0.81 o                         
   6   9   5         56.73         58.94         1.50 o                         
   7   9   5         72.13         70.69         1.67 o                         
   8   9   5          0.90          1.08         0.67 o                         
   9   9   5          4.85          6.58         0.82 o                         
  10   9   5          0.10          0.31         0.53 o                         
  11   9   5          0.47         -0.29         0.58 o                         
 -12  10   5          0.89          1.68         2.46 o                         
 -11  10   5          0.41          1.05         0.64 o                         
 -10  10   5          0.43          1.65         0.68 o                         
  -9  10   5          0.02          1.02         0.47 o                         
  -8  10   5          0.00          0.20         0.43 o                         
  -7  10   5          2.24          2.73         0.50 o                         
  -6  10   5          8.82          8.73         0.73 o                         
  -5  10   5         54.14         49.56         1.57 o                         
  -4  10   5          1.21          2.00         0.74 o                         
  -3  10   5         64.52         60.73         1.49 o                         
  -2  10   5         21.45         19.04         0.89 o                         
  -1  10   5          1.11          0.76         0.35 o                         
   0  10   5          5.58          4.90         0.54 o                         
   1  10   5         21.22         16.41         0.86 o                         
   2  10   5         10.36         10.32         0.72 o                         
   3  10   5          9.06          7.96         0.65 o                         
   4  10   5         10.08         11.79         0.67 o                         
   5  10   5          0.91          0.87         0.41 o                         
   6  10   5          0.00          0.13         0.36 o                         
   7  10   5          3.15          3.34         0.49 o                         
   8  10   5          0.10         -0.15         0.39 o                         
   9  10   5          0.01         -0.53         0.53 o                         
  10  10   5          0.03         -0.61         0.61 o                         
  11  10   5          0.95          0.67         1.84 o                         
 -12  11   5          0.00          1.86         1.05 o                         
 -11  11   5          1.34          0.66         0.75 o                         
 -10  11   5          0.11          1.16         0.64 o                         
  -9  11   5          5.98          6.27         0.89 o                         
  -8  11   5          2.63          2.79         0.55 o                         
  -7  11   5          3.53          2.99         0.58 o                         
  -6  11   5         24.41         23.69         1.17 o                         
  -5  11   5          0.03          0.25         0.42 o                         
  -4  11   5          0.66          1.29         0.44 o                         
  -3  11   5          1.54          1.49         0.39 o                         
  -2  11   5          1.36          1.90         0.49 o                         
  -1  11   5          7.04          5.91         0.55 o                         
   0  11   5          0.18         -0.08         0.40 o                         
   1  11   5          6.06          4.80         0.61 o                         
   2  11   5          0.24          0.00         0.41 o                         
   3  11   5         21.69         19.52         1.00 o                         
   4  11   5         29.20         30.40         1.22 o                         
   5  11   5          1.03          1.03         0.66 o                         
   6  11   5         27.60         27.25         1.21 o                         
   7  11   5          5.84          5.83         0.59 o                         
   8  11   5          0.32          0.68         0.40 o                         
   9  11   5          0.81          0.74         0.44 o                         
  10  11   5          1.50         -0.11         0.62 o                         
 -11  12   5          2.82          4.56         1.46 o                         
 -10  12   5          0.35          0.13         0.57 o                         
  -9  12   5          5.73          7.13         0.97 o                         
  -8  12   5          0.16         -0.06         0.43 o                         
  -7  12   5          6.62          7.92         0.80 o                         
  -6  12   5          0.17         -0.20         0.42 o                         
  -5  12   5          0.45          0.31         0.57 o                         
  -4  12   5         45.71         43.80         1.55 o                         
  -3  12   5         28.78         25.54         1.19 o                         
  -2  12   5          0.00          0.14         0.48 o                         
  -1  12   5         40.46         36.41         1.59 o                         
   0  12   5         68.60         64.64         1.75 o                         
   1  12   5         50.11         43.08         1.46 o                         
   2  12   5         64.75         66.35         1.82 o                         
   3  12   5          9.63          8.00         0.76 o                         
   4  12   5          1.34          1.62         0.45 o                         
   5  12   5         12.23         11.37         1.05 o                         
   6  12   5          5.28          3.72         0.55 o                         
   7  12   5          0.10         -0.29         0.46 o                         
   8  12   5          0.99          0.35         0.42 o                         
   9  12   5          0.01          0.52         0.52 o                         
 -10  13   5          4.44          4.99         0.82 o                         
  -9  13   5          0.18          0.46         0.69 o                         
  -8  13   5          1.76          1.37         0.51 o                         
  -7  13   5          2.04          2.46         0.55 o                         
  -6  13   5          2.03          1.84         0.50 o                         
  -5  13   5          1.78          0.44         0.44 o                         
  -4  13   5          5.50          3.81         0.64 o                         
  -3  13   5          1.32          1.28         0.49 o                         
  -2  13   5          0.24          0.61         0.49 o                         
  -1  13   5          7.81          7.14         1.02 o                         
   0  13   5         26.36         25.14         1.17 o                         
   1  13   5          0.15          0.00         0.39 o                         
   2  13   5         11.74         12.33         0.88 o                         
   3  13   5          1.19          1.63         0.47 o                         
   4  13   5         13.45         13.05         0.97 o                         
   5  13   5          1.95          1.01         0.64 o                         
   6  13   5          3.06          3.87         0.81 o                         
   7  13   5          0.18          0.37         0.65 o                         
   8  13   5          0.40          0.83         0.49 o                         
   9  13   5          0.78          0.34         0.54 o                         
  -9  14   5          1.11          1.46         0.94 o                         
  -8  14   5          0.46          1.44         0.60 o                         
  -7  14   5         15.40         16.55         1.15 o                         
  -6  14   5          0.62         -0.04         0.48 o                         
  -5  14   5          0.48          0.80         0.45 o                         
  -4  14   5          5.97          5.45         0.79 o                         
  -3  14   5          0.03          0.48         0.56 o                         
  -2  14   5          1.91          2.03         0.62 o                         
  -1  14   5          8.63          7.83         0.91 o                         
   0  14   5          4.57          4.77         0.71 o                         
   1  14   5          1.96          1.00         0.71 o                         
   2  14   5          1.67          0.65         0.44 o                         
   3  14   5          2.43          2.63         0.50 o                         
   4  14   5          0.13          0.16         0.44 o                         
   5  14   5          1.85          1.33         0.53 o                         
   6  14   5          1.07         -0.42         0.65 o                         
   7  14   5          3.64          3.88         0.90 o                         
   8  14   5          1.14          1.98         0.75 o                         
  -7  15   5          0.20          1.17         0.54 o                         
  -6  15   5          1.18          1.40         0.54 o                         
  -5  15   5          1.48          2.13         0.68 o                         
  -4  15   5          0.91          1.12         0.66 o                         
  -3  15   5          0.05         -0.16         0.55 o                         
  -2  15   5          1.71          3.38         0.75 o                         
  -1  15   5          1.85          1.97         0.65 o                         
   0  15   5          5.27          6.57         0.83 o                         
   1  15   5          0.59         -0.35         0.44 o                         
   2  15   5          4.57          5.98         0.68 o                         
   3  15   5          1.42          1.76         0.82 o                         
   4  15   5          0.98          1.23         0.55 o                         
   5  15   5          0.66          0.31         0.57 o                         
   6  15   5          0.71          1.25         1.50 o                         
  -6  16   5          0.53          0.73         0.77 o                         
  -5  16   5          0.53          1.05         0.63 o                         
  -4  16   5          0.46         -0.47         0.68 o                         
  -3  16   5          0.23         -0.45         0.65 o                         
  -2  16   5          1.09          1.35         0.61 o                         
  -1  16   5          4.07          4.64         0.81 o                         
   0  16   5          0.96          1.11         0.72 o                         
   1  16   5          2.59          5.29         1.07 o                         
   2  16   5          0.01         -0.49         0.70 o                         
   3  16   5          0.06          0.59         0.55 o                         
   4  16   5          4.44          5.36         0.87 o                         
   5  16   5          2.83          6.22         1.43 o                         
  -4  17   5          2.05          2.76         1.34 o                         
  -2  17   5          9.12         11.34         2.76 o                         
  -1  17   5          0.56          2.20         2.01 o                         
   0  17   5          2.80          4.90         1.15 o                         
   1  17   5          3.21          2.90         1.18 o                         
   3  17   5          5.41          6.26         1.44 o                         
 -14   0   6          1.63          1.61         1.17 o                         
 -13   0   6          6.24          6.34         1.52 o                         
 -12   0   6          3.18          3.61         0.79 o                         
 -11   0   6          3.71          3.73         1.26 o                         
 -10   0   6         13.55         12.26         1.14 o                         
  -9   0   6         12.24          8.86         1.26 o                         
  -8   0   6          2.44         -0.41         0.50 o                         
  -7   0   6         32.22         23.37         1.41 o                         
  -6   0   6         53.05         53.82         1.49 o                         
  -5   0   6         14.88         15.18         1.60 o                         
  -4   0   6         62.20         56.78         1.25 o                         
  -3   0   6        124.22        129.45         1.83 o                         
  -2   0   6         74.05         76.97         1.40 o                         
  -1   0   6        674.14        640.64         3.99 o                         
   0   0   6         50.75         48.15         1.25 o                         
   1   0   6         21.83         19.16         0.72 o                         
   2   0   6         34.13         35.18         1.09 o                         
   3   0   6        118.30        113.62         2.05 o                         
   4   0   6        470.26        425.53         4.18 o                         
   5   0   6        202.23        189.52         3.57 o                         
   6   0   6         10.47         11.72         1.01 o                         
   7   0   6          0.77          2.39         0.82 o                         
   8   0   6         27.26         21.02         2.14 o                         
   9   0   6         19.73         19.79         2.09 o                         
  10   0   6          6.20          2.31         0.75 o                         
  11   0   6          0.06          0.13         0.89 o                         
  12   0   6         15.76         18.93         2.32 o                         
  13   0   6          0.07          1.24         1.21 o                         
 -14   1   6          5.73          8.24         1.29 o                         
 -13   1   6          1.02          1.25         0.73 o                         
 -12   1   6          2.39          1.75         0.50 o                         
 -11   1   6         16.27         15.32         0.93 o                         
 -10   1   6          1.84          1.28         0.40 o                         
  -9   1   6         18.08         13.35         0.82 o                         
  -8   1   6         83.65         70.32         1.50 o                         
  -7   1   6          0.50          0.30         0.22 o                         
  -6   1   6         44.20         41.85         0.85 o                         
  -5   1   6         60.27         65.26         0.96 o                         
  -4   1   6          0.76          1.17         0.22 o                         
  -3   1   6        314.04        321.39         2.24 o                         
  -2   1   6       1464.82       1479.29         4.77 o                         
  -1   1   6        180.22        184.54         1.61 o                         
   0   1   6        125.93        120.90         1.32 o                         
   1   1   6         82.83         87.43         1.08 o                         
   2   1   6         40.13         39.18         0.86 o                         
   3   1   6         29.01         29.79         0.83 o                         
   4   1   6         43.04         43.22         1.16 o                         
   5   1   6         79.64         74.56         1.57 o                         
   6   1   6        221.42        214.96         3.20 o                         
   7   1   6         19.57         19.10         1.30 o                         
   8   1   6          3.88          3.41         0.78 o                         
   9   1   6          2.54          1.21         0.77 o                         
  10   1   6          0.65         -0.40         0.59 o                         
  11   1   6          0.42          0.15         0.63 o                         
  12   1   6          0.21          0.73         0.68 o                         
  13   1   6          0.21          1.01         0.77 o                         
 -14   2   6          1.04          1.28         0.78 o                         
 -13   2   6          0.04         -0.29         0.72 o                         
 -12   2   6          4.61          3.73         0.66 o                         
 -11   2   6          0.11          0.51         0.42 o                         
 -10   2   6          7.00          9.74         0.67 o                         
  -9   2   6          6.20          4.32         0.45 o                         
  -8   2   6        201.08        179.12         2.15 o                         
  -7   2   6         49.99         45.84         1.14 o                         
  -6   2   6         10.66          8.66         0.42 o                         
  -5   2   6         23.96         23.08         0.63 o                         
  -4   2   6          3.68          2.28         0.24 o                         
  -3   2   6         39.34         37.13         0.77 o                         
  -2   2   6        156.43        164.43         1.97 o                         
  -1   2   6        196.72        212.23         2.02 o                         
   0   2   6          2.76          1.69         0.18 o                         
   1   2   6         44.83         36.79         0.70 o                         
   2   2   6         23.70         24.41         0.72 o                         
   3   2   6         75.90         63.68         1.44 o                         
   4   2   6        284.63        276.79         3.84 o                         
   5   2   6        326.12        316.28         3.25 o                         
   6   2   6         38.80         35.32         1.39 o                         
   7   2   6          5.22          4.55         0.61 o                         
   8   2   6          0.28          0.56         0.57 o                         
   9   2   6          5.37          4.93         0.88 o                         
  10   2   6          2.59          2.05         0.63 o                         
  11   2   6          0.02         -0.58         0.64 o                         
  12   2   6          0.75          0.26         0.67 o                         
  13   2   6          2.44          3.22         1.24 o                         
 -14   3   6          7.02          9.30         1.09 o                         
 -13   3   6          0.54          0.98         0.92 o                         
 -12   3   6         23.01         25.76         1.25 o                         
 -11   3   6          0.25          0.95         0.38 o                         
 -10   3   6          1.19          1.33         0.41 o                         
  -9   3   6         95.28         91.87         1.78 o                         
  -8   3   6          0.49          0.69         0.34 o                         
  -7   3   6         19.38         19.16         0.77 o                         
  -6   3   6        366.31        354.91         3.05 o                         
  -5   3   6          8.71          9.94         0.70 o                         
  -4   3   6         63.65         61.54         1.01 o                         
  -3   3   6         93.40         81.63         1.14 o                         
  -2   3   6          2.92          2.36         0.32 o                         
  -1   3   6        210.10        209.24         1.88 o                         
   0   3   6         85.19         83.16         1.10 o                         
   1   3   6         43.85         42.53         0.95 o                         
   2   3   6        166.06        165.13         1.89 o                         
   3   3   6         34.18         37.47         1.26 o                         
   4   3   6        322.16        302.48         3.08 o                         
   5   3   6         46.41         48.52         1.60 o                         
   6   3   6          1.29          2.83         0.45 o                         
   7   3   6          3.91          3.85         0.60 o                         
   8   3   6          0.00         -0.16         0.56 o                         
   9   3   6          0.68          0.49         0.56 o                         
  10   3   6          5.76          3.89         0.83 o                         
  11   3   6          5.12          4.18         0.87 o                         
  12   3   6          0.06         -0.01         0.64 o                         
  13   3   6          0.01          0.39         0.97 o                         
 -14   4   6          0.47          0.23         1.19 o                         
 -13   4   6          0.32          0.59         0.78 o                         
 -12   4   6          0.04          0.54         0.54 o                         
 -11   4   6         14.35         16.26         0.96 o                         
 -10   4   6          0.47          0.68         0.34 o                         
  -9   4   6          0.09         -0.29         0.29 o                         
  -8   4   6         21.47         20.87         0.98 o                         
  -7   4   6        114.45        111.62         2.11 o                         
  -6   4   6        281.54        263.97         3.12 o                         
  -5   4   6        119.88        124.88         1.64 o                         
  -4   4   6        390.65        388.79         2.83 o                         
  -3   4   6         21.72         19.67         0.65 o                         
  -2   4   6          4.02          4.15         0.31 o                         
  -1   4   6          0.19          0.39         0.21 o                         
   0   4   6         77.97         84.28         1.26 o                         
   1   4   6          0.09          0.39         0.21 o                         
   2   4   6        123.12        115.44         1.99 o                         
   3   4   6         28.44         31.79         1.00 o                         
   4   4   6        125.06        121.03         2.35 o                         
   5   4   6         44.83         41.42         1.47 o                         
   6   4   6          2.09          1.06         0.48 o                         
   7   4   6          9.81          7.32         0.71 o                         
   8   4   6         17.11         15.49         1.03 o                         
   9   4   6         19.42         18.42         1.93 o                         
  10   4   6          2.33          0.76         0.74 o                         
  11   4   6          1.15          1.91         0.67 o                         
  12   4   6          0.00          0.85         0.72 o                         
 -14   5   6          2.38          3.52         1.02 o                         
 -13   5   6          0.15          0.08         0.74 o                         
 -12   5   6          4.99          6.07         0.79 o                         
 -11   5   6          3.83          5.06         0.55 o                         
 -10   5   6          1.12          1.79         0.39 o                         
  -9   5   6         24.31         23.51         1.09 o                         
  -8   5   6          3.35          3.13         0.50 o                         
  -7   5   6         11.13         11.43         0.74 o                         
  -6   5   6          9.94         13.16         0.72 o                         
  -5   5   6         43.49         37.89         1.09 o                         
  -4   5   6         27.44         25.90         0.87 o                         
  -3   5   6        251.49        233.76         2.45 o                         
  -2   5   6          0.16          0.42         0.22 o                         
  -1   5   6         18.52         18.21         0.57 o                         
   0   5   6        125.38        129.02         1.59 o                         
   1   5   6         70.23         75.00         1.20 o                         
   2   5   6        259.45        263.22         2.55 o                         
   3   5   6         19.13         17.96         1.03 o                         
   4   5   6         15.77         16.96         0.81 o                         
   5   5   6         19.34         18.57         0.89 o                         
   6   5   6          0.19          0.56         0.35 o                         
   7   5   6          1.06          2.60         0.49 o                         
   8   5   6          8.10          9.24         0.75 o                         
   9   5   6          0.08          0.24         0.43 o                         
  10   5   6          2.57          4.66         0.87 o                         
  11   5   6          3.20          4.21         0.90 o                         
  12   5   6          1.67          1.37         0.75 o                         
 -14   6   6          3.33          2.36         1.15 o                         
 -13   6   6          0.01         -0.27         0.75 o                         
 -12   6   6          5.00          7.37         0.94 o                         
 -11   6   6         11.77         11.35         1.03 o                         
 -10   6   6          2.19          1.98         0.46 o                         
  -9   6   6          8.85          7.32         0.66 o                         
  -8   6   6         56.64         53.78         1.59 o                         
  -7   6   6         44.01         43.28         1.23 o                         
  -6   6   6        380.79        371.66         3.98 o                         
  -5   6   6        830.44        803.43         5.58 o                         
  -4   6   6        860.39        831.73         4.83 o                         
  -3   6   6          0.06          0.53         0.43 o                         
  -2   6   6         61.41         57.84         1.15 o                         
  -1   6   6         96.49         86.18         1.25 o                         
   0   6   6         21.06         19.94         0.60 o                         
   1   6   6         32.96         26.55         0.86 o                         
   2   6   6         66.93         63.95         1.26 o                         
   3   6   6         17.41         15.63         0.91 o                         
   4   6   6         24.39         24.44         0.99 o                         
   5   6   6         68.24         69.91         1.69 o                         
   6   6   6          0.37          0.66         0.37 o                         
   7   6   6         60.10         58.81         1.66 o                         
   8   6   6         57.57         58.59         1.72 o                         
   9   6   6         13.42         11.57         0.88 o                         
  10   6   6          0.00          1.29         0.57 o                         
  11   6   6          0.74          1.46         0.55 o                         
  12   6   6          0.06          1.71         0.78 o                         
 -13   7   6          0.62          1.81         0.95 o                         
 -12   7   6          0.08          1.32         0.85 o                         
 -11   7   6          6.41          8.36         1.85 o                         
 -10   7   6          8.61          9.68         1.04 o                         
  -9   7   6          1.22          0.59         0.50 o                         
  -8   7   6          0.77          1.03         0.34 o                         
  -7   7   6          0.90          1.21         0.38 o                         
  -6   7   6          3.15          2.59         0.40 o                         
  -5   7   6         16.52         18.83         0.89 o                         
  -4   7   6        406.93        385.28         3.45 o                         
  -3   7   6         31.46         30.67         1.70 o                         
  -2   7   6         15.51         15.24         0.95 o                         
  -1   7   6          0.44          1.18         0.36 o                         
   0   7   6          8.57          8.10         0.53 o                         
   1   7   6         46.64         46.68         1.04 o                         
   2   7   6         12.81         15.33         0.68 o                         
   3   7   6         18.24         19.93         0.87 o                         
   4   7   6         10.63          8.90         0.74 o                         
   5   7   6          0.03         -0.39         0.39 o                         
   6   7   6         10.74          8.98         0.94 o                         
   7   7   6         11.99         14.14         0.92 o                         
   8   7   6          3.72          3.38         0.56 o                         
   9   7   6          3.80          5.62         0.66 o                         
  10   7   6          0.63          0.71         0.44 o                         
  11   7   6          0.45          0.96         0.52 o                         
  12   7   6          1.60          3.83         1.47 o                         
 -13   8   6          8.87         14.48         2.35 o                         
 -12   8   6          2.26          3.57         0.96 o                         
 -11   8   6          2.49          2.51         0.80 o                         
 -10   8   6          0.43          1.04         0.55 o                         
  -9   8   6          6.39          5.90         0.67 o                         
  -8   8   6          8.10          8.94         0.77 o                         
  -7   8   6          4.04          2.64         0.50 o                         
  -6   8   6          0.27          0.66         0.41 o                         
  -5   8   6        286.28        269.20         3.50 o                         
  -4   8   6          6.89          6.52         0.68 o                         
  -3   8   6          0.01         -0.18         0.61 o                         
  -2   8   6         57.24         54.80         1.51 o                         
  -1   8   6        157.99        138.08         2.06 o                         
   0   8   6          0.37         -0.01         0.28 o                         
   1   8   6          0.00         -0.12         0.28 o                         
   2   8   6         63.64         60.54         1.37 o                         
   3   8   6          5.39          5.62         0.57 o                         
   4   8   6         12.12         11.33         0.81 o                         
   5   8   6         32.88         31.70         1.20 o                         
   6   8   6         16.56         16.44         0.94 o                         
   7   8   6         45.61         41.01         1.47 o                         
   8   8   6          7.86          8.30         0.96 o                         
   9   8   6          0.89          0.91         0.50 o                         
  10   8   6          0.40          0.13         0.51 o                         
  11   8   6          0.16          0.23         0.63 o                         
 -12   9   6          3.41          4.79         1.09 o                         
 -11   9   6          0.81          0.19         1.52 o                         
 -10   9   6          5.17          4.88         1.10 o                         
  -9   9   6          8.56         10.54         0.86 o                         
  -8   9   6         13.62         15.58         1.00 o                         
  -7   9   6          2.10          2.14         0.47 o                         
  -6   9   6          1.00          2.06         0.51 o                         
  -5   9   6         92.50         87.57         2.09 o                         
  -4   9   6          8.62          8.56         0.70 o                         
  -3   9   6          2.03          1.54         0.68 o                         
  -2   9   6          2.44          2.22         0.42 o                         
  -1   9   6         19.85         17.94         0.80 o                         
   0   9   6        124.63        103.56         1.85 o                         
   1   9   6          6.07          7.43         0.55 o                         
   2   9   6         13.84         14.43         0.84 o                         
   3   9   6         65.22         67.47         1.71 o                         
   4   9   6          9.39         10.90         0.90 o                         
   5   9   6          0.13         -0.26         0.50 o                         
   6   9   6         32.40         35.14         1.34 o                         
   7   9   6          0.26          1.75         0.52 o                         
   8   9   6          4.25          3.97         0.61 o                         
   9   9   6          1.22          0.70         0.84 o                         
  10   9   6          0.98          1.44         0.69 o                         
  11   9   6          0.12         -1.23         1.23 o                         
 -11  10   6          5.45          4.86         1.60 o                         
 -10  10   6          5.64          8.08         0.97 o                         
  -9  10   6         20.28         22.12         1.24 o                         
  -8  10   6          2.80          2.70         0.57 o                         
  -7  10   6          1.39          1.57         0.52 o                         
  -6  10   6          5.40          5.68         0.84 o                         
  -5  10   6          0.56          0.52         0.40 o                         
  -4  10   6          1.30          2.68         0.50 o                         
  -3  10   6         18.44         17.28         1.40 o                         
  -2  10   6          2.06          1.65         0.41 o                         
  -1  10   6          6.47          5.25         0.49 o                         
   0  10   6          0.97          0.41         0.36 o                         
   1  10   6         44.05         37.59         1.32 o                         
   2  10   6          3.38          2.95         0.78 o                         
   3  10   6         50.82         51.78         1.81 o                         
   4  10   6         78.86         79.29         2.31 o                         
   5  10   6          8.80         11.16         0.82 o                         
   6  10   6         34.42         31.79         1.50 o                         
   7  10   6          3.59          4.68         0.64 o                         
   8  10   6          0.00         -0.32         0.52 o                         
   9  10   6          0.04          0.17         0.51 o                         
  10  10   6          0.01          0.18         0.90 o                         
 -11  11   6          1.07          0.11         0.56 o                         
 -10  11   6          3.32          5.93         0.88 o                         
  -9  11   6          5.02          6.28         0.76 o                         
  -8  11   6          2.21          2.90         0.57 o                         
  -7  11   6         31.21         33.24         1.44 o                         
  -6  11   6         21.76         22.17         1.19 o                         
  -5  11   6          4.53          4.71         0.62 o                         
  -4  11   6          5.06          4.84         0.62 o                         
  -3  11   6         61.00         57.27         2.57 o                         
  -2  11   6         75.63         68.39         2.16 o                         
  -1  11   6         34.24         32.90         1.27 o                         
   0  11   6         22.41         17.60         0.96 o                         
   1  11   6          2.28          2.26         0.47 o                         
   2  11   6         22.79         21.48         1.09 o                         
   3  11   6          3.71          6.47         0.70 o                         
   4  11   6          3.06          2.28         0.61 o                         
   5  11   6         30.05         35.33         1.66 o                         
   6  11   6          2.90          3.37         0.65 o                         
   7  11   6         24.68         26.12         1.44 o                         
   8  11   6          3.87          3.57         0.61 o                         
   9  11   6          2.44          1.39         0.55 o                         
 -10  12   6          1.79          1.57         0.62 o                         
  -9  12   6          2.88          4.16         0.70 o                         
  -8  12   6          3.25          3.48         0.77 o                         
  -7  12   6          1.74          2.43         0.56 o                         
  -6  12   6          7.44          7.60         0.77 o                         
  -5  12   6          0.09          0.67         0.46 o                         
  -4  12   6         14.55         13.16         1.34 o                         
  -3  12   6          0.58          2.16         0.77 o                         
  -2  12   6          0.43          0.02         0.50 o                         
  -1  12   6          0.93          0.90         0.63 o                         
   0  12   6         18.04         16.79         0.99 o                         
   1  12   6          3.41          1.93         0.48 o                         
   2  12   6         17.62         18.92         1.07 o                         
   3  12   6         56.94         56.18         1.77 o                         
   4  12   6          1.42          1.55         0.53 o                         
   5  12   6         17.21         16.19         1.21 o                         
   6  12   6          3.10          5.05         1.16 o                         
   7  12   6          0.45          1.44         0.87 o                         
   8  12   6          2.02          2.45         0.61 o                         
   9  12   6          0.03         -0.64         1.10 o                         
  -9  13   6          0.80          1.08         0.56 o                         
  -8  13   6          0.29         -0.13         0.49 o                         
  -7  13   6          0.64          0.09         0.46 o                         
  -6  13   6          0.30          0.33         0.47 o                         
  -5  13   6          0.21          0.17         0.47 o                         
  -4  13   6          2.52          4.18         1.66 o                         
  -3  13   6          9.93          9.06         1.14 o                         
  -2  13   6          0.35          0.65         0.53 o                         
  -1  13   6         29.50         26.54         1.49 o                         
   0  13   6         10.81          9.88         0.80 o                         
   1  13   6          0.00          0.14         0.45 o                         
   2  13   6          1.89          2.35         0.59 o                         
   3  13   6          8.97          9.78         0.86 o                         
   4  13   6         21.83         22.97         1.21 o                         
   5  13   6         16.94         17.87         1.28 o                         
   6  13   6          0.59          0.69         0.54 o                         
   7  13   6          0.40          0.62         0.53 o                         
   8  13   6          0.04         -0.71         0.71 o                         
  -8  14   6         11.80         16.12         1.19 o                         
  -7  14   6         23.95         27.40         1.44 o                         
  -6  14   6          6.11          9.25         0.90 o                         
  -5  14   6          0.47          0.10         0.63 o                         
  -4  14   6          0.38         -0.11         0.59 o                         
  -3  14   6          9.65         13.66         1.43 o                         
  -2  14   6         15.93         16.41         1.27 o                         
  -1  14   6          3.62          4.47         0.76 o                         
   0  14   6          0.94          0.94         0.54 o                         
   1  14   6          0.01         -0.47         0.47 o                         
   2  14   6          1.21          1.62         0.47 o                         
   3  14   6          0.22          0.76         0.48 o                         
   4  14   6          1.51          0.86         0.46 o                         
   5  14   6          3.89          3.14         0.98 o                         
   6  14   6          3.47          2.79         0.80 o                         
   7  14   6          0.26         -0.62         1.02 o                         
  -7  15   6          1.86          1.99         1.22 o                         
  -6  15   6          3.15          3.40         0.78 o                         
  -5  15   6          0.20          0.01         0.63 o                         
  -4  15   6          0.67          0.44         0.69 o                         
  -3  15   6          2.61          3.94         0.95 o                         
  -2  15   6          1.07          1.06         0.56 o                         
  -1  15   6          0.27         -0.23         0.53 o                         
   0  15   6          2.56          2.28         0.63 o                         
   1  15   6          0.71          0.57         0.71 o                         
   2  15   6          0.75          0.92         0.47 o                         
   3  15   6         15.28         19.21         1.17 o                         
   4  15   6          7.97          7.66         0.86 o                         
   5  15   6          2.94          3.51         1.28 o                         
  -4  16   6         11.85         15.17         2.29 o                         
  -3  16   6         22.30         25.93         2.01 o                         
  -2  16   6          7.91         10.05         1.11 o                         
  -1  16   6          1.86          4.14         0.84 o                         
   0  16   6          3.54          5.63         0.92 o                         
   1  16   6          0.08          0.29         0.54 o                         
   2  16   6          0.04          0.24         0.68 o                         
   3  16   6          1.72          2.23         0.72 o                         
  -1  17   6          5.78          5.53         1.46 o                         
 -14   1   7          0.08          0.68         0.83 o                         
 -13   1   7          1.16          1.03         0.58 o                         
 -12   1   7          0.58          0.09         0.49 o                         
 -11   1   7         13.07         13.46         0.93 o                         
 -10   1   7          1.21          0.88         0.40 o                         
  -9   1   7          8.59          6.86         0.64 o                         
  -8   1   7          1.86          1.03         0.41 o                         
  -7   1   7          0.04         -0.01         0.30 o                         
  -6   1   7         58.44         56.34         1.28 o                         
  -5   1   7          8.64          6.97         0.45 o                         
  -4   1   7          9.96          9.16         0.49 o                         
  -3   1   7        162.00        162.72         1.74 o                         
  -2   1   7         27.98         32.74         0.79 o                         
  -1   1   7         27.02         25.71         0.76 o                         
   0   1   7          0.00         -0.04         0.23 o                         
   1   1   7         13.61         12.40         0.64 o                         
   2   1   7        100.10        102.01         1.58 o                         
   3   1   7         73.38         72.89         1.39 o                         
   4   1   7         16.57         14.36         0.69 o                         
   5   1   7         11.30         11.16         0.63 o                         
   6   1   7          4.09          2.89         0.56 o                         
   7   1   7          1.22          0.54         1.13 o                         
   8   1   7          0.00         -0.28         0.58 o                         
   9   1   7          2.72          2.25         0.71 o                         
  10   1   7          0.43          0.74         0.64 o                         
  11   1   7          2.14          3.06         1.49 o                         
  12   1   7          0.73          0.98         1.13 o                         
 -14   2   7          1.62          3.03         1.02 o                         
 -13   2   7          9.94         11.46         1.11 o                         
 -12   2   7          0.15          0.02         0.43 o                         
 -11   2   7          0.51          0.40         0.49 o                         
 -10   2   7          1.69          0.38         0.42 o                         
  -9   2   7         11.63         12.37         0.94 o                         
  -8   2   7         15.28         16.35         1.29 o                         
  -7   2   7          6.60         10.15         1.68 o                         
  -6   2   7          0.08          0.80         0.30 o                         
  -5   2   7          3.57          4.15         0.35 o                         
  -4   2   7         15.23         13.13         0.53 o                         
  -3   2   7         47.45         49.29         0.98 o                         
  -2   2   7          6.06          6.69         0.42 o                         
  -1   2   7         15.27         15.96         0.61 o                         
   0   2   7          1.75          1.22         0.23 o                         
   1   2   7          9.28          9.11         0.50 o                         
   2   2   7          8.71          8.52         0.57 o                         
   3   2   7         33.38         36.66         1.13 o                         
   4   2   7        126.95        123.53         2.11 o                         
   5   2   7          3.82          5.79         0.76 o                         
   6   2   7         12.81         12.82         1.07 o                         
   7   2   7          0.00          0.03         0.42 o                         
   8   2   7         10.46         10.40         1.12 o                         
   9   2   7          0.81          1.38         0.74 o                         
  10   2   7          0.09          0.87         0.67 o                         
  11   2   7          0.00         -0.48         0.64 o                         
  12   2   7          3.10          5.09         1.46 o                         
 -14   3   7          0.50          0.66         1.17 o                         
 -13   3   7          0.04          0.40         0.55 o                         
 -12   3   7          1.72          1.24         0.45 o                         
 -11   3   7          4.89          5.58         0.65 o                         
 -10   3   7          1.77          3.06         0.77 o                         
  -9   3   7         10.81          8.11         0.81 o                         
  -8   3   7          4.36          5.54         0.57 o                         
  -7   3   7        234.41        225.03         3.14 o                         
  -6   3   7         17.12         20.22         0.91 o                         
  -5   3   7          0.03         -0.07         0.83 o                         
  -4   3   7         73.63         73.95         1.13 o                         
  -3   3   7         12.17         13.91         0.55 o                         
  -2   3   7         74.74         71.06         1.27 o                         
  -1   3   7          5.67          6.34         0.44 o                         
   0   3   7         12.98         14.50         0.58 o                         
   1   3   7        102.63        102.92         1.60 o                         
   2   3   7         36.89         34.00         1.34 o                         
   3   3   7         14.03         15.90         0.77 o                         
   4   3   7          0.13          0.55         0.36 o                         
   5   3   7         17.06         16.31         1.04 o                         
   6   3   7         12.02         13.36         1.29 o                         
   7   3   7          5.59          3.67         0.64 o                         
   8   3   7         30.01         28.09         1.74 o                         
   9   3   7          0.85          0.86         0.62 o                         
  10   3   7          0.05          0.45         0.59 o                         
  11   3   7          1.32          2.22         1.02 o                         
  12   3   7          0.03         -1.55         1.55 o                         
 -14   4   7          2.76          2.79         1.22 o                         
 -13   4   7         20.19         27.16         1.56 o                         
 -12   4   7          1.32          2.49         0.63 o                         
 -11   4   7          4.22          5.00         1.02 o                         
 -10   4   7          2.32          3.75         0.56 o                         
  -9   4   7          0.57          0.79         0.38 o                         
  -8   4   7          1.68          2.01         0.46 o                         
  -7   4   7          0.38          0.37         0.39 o                         
  -6   4   7        113.22        112.28         2.15 o                         
  -5   4   7         25.53         25.42         1.47 o                         
  -4   4   7        100.49         95.72         1.52 o                         
  -3   4   7         89.21         86.89         1.34 o                         
  -2   4   7         28.39         28.98         0.84 o                         
  -1   4   7         60.30         57.93         1.16 o                         
   0   4   7         75.42         77.04         1.48 o                         
   1   4   7          2.91          2.54         0.37 o                         
   2   4   7         19.23         20.49         0.86 o                         
   3   4   7          1.26          1.37         0.45 o                         
   4   4   7         12.25         10.47         0.81 o                         
   5   4   7         18.46         18.32         1.07 o                         
   6   4   7          1.16          1.47         0.49 o                         
   7   4   7         23.36         23.12         1.27 o                         
   8   4   7          1.15          1.40         0.55 o                         
   9   4   7          0.22          0.10         1.06 o                         
  10   4   7          0.08          0.32         0.64 o                         
  11   4   7          0.49          1.36         0.74 o                         
 -13   5   7          2.84          2.29         1.80 o                         
 -12   5   7          2.04          2.10         0.65 o                         
 -11   5   7          1.54          1.42         0.46 o                         
 -10   5   7          3.09          3.05         0.56 o                         
  -9   5   7          2.62          2.71         0.48 o                         
  -8   5   7         40.11         36.12         1.35 o                         
  -7   5   7          5.14          6.85         0.66 o                         
  -6   5   7        107.62        102.00         2.12 o                         
  -5   5   7        308.49        301.35         3.08 o                         
  -4   5   7        125.70        120.94         1.93 o                         
  -3   5   7         10.11          8.18         0.63 o                         
  -2   5   7        232.54        218.14         2.31 o                         
  -1   5   7         29.23         33.64         0.91 o                         
   0   5   7         21.90         22.06         0.83 o                         
   1   5   7         27.56         27.69         0.92 o                         
   2   5   7         31.38         34.56         1.35 o                         
   3   5   7         11.40         11.41         0.67 o                         
   4   5   7         11.61         11.60         0.83 o                         
   5   5   7          2.11          1.05         0.45 o                         
   6   5   7          6.11          5.85         0.69 o                         
   7   5   7          0.82          0.85         0.63 o                         
   8   5   7         13.96         16.16         1.16 o                         
   9   5   7          0.95          0.68         1.41 o                         
  10   5   7          0.03         -0.06         1.81 o                         
  11   5   7          0.35          0.64         0.62 o                         
 -13   6   7          3.13          4.30         1.24 o                         
 -12   6   7          0.00          0.29         0.77 o                         
 -11   6   7          0.07         -0.41         0.41 o                         
 -10   6   7          0.02          0.37         0.43 o                         
  -9   6   7          0.23          0.03         0.41 o                         
  -8   6   7          2.44          2.49         0.51 o                         
  -7   6   7         11.09          9.21         0.74 o                         
  -6   6   7         45.95         37.97         1.59 o                         
  -5   6   7         60.19         56.36         1.61 o                         
  -4   6   7          2.80          3.58         0.49 o                         
  -3   6   7          1.44          0.99         0.44 o                         
  -2   6   7         33.54         31.20         0.91 o                         
  -1   6   7          8.37          6.21         0.45 o                         
   0   6   7        111.87        101.98         1.77 o                         
   1   6   7          9.76          8.47         0.57 o                         
   2   6   7          7.77          8.64         0.60 o                         
   3   6   7         20.67         19.56         1.22 o                         
   4   6   7          0.91          0.76         0.58 o                         
   5   6   7          1.83          1.51         0.50 o                         
   6   6   7          1.27          1.18         0.49 o                         
   7   6   7          0.31          0.96         0.63 o                         
   8   6   7          0.07          0.80         0.48 o                         
   9   6   7          3.15          3.86         0.74 o                         
  10   6   7          0.01          1.61         0.74 o                         
  11   6   7          0.36          0.72         0.62 o                         
 -13   7   7          0.03          1.38         1.29 o                         
 -12   7   7          1.82          3.21         1.01 o                         
 -11   7   7          7.75          8.93         1.43 o                         
 -10   7   7          4.81          5.48         0.69 o                         
  -9   7   7          4.89          5.37         0.64 o                         
  -8   7   7         27.87         30.24         1.31 o                         
  -7   7   7          1.09          1.50         0.37 o                         
  -6   7   7          8.47          6.45         0.56 o                         
  -5   7   7          0.83          1.29         0.47 o                         
  -4   7   7         31.06         30.89         1.06 o                         
  -3   7   7          0.05         -0.35         0.35 o                         
  -2   7   7          0.26          0.11         0.32 o                         
  -1   7   7         16.88         16.93         0.89 o                         
   0   7   7          1.76          2.04         0.37 o                         
   1   7   7          9.12          7.51         0.54 o                         
   2   7   7          1.51          2.19         0.41 o                         
   3   7   7          0.02          1.90         0.69 o                         
   4   7   7         13.48         12.98         0.91 o                         
   5   7   7          2.81          3.65         0.64 o                         
   6   7   7          3.28          2.75         0.89 o                         
   7   7   7          6.20          7.09         0.82 o                         
   8   7   7          6.63          8.46         0.93 o                         
   9   7   7          0.01          1.16         0.56 o                         
  10   7   7          0.02          0.84         1.09 o                         
  11   7   7          0.53          0.37         0.85 o                         
 -12   8   7          5.27          6.63         1.19 o                         
 -11   8   7          4.10          5.19         0.90 o                         
 -10   8   7          4.83          6.56         0.86 o                         
  -9   8   7          8.43          9.87         1.02 o                         
  -8   8   7          1.11          2.42         0.67 o                         
  -7   8   7         25.33         23.92         1.22 o                         
  -6   8   7          8.29          8.34         0.73 o                         
  -5   8   7         21.37         22.56         1.30 o                         
  -4   8   7          7.97          7.80         0.87 o                         
  -3   8   7        175.50        177.42         4.83 o                         
  -2   8   7          3.26          4.59         0.56 o                         
  -1   8   7          7.09          8.12         0.58 o                         
   0   8   7         41.78         39.92         1.35 o                         
   1   8   7          8.43          8.11         0.66 o                         
   2   8   7          9.43          9.43         0.82 o                         
   3   8   7         30.43         30.16         1.81 o                         
   4   8   7          9.02          9.45         1.12 o                         
   5   8   7          0.48          0.90         0.51 o                         
   6   8   7          1.74          0.85         0.43 o                         
   7   8   7          0.03          0.99         0.55 o                         
   8   8   7          3.13          4.24         0.75 o                         
   9   8   7          0.92          0.79         0.74 o                         
  10   8   7          0.14          0.85         0.60 o                         
 -11   9   7          0.94          2.26         0.88 o                         
 -10   9   7          3.65          3.45         0.74 o                         
  -9   9   7         20.17         22.78         1.63 o                         
  -8   9   7          3.79          4.76         0.65 o                         
  -7   9   7          5.03          5.86         0.69 o                         
  -6   9   7          1.93          1.33         0.53 o                         
  -5   9   7          2.12          1.46         0.59 o                         
  -4   9   7         90.22         83.72         2.45 o                         
  -3   9   7          0.02          0.71         0.64 o                         
  -2   9   7          1.74          2.08         0.46 o                         
  -1   9   7          6.01          6.68         0.55 o                         
   0   9   7          8.80          8.12         0.60 o                         
   1   9   7          1.90          2.60         0.56 o                         
   2   9   7         16.89         14.77         1.06 o                         
   3   9   7          0.28          2.30         0.96 o                         
   4   9   7         12.53         12.09         2.07 o                         
   5   9   7          1.81          2.89         2.02 o                         
   6   9   7          4.38          5.53         0.78 o                         
   7   9   7          6.35          5.61         0.88 o                         
   8   9   7          7.11          6.60         0.77 o                         
   9   9   7          6.98          8.23         0.82 o                         
  10   9   7          0.65          1.76         0.89 o                         
 -11  10   7          0.84         -0.28         1.94 o                         
 -10  10   7          1.89          1.78         0.91 o                         
  -9  10   7          0.19          0.02         0.50 o                         
  -8  10   7          0.00         -0.12         0.50 o                         
  -7  10   7         18.65         18.15         1.12 o                         
  -6  10   7          3.07          2.62         0.52 o                         
  -5  10   7         20.50         21.76         1.36 o                         
  -4  10   7         14.10         12.56         1.07 o                         
  -3  10   7          8.57          7.72         1.06 o                         
  -2  10   7          0.26          0.74         0.33 o                         
  -1  10   7          4.99          4.75         0.51 o                         
   0  10   7          0.95          0.69         0.34 o                         
   1  10   7          5.44          6.75         0.63 o                         
   2  10   7          0.03         -0.03         0.58 o                         
   3  10   7          0.62          2.00         0.84 o                         
   4  10   7         29.65         35.25         2.86 o                         
   5  10   7         13.32         16.29         1.52 o                         
   6  10   7          3.97          7.03         1.11 o                         
   7  10   7          1.10          2.53         0.69 o                         
   8  10   7          0.10          2.28         0.84 o                         
   9  10   7          0.18         -0.04         0.52 o                         
 -10  11   7          4.61          3.48         0.83 o                         
  -9  11   7          0.84          1.24         0.50 o                         
  -8  11   7          0.57          0.77         0.49 o                         
  -7  11   7          1.26          1.06         0.49 o                         
  -6  11   7          8.15          7.97         0.83 o                         
  -5  11   7         26.24         25.64         1.67 o                         
  -4  11   7          1.53          2.62         1.14 o                         
  -3  11   7          0.11          0.73         0.52 o                         
  -2  11   7          2.43          2.47         0.52 o                         
  -1  11   7          3.31          3.00         0.48 o                         
   0  11   7          0.04         -0.09         0.46 o                         
   1  11   7          0.15          0.19         0.41 o                         
   2  11   7          0.15          0.56         0.47 o                         
   3  11   7          4.48          6.59         1.46 o                         
   4  11   7          0.09          3.50         2.45 o                         
   5  11   7          3.23          3.02         0.99 o                         
   6  11   7         12.39         14.21         1.49 o                         
   7  11   7          1.77          1.63         0.76 o                         
   8  11   7          3.21          2.75         0.67 o                         
 -10  12   7          0.97          1.03         0.66 o                         
  -9  12   7          2.21          2.99         0.66 o                         
  -8  12   7          1.72          1.50         0.54 o                         
  -7  12   7          1.12          2.21         0.58 o                         
  -6  12   7          0.08          0.66         0.60 o                         
  -5  12   7          2.05          2.73         0.71 o                         
  -4  12   7          1.45          1.35         1.15 o                         
  -3  12   7          0.09          0.27         0.51 o                         
  -2  12   7         17.60         17.55         1.23 o                         
  -1  12   7         13.90         13.04         0.93 o                         
   0  12   7          0.23         -0.07         0.45 o                         
   1  12   7         21.73         20.97         1.14 o                         
   2  12   7          4.79          5.44         0.66 o                         
   3  12   7          9.63         10.33         1.02 o                         
   4  12   7          8.03          8.95         1.21 o                         
   5  12   7          0.04          1.30         0.76 o                         
   6  12   7          0.43          1.00         0.72 o                         
   7  12   7          0.61          0.21         0.60 o                         
  -8  13   7          0.09          0.00         0.58 o                         
  -7  13   7          4.50          2.75         0.72 o                         
  -6  13   7          1.74          1.66         0.68 o                         
  -5  13   7          1.89          1.66         0.80 o                         
  -4  13   7          4.91          7.26         1.19 o                         
  -3  13   7          2.57          2.16         0.85 o                         
  -2  13   7          2.60          3.31         0.96 o                         
  -1  13   7          0.54          0.25         0.53 o                         
   0  13   7          4.39          5.88         0.70 o                         
   1  13   7          0.80          0.75         0.45 o                         
   2  13   7          1.33          1.73         0.55 o                         
   3  13   7          2.42          4.16         0.67 o                         
   4  13   7          0.01          0.72         1.43 o                         
   5  13   7          3.54          4.00         0.99 o                         
   6  13   7          1.14          0.39         0.77 o                         
  -7  14   7          0.06          0.50         0.85 o                         
  -6  14   7          6.35          5.87         1.10 o                         
  -5  14   7          0.95         -0.26         0.84 o                         
  -4  14   7          0.68          0.20         0.88 o                         
  -3  14   7          4.58          5.22         1.02 o                         
  -2  14   7          1.56          2.81         0.72 o                         
  -1  14   7          2.38          1.49         0.58 o                         
   0  14   7          0.22         -0.14         0.56 o                         
   1  14   7          5.19          6.59         0.79 o                         
   2  14   7          1.57          1.94         0.58 o                         
   3  14   7          2.48          3.71         0.91 o                         
   4  14   7          0.12          1.98         0.81 o                         
   5  14   7          1.50          1.57         1.11 o                         
  -4  15   7          1.52          2.99         1.17 o                         
  -3  15   7          0.13         -0.74         0.74 o                         
  -2  15   7          1.19          2.68         0.86 o                         
  -1  15   7          8.64         10.81         1.15 o                         
   0  15   7          0.23         -0.64         0.64 o                         
   1  15   7          0.74          1.09         0.62 o                         
   2  15   7          7.16         10.08         0.96 o                         
   3  15   7          3.06          2.93         0.64 o                         
 -13   0   8         20.36         22.36         2.53 o                         
 -12   0   8          3.20          1.03         0.87 o                         
 -11   0   8          0.47          1.89         1.78 o                         
 -10   0   8          4.55          6.31         1.49 o                         
  -9   0   8          3.21          4.88         1.33 o                         
  -8   0   8          1.98          4.29         0.60 o                         
  -7   0   8         76.32         72.44         2.05 o                         
  -6   0   8          0.00          0.94         0.37 o                         
  -5   0   8          0.33          0.16         0.41 o                         
  -4   0   8          3.73          3.21         0.51 o                         
  -3   0   8         28.23         25.79         1.19 o                         
  -2   0   8         13.80         12.43         0.86 o                         
  -1   0   8        147.17        150.26         4.33 o                         
   0   0   8        130.51        142.80         4.82 o                         
   1   0   8         93.78         96.43         4.00 o                         
   2   0   8         52.71         46.62         1.86 o                         
   3   0   8          5.18          3.95         0.54 o                         
   4   0   8          1.00          2.15         0.48 o                         
   5   0   8         94.56         82.81         2.71 o                         
   6   0   8         74.57         65.20         2.47 o                         
   7   0   8         10.69          8.98         1.47 o                         
   8   0   8          0.11         -0.12         0.78 o                         
   9   0   8          1.29          1.20         0.99 o                         
  10   0   8          0.73          0.64         0.93 o                         
  11   0   8          0.99          1.37         1.25 o                         
 -13   1   8         11.79         15.41         1.25 o                         
 -12   1   8          5.21          6.76         0.89 o                         
 -11   1   8          1.13          0.71         0.74 o                         
 -10   1   8          0.63         -0.26         0.86 o                         
  -9   1   8         17.66         19.45         1.53 o                         
  -8   1   8          0.85          0.83         0.61 o                         
  -7   1   8         89.61         79.84         1.68 o                         
  -6   1   8          4.73          4.04         0.42 o                         
  -5   1   8         33.58         37.99         1.04 o                         
  -4   1   8          1.97          1.38         0.28 o                         
  -3   1   8         10.72         10.95         0.56 o                         
  -2   1   8          1.73          1.48         0.34 o                         
  -1   1   8        155.15        146.22         2.04 o                         
   0   1   8        207.36        210.49         2.75 o                         
   1   1   8         40.52         41.94         1.25 o                         
   2   1   8         76.27         76.23         1.69 o                         
   3   1   8         11.20          9.60         0.68 o                         
   4   1   8          3.76          3.11         0.41 o                         
   5   1   8          0.54          0.73         0.36 o                         
   6   1   8         24.59         21.76         1.22 o                         
   7   1   8         36.74         33.96         1.88 o                         
   8   1   8         20.62         17.64         3.98 o                         
   9   1   8          2.76          2.32         0.78 o                         
  10   1   8          0.12          0.51         0.67 o                         
  11   1   8          2.74          4.71         1.97 o                         
 -13   2   8          1.76          4.00         2.26 o                         
 -12   2   8          3.62          4.71         0.94 o                         
 -11   2   8          3.46          2.70         0.70 o                         
 -10   2   8          0.77          1.06         0.63 o                         
  -9   2   8          3.41          2.29         0.79 o                         
  -8   2   8          0.60          2.22         0.77 o                         
  -7   2   8          1.29          1.13         0.52 o                         
  -6   2   8         95.07         90.72         1.77 o                         
  -5   2   8          4.12          4.27         0.49 o                         
  -4   2   8          5.81          5.08         0.43 o                         
  -3   2   8          6.84          7.30         0.48 o                         
  -2   2   8         53.40         51.23         1.15 o                         
  -1   2   8          9.42         10.21         0.54 o                         
   0   2   8         29.73         31.01         1.10 o                         
   1   2   8         53.35         55.62         1.42 o                         
   2   2   8          7.46          8.39         0.62 o                         
   3   2   8          1.91          1.40         0.48 o                         
   4   2   8          2.52          1.34         0.37 o                         
   5   2   8          7.24          5.76         0.59 o                         
   6   2   8         13.44         10.88         0.92 o                         
   7   2   8         33.00         29.92         1.48 o                         
   8   2   8          0.99          1.46         0.71 o                         
   9   2   8          0.14          0.17         0.63 o                         
  10   2   8          0.13          1.12         0.72 o                         
 -13   3   8          7.00          9.18         1.72 o                         
 -12   3   8          2.16          3.80         0.94 o                         
 -11   3   8          8.19          8.89         1.15 o                         
 -10   3   8          2.01          2.33         0.71 o                         
  -9   3   8          0.00          0.25         0.65 o                         
  -8   3   8          1.44         -0.29         0.60 o                         
  -7   3   8          5.07          5.29         0.86 o                         
  -6   3   8         26.54         22.57         1.20 o                         
  -5   3   8         68.56         66.38         1.37 o                         
  -4   3   8          3.81          4.81         0.44 o                         
  -3   3   8         65.98         68.20         1.36 o                         
  -2   3   8          1.17          1.27         0.32 o                         
  -1   3   8          0.84          0.14         0.27 o                         
   0   3   8          3.98          3.59         0.45 o                         
   1   3   8          4.90          4.35         0.55 o                         
   2   3   8          6.84          5.32         0.50 o                         
   3   3   8         37.54         37.01         1.24 o                         
   4   3   8          0.75          1.11         0.37 o                         
   5   3   8          4.13          3.41         0.63 o                         
   6   3   8         34.55         32.36         1.28 o                         
   7   3   8         11.63         14.68         1.10 o                         
   8   3   8          0.12          0.63         0.62 o                         
   9   3   8          0.84          0.37         0.65 o                         
  10   3   8          0.49          0.80         0.70 o                         
 -13   4   8          0.03         -1.07         1.07 o                         
 -12   4   8          0.26          2.05         0.77 o                         
 -11   4   8          0.17          0.54         0.59 o                         
 -10   4   8          0.64          1.67         0.70 o                         
  -9   4   8          7.32          6.95         1.03 o                         
  -8   4   8         17.59         13.39         1.04 o                         
  -7   4   8         16.38         15.62         1.06 o                         
  -6   4   8          0.32          0.34         0.49 o                         
  -5   4   8        103.16         98.62         3.25 o                         
  -4   4   8         59.83         59.26         1.31 o                         
  -3   4   8        226.87        238.36         2.66 o                         
  -2   4   8        100.53        106.15         1.69 o                         
  -1   4   8          6.50          5.51         0.44 o                         
   0   4   8          1.49          0.40         0.31 o                         
   1   4   8          5.36          4.51         0.59 o                         
   2   4   8          8.08          6.86         0.79 o                         
   3   4   8          5.51          4.55         0.53 o                         
   4   4   8          0.18         -0.17         0.44 o                         
   5   4   8          9.18          8.84         0.82 o                         
   6   4   8          0.07          0.10         0.44 o                         
   7   4   8          0.53          0.60         0.52 o                         
   8   4   8          1.53          1.32         0.50 o                         
   9   4   8          1.71          2.10         0.72 o                         
  10   4   8          6.37          8.46         1.20 o                         
 -13   5   8          0.04         -0.84         1.04 o                         
 -12   5   8          0.11         -0.40         0.59 o                         
 -11   5   8          0.89          2.08         0.67 o                         
 -10   5   8         27.06         34.60         1.46 o                         
  -9   5   8          0.30          0.66         0.39 o                         
  -8   5   8          1.48          1.54         0.40 o                         
  -7   5   8          5.68          4.55         0.60 o                         
  -6   5   8          1.13          0.88         0.38 o                         
  -5   5   8          0.39         -0.09         0.36 o                         
  -4   5   8          0.53          1.46         0.40 o                         
  -3   5   8          0.05          0.71         0.38 o                         
  -2   5   8         27.21         25.94         0.89 o                         
  -1   5   8          4.86          3.55         0.46 o                         
   0   5   8          2.96          3.42         0.43 o                         
   1   5   8          3.85          4.62         0.62 o                         
   2   5   8          7.51          6.91         0.74 o                         
   3   5   8         24.08         23.89         1.23 o                         
   4   5   8         15.02         12.36         0.91 o                         
   5   5   8         10.44         12.00         1.14 o                         
   6   5   8          0.19          1.14         0.52 o                         
   7   5   8          0.78          1.08         0.65 o                         
   8   5   8          2.29          2.43         0.78 o                         
   9   5   8          0.03         -0.27         0.61 o                         
  10   5   8          0.02          1.28         1.07 o                         
 -12   6   8          0.06         -0.76         0.76 o                         
 -11   6   8          0.04         -0.32         0.45 o                         
 -10   6   8          0.02          0.98         0.50 o                         
  -9   6   8          0.60         -0.23         0.57 o                         
  -8   6   8          4.25          3.45         0.55 o                         
  -7   6   8          9.71          7.99         0.73 o                         
  -6   6   8          8.56          8.26         0.71 o                         
  -5   6   8         13.01         12.31         0.86 o                         
  -4   6   8        323.51        336.92         3.23 o                         
  -3   6   8        366.15        365.28         4.12 o                         
  -2   6   8         52.16         54.22         1.26 o                         
  -1   6   8          0.50          0.22         0.36 o                         
   0   6   8         16.99         16.96         0.82 o                         
   1   6   8         14.50         13.94         0.81 o                         
   2   6   8          3.57          4.75         0.74 o                         
   3   6   8          4.94          2.32         0.64 o                         
   4   6   8         10.60         10.33         1.10 o                         
   5   6   8         12.60         12.64         0.99 o                         
   6   6   8          2.17          2.11         0.57 o                         
   7   6   8          0.92          1.30         0.55 o                         
   8   6   8          7.50          6.42         1.15 o                         
   9   6   8          9.61         10.06         1.03 o                         
  10   6   8          4.44          3.49         0.89 o                         
 -12   7   8          0.06         -0.42         0.63 o                         
 -11   7   8          4.31          3.53         0.63 o                         
 -10   7   8          6.15          8.84         0.84 o                         
  -9   7   8         22.58         24.32         1.27 o                         
  -8   7   8          0.02          0.53         0.43 o                         
  -7   7   8          7.13          7.13         0.72 o                         
  -6   7   8          4.69          6.20         0.66 o                         
  -5   7   8          0.04         -0.23         0.41 o                         
  -4   7   8          1.08          1.71         0.46 o                         
  -3   7   8         51.96         52.71         1.43 o                         
  -2   7   8         29.67         27.44         1.04 o                         
  -1   7   8         25.59         23.85         1.11 o                         
   0   7   8         28.42         31.59         1.11 o                         
   1   7   8          1.87          1.33         0.44 o                         
   2   7   8          4.74          4.67         0.87 o                         
   3   7   8          0.00         -0.29         0.67 o                         
   4   7   8          5.22          6.71         1.03 o                         
   5   7   8          1.80          2.95         0.62 o                         
   6   7   8          1.86          2.19         0.76 o                         
   7   7   8          4.11          4.60         0.77 o                         
   8   7   8          2.19          1.50         0.56 o                         
   9   7   8          1.59          1.10         0.64 o                         
 -11   8   8          2.79          3.52         0.78 o                         
 -10   8   8          1.80          3.12         1.08 o                         
  -9   8   8          0.00          0.75         0.63 o                         
  -8   8   8          0.11          0.96         0.54 o                         
  -7   8   8          5.18          6.93         0.75 o                         
  -6   8   8          0.09         -0.43         0.43 o                         
  -5   8   8          0.02          0.96         0.51 o                         
  -4   8   8         94.71         89.25         2.23 o                         
  -3   8   8         57.47         55.29         1.74 o                         
  -2   8   8          5.75          4.89         0.74 o                         
  -1   8   8          8.99          8.32         0.73 o                         
   0   8   8         37.49         32.07         1.30 o                         
   1   8   8          6.20          8.10         0.72 o                         
   2   8   8         13.16         13.72         1.31 o                         
   3   8   8          1.11          0.58         0.58 o                         
   4   8   8         12.46         15.92         1.47 o                         
   5   8   8          0.49          1.20         0.78 o                         
   6   8   8          0.03          0.57         0.49 o                         
   7   8   8          7.55          7.71         0.90 o                         
   8   8   8          4.62          5.68         1.04 o                         
   9   8   8          5.83          5.76         1.27 o                         
 -11   9   8          5.09          5.19         1.39 o                         
 -10   9   8          1.30          1.86         0.67 o                         
  -9   9   8          0.68          0.47         0.59 o                         
  -8   9   8          2.59          3.89         0.79 o                         
  -7   9   8          6.93          6.93         0.91 o                         
  -6   9   8          4.29          3.74         0.73 o                         
  -5   9   8         52.90         51.61         2.07 o                         
  -4   9   8          1.12          1.84         0.62 o                         
  -3   9   8          4.22          5.63         0.80 o                         
  -2   9   8          1.93          1.70         0.47 o                         
  -1   9   8          0.17          0.76         0.42 o                         
   0   9   8          4.63          4.47         0.60 o                         
   1   9   8          9.48          7.86         0.72 o                         
   2   9   8          5.32          7.22         1.03 o                         
   3   9   8          0.00         -0.64         0.64 o                         
   4   9   8         11.24          8.40         1.19 o                         
   5   9   8          9.25         12.26         1.43 o                         
   6   9   8          0.01          0.56         0.68 o                         
   7   9   8          5.02          5.35         0.81 o                         
   8   9   8          5.54          7.61         0.93 o                         
 -10  10   8          5.55          4.99         0.90 o                         
  -9  10   8          0.10          0.05         0.52 o                         
  -8  10   8         18.94         19.98         1.44 o                         
  -7  10   8         21.21         22.43         1.47 o                         
  -6  10   8          2.58          2.07         0.68 o                         
  -5  10   8          1.49          3.41         0.72 o                         
  -4  10   8          0.07          0.65         0.56 o                         
  -3  10   8          0.18          0.38         0.79 o                         
  -2  10   8          4.83          3.53         0.63 o                         
  -1  10   8         31.11         33.41         1.40 o                         
   0  10   8          3.56          4.41         0.60 o                         
   1  10   8          2.75          2.35         0.58 o                         
   2  10   8          3.45          3.61         1.35 o                         
   3  10   8          1.74          1.84         1.52 o                         
   4  10   8          1.99          1.61         0.94 o                         
   5  10   8         21.17         18.30         1.66 o                         
   6  10   8          8.44         10.54         1.35 o                         
   7  10   8          2.28          3.24         0.95 o                         
   8  10   8          1.52          3.78         1.27 o                         
  -9  11   8          4.13          6.19         0.96 o                         
  -8  11   8          2.29          1.10         1.06 o                         
  -7  11   8          5.26          4.89         1.11 o                         
  -6  11   8         19.23         18.96         1.43 o                         
  -5  11   8          3.84          7.13         1.15 o                         
  -4  11   8         15.53         19.58         1.39 o                         
  -3  11   8          3.27          3.13         0.68 o                         
  -2  11   8          3.14          3.37         0.79 o                         
  -1  11   8         18.69         18.64         1.09 o                         
   0  11   8         21.24         17.68         1.27 o                         
   1  11   8         27.18         29.80         1.60 o                         
   2  11   8          6.26          4.52         0.73 o                         
   3  11   8          6.76          6.84         1.07 o                         
   4  11   8         10.27         10.00         1.31 o                         
   5  11   8          0.93          1.69         0.81 o                         
   6  11   8          3.28          3.12         0.91 o                         
  -8  12   8          0.92          0.30         0.66 o                         
  -7  12   8          0.00          0.81         0.59 o                         
  -6  12   8          3.46          4.70         0.86 o                         
  -5  12   8         11.98         14.12         1.53 o                         
  -4  12   8          1.21          0.25         0.55 o                         
  -3  12   8          2.58          2.85         0.71 o                         
  -2  12   8          1.48          1.32         0.57 o                         
  -1  12   8          0.23          0.95         0.55 o                         
   0  12   8          2.50          2.07         0.81 o                         
   1  12   8          4.61          7.81         1.23 o                         
   2  12   8          1.91          2.70         0.67 o                         
   3  12   8          0.53          1.74         0.83 o                         
   4  12   8         17.12         20.11         1.79 o                         
   5  12   8          0.54          0.64         0.73 o                         
  -6  13   8          6.58          9.44         1.40 o                         
  -5  13   8          0.48          1.75         1.70 o                         
  -4  13   8          0.28          0.00         0.74 o                         
  -3  13   8          0.30         -0.87         0.87 o                         
  -2  13   8          0.82          0.29         0.74 o                         
  -1  13   8          0.05         -0.21         0.50 o                         
   0  13   8          0.87          0.27         0.73 o                         
   1  13   8          1.74          1.00         0.57 o                         
   2  13   8          8.04         10.90         1.22 o                         
   3  13   8          4.83          6.48         1.19 o                         
   4  13   8          0.17          0.10         0.74 o                         
  -5  14   8          5.32          7.44         1.78 o                         
  -4  14   8          4.52          3.38         0.99 o                         
  -3  14   8          2.30         -0.28         0.78 o                         
  -2  14   8          0.28          0.49         1.12 o                         
  -1  14   8         17.93         20.66         1.48 o                         
   0  14   8          2.49          3.28         0.77 o                         
   1  14   8          0.11          0.57         0.57 o                         
   2  14   8          0.32          1.50         0.70 o                         
  -1  15   8          0.43          0.38         1.03 o                         
   0  15   8          3.78          3.38         1.39 o                         
 -12   1   9          0.03          3.04         1.01 o                         
 -11   1   9          0.00          0.45         0.70 o                         
 -10   1   9          0.91          1.39         1.20 o                         
  -9   1   9         37.64         47.46         2.43 o                         
  -8   1   9         49.29         57.19         2.09 o                         
  -7   1   9          0.85          0.56         0.38 o                         
  -6   1   9          2.01          2.97         0.41 o                         
  -5   1   9          2.49          3.91         0.44 o                         
  -4   1   9         11.73         12.95         0.67 o                         
  -3   1   9         35.95         36.20         1.18 o                         
  -2   1   9          6.67          7.30         0.62 o                         
  -1   1   9         18.44         20.46         1.14 o                         
   0   1   9          0.48          0.73         0.55 o                         
   1   1   9          0.08          1.31         1.59 o                         
   2   1   9         20.29         23.20         1.03 o                         
   3   1   9         64.41         66.56         1.54 o                         
   4   1   9          0.65         -0.03         0.33 o                         
   5   1   9          0.00         -0.22         0.43 o                         
   6   1   9          0.07          0.24         0.47 o                         
   7   1   9          0.36          2.40         0.69 o                         
   8   1   9          2.88          2.53         0.82 o                         
   9   1   9          0.31          0.33         0.66 o                         
 -12   2   9          7.51          9.75         1.35 o                         
 -11   2   9          2.91          5.79         1.01 o                         
 -10   2   9          1.24          1.02         0.67 o                         
  -9   2   9          0.22          0.32         0.48 o                         
  -8   2   9         34.93         33.76         1.65 o                         
  -7   2   9         17.75         18.68         0.91 o                         
  -6   2   9          0.20          0.65         0.38 o                         
  -5   2   9          0.57          1.00         0.58 o                         
  -4   2   9          7.36          6.35         0.56 o                         
  -3   2   9          7.76          8.77         0.66 o                         
  -2   2   9          6.42          7.83         0.57 o                         
  -1   2   9          3.98          4.65         0.62 o                         
   0   2   9          7.47          9.13         0.83 o                         
   1   2   9         23.84         24.56         1.24 o                         
   2   2   9         24.76         23.34         1.25 o                         
   3   2   9          0.94          1.09         0.37 o                         
   4   2   9          2.08          2.07         0.57 o                         
   5   2   9          1.29          0.82         0.47 o                         
   6   2   9         13.03         13.20         1.03 o                         
   7   2   9          0.88          1.01         0.66 o                         
   8   2   9          0.18          1.09         0.71 o                         
   9   2   9          0.03          0.38         0.72 o                         
 -12   3   9          0.00          0.53         0.65 o                         
 -11   3   9          0.72          0.97         0.71 o                         
 -10   3   9          0.11          1.35         1.50 o                         
  -9   3   9          0.42          0.76         0.62 o                         
  -8   3   9          4.30          3.58         0.65 o                         
  -7   3   9         19.62         17.71         1.21 o                         
  -6   3   9         45.81         41.12         1.31 o                         
  -5   3   9          3.62          3.32         0.56 o                         
  -4   3   9          1.51          0.87         0.41 o                         
  -3   3   9         68.91         67.05         1.58 o                         
  -2   3   9          3.54          4.10         0.47 o                         
  -1   3   9          6.10          5.09         0.91 o                         
   0   3   9         80.73         95.00         2.41 o                         
   1   3   9          0.43         -0.28         0.48 o                         
   2   3   9          2.16          2.44         0.51 o                         
   3   3   9          8.38          9.70         0.72 o                         
   4   3   9          0.57          0.49         0.40 o                         
   5   3   9          7.11          7.05         0.70 o                         
   6   3   9          0.31          0.93         0.45 o                         
   7   3   9          0.00         -0.23         0.53 o                         
   8   3   9          3.66          3.57         0.86 o                         
   9   3   9          2.34          1.99         1.33 o                         
 -12   4   9         11.09         12.23         2.05 o                         
 -11   4   9         15.35         18.92         1.71 o                         
 -10   4   9          1.92          2.59         0.82 o                         
  -9   4   9         12.33         14.08         1.45 o                         
  -8   4   9         10.07         11.02         1.24 o                         
  -7   4   9          5.90          5.22         0.74 o                         
  -6   4   9          2.86          3.74         0.70 o                         
  -5   4   9          4.33          4.41         0.48 o                         
  -4   4   9         34.68         34.42         1.08 o                         
  -3   4   9         12.51         14.44         0.73 o                         
  -2   4   9         84.28         83.63         1.61 o                         
  -1   4   9          3.85          4.85         0.51 o                         
   0   4   9          8.05          9.04         0.84 o                         
   1   4   9         27.43         27.07         1.35 o                         
   2   4   9          9.67          9.46         0.87 o                         
   3   4   9          0.33         -0.46         0.46 o                         
   4   4   9         10.04         11.06         0.95 o                         
   5   4   9          6.30          6.11         0.78 o                         
   6   4   9          0.81          1.17         0.45 o                         
   7   4   9          4.91          4.40         0.69 o                         
   8   4   9          1.00          0.10         0.57 o                         
   9   4   9          1.00          1.33         0.67 o                         
 -11   5   9          0.68          0.54         0.62 o                         
 -10   5   9          0.94          2.96         0.87 o                         
  -9   5   9          0.00          0.50         0.84 o                         
  -8   5   9          1.31          0.45         0.88 o                         
  -7   5   9         16.32         15.00         0.97 o                         
  -6   5   9          0.02          0.02         0.43 o                         
  -5   5   9         24.92         24.42         1.03 o                         
  -4   5   9          8.98          8.33         0.73 o                         
  -3   5   9        125.73        127.03         2.03 o                         
  -2   5   9          6.89          6.63         0.66 o                         
  -1   5   9         50.88         46.19         1.37 o                         
   0   5   9         43.57         43.26         1.47 o                         
   1   5   9          1.82          2.23         0.54 o                         
   2   5   9         14.69         14.72         1.04 o                         
   3   5   9         12.74         15.32         1.36 o                         
   4   5   9          0.10          0.23         0.91 o                         
   5   5   9          6.60          7.66         0.84 o                         
   6   5   9          0.63          0.71         0.49 o                         
   7   5   9          0.34          0.84         0.73 o                         
   8   5   9          0.10         -0.24         0.85 o                         
   9   5   9          1.24          1.49         0.73 o                         
 -11   6   9          3.46          3.32         0.90 o                         
 -10   6   9          0.27          1.33         0.77 o                         
  -9   6   9          0.00          0.59         0.58 o                         
  -8   6   9          0.72          0.98         0.53 o                         
  -7   6   9          8.58          8.28         0.85 o                         
  -6   6   9          2.54          1.95         0.70 o                         
  -5   6   9         14.92         14.07         0.95 o                         
  -4   6   9          8.07          7.64         0.64 o                         
  -3   6   9          0.65          0.94         0.43 o                         
  -2   6   9          5.95          7.64         0.65 o                         
  -1   6   9          6.06          6.54         0.60 o                         
   0   6   9         18.34         16.08         0.85 o                         
   1   6   9          8.54          7.37         0.80 o                         
   2   6   9          3.85          3.67         0.64 o                         
   3   6   9          0.85         -0.73         0.73 o                         
   4   6   9          2.37          2.20         0.73 o                         
   5   6   9         12.37         16.15         1.51 o                         
   6   6   9          1.37          1.86         0.64 o                         
   7   6   9          0.17          0.51         0.49 o                         
   8   6   9          0.36         -0.11         0.55 o                         
 -11   7   9          0.01          1.25         0.96 o                         
 -10   7   9         15.96         17.51         1.16 o                         
  -9   7   9          0.38          0.42         0.46 o                         
  -8   7   9          0.55          0.46         0.46 o                         
  -7   7   9         35.44         37.35         1.52 o                         
  -6   7   9          5.92          7.03         0.66 o                         
  -5   7   9          9.32         11.46         0.80 o                         
  -4   7   9          2.30          3.09         0.50 o                         
  -3   7   9          1.95          2.82         0.47 o                         
  -2   7   9          4.74          4.80         0.62 o                         
  -1   7   9          0.20         -0.21         0.38 o                         
   0   7   9          5.10          4.67         0.53 o                         
   1   7   9          3.61          4.29         0.65 o                         
   2   7   9          1.50          1.35         1.02 o                         
   3   7   9          0.74         -0.51         0.70 o                         
   4   7   9          6.69          5.95         0.99 o                         
   5   7   9          2.55          2.55         0.83 o                         
   6   7   9          2.74          4.19         1.01 o                         
   7   7   9          0.01          1.31         0.76 o                         
   8   7   9          0.78          1.12         0.81 o                         
 -10   8   9          1.30          1.43         0.69 o                         
  -9   8   9          0.63         -0.20         0.53 o                         
  -8   8   9          5.68          6.39         0.73 o                         
  -7   8   9          3.09          2.86         0.59 o                         
  -6   8   9          5.89          4.73         0.57 o                         
  -5   8   9         12.09         15.66         0.92 o                         
  -4   8   9          0.82          0.38         0.71 o                         
  -3   8   9          0.00          0.66         0.44 o                         
  -2   8   9         11.92         11.55         0.88 o                         
  -1   8   9         20.76         20.91         1.13 o                         
   0   8   9          5.06          4.27         0.59 o                         
   1   8   9          9.17         10.68         1.24 o                         
   2   8   9          6.94          6.72         1.05 o                         
   3   8   9          3.51          5.26         1.00 o                         
   4   8   9          7.10          9.30         1.34 o                         
   5   8   9          5.18          3.81         0.92 o                         
   6   8   9          0.24          1.32         1.56 o                         
   7   8   9          0.00          0.61         0.89 o                         
   8   8   9          0.00          1.20         0.96 o                         
  -9   9   9          2.46          1.54         0.73 o                         
  -8   9   9          5.81          6.59         0.95 o                         
  -7   9   9          5.79          3.82         0.78 o                         
  -6   9   9          0.17         -0.10         0.51 o                         
  -5   9   9          0.01          1.13         0.64 o                         
  -4   9   9          0.07          0.23         0.61 o                         
  -3   9   9          0.05         -0.21         0.43 o                         
  -2   9   9          3.39          2.92         0.52 o                         
  -1   9   9          0.68          0.92         0.46 o                         
   0   9   9          0.09         -0.47         0.47 o                         
   1   9   9          0.31          1.34         0.67 o                         
   2   9   9          0.35         -0.67         0.68 o                         
   3   9   9          1.61          0.46         0.67 o                         
   4   9   9          1.09          2.10         0.75 o                         
   5   9   9          0.69          1.26         0.80 o                         
   6   9   9          1.98          2.13         0.83 o                         
  -8  10   9          0.06          1.07         0.63 o                         
  -7  10   9          3.70          4.11         0.80 o                         
  -6  10   9          7.47          8.54         0.90 o                         
  -5  10   9         19.76         18.85         1.42 o                         
  -4  10   9          3.22          3.71         0.75 o                         
  -3  10   9          0.44          0.69         0.58 o                         
  -2  10   9          0.81          1.16         0.48 o                         
  -1  10   9          4.69          4.95         0.82 o                         
   0  10   9          2.37          2.37         0.52 o                         
   1  10   9          0.90          2.17         0.74 o                         
   2  10   9          0.00          0.10         0.69 o                         
   3  10   9          3.37          3.42         0.91 o                         
   4  10   9          0.90          0.96         0.76 o                         
   5  10   9          2.74          4.49         1.91 o                         
  -7  11   9          0.00         -0.66         0.66 o                         
  -6  11   9          1.26          1.40         0.63 o                         
  -5  11   9         11.16         10.77         1.16 o                         
  -4  11   9          0.50          0.38         0.57 o                         
  -3  11   9          7.74         10.91         1.11 o                         
  -2  11   9          9.31          9.28         1.01 o                         
  -1  11   9          0.09          0.33         0.40 o                         
   0  11   9          0.07          0.22         0.57 o                         
   1  11   9          5.27          5.01         0.82 o                         
   2  11   9          1.26          3.61         0.96 o                         
   3  11   9          3.74          4.03         0.92 o                         
   4  11   9          0.41          0.76         0.77 o                         
  -6  12   9          6.78          6.26         1.71 o                         
  -5  12   9          1.42          1.29         0.71 o                         
  -4  12   9          0.13         -0.32         0.65 o                         
  -3  12   9          0.44          0.24         0.56 o                         
  -2  12   9          0.40          0.82         0.62 o                         
  -1  12   9          1.71          2.47         0.75 o                         
   0  12   9          5.30          6.75         1.02 o                         
   1  12   9          1.27          1.96         0.65 o                         
   2  12   9          0.68          2.00         1.35 o                         
   3  12   9          3.38          3.57         1.01 o                         
  -4  13   9          0.46         -0.31         1.12 o                         
  -3  13   9          0.82          0.79         0.76 o                         
  -2  13   9          2.44          0.31         1.69 o                         
  -1  13   9          0.37          0.39         0.93 o                         
   0  13   9          5.07          5.13         0.88 o                         
   1  13   9          0.73          1.32         0.74 o                         
 -11   0  10         21.17         28.23         2.95 o                         
 -10   0  10          1.15         -0.38         0.81 o                         
  -9   0  10          0.11          0.77         1.06 o                         
  -8   0  10         11.71         10.09         1.18 o                         
  -7   0  10         37.95         36.52         1.67 o                         
  -6   0  10         30.99         25.94         1.42 o                         
  -5   0  10         20.73         20.30         1.25 o                         
  -4   0  10         10.17          7.79         0.83 o                         
  -3   0  10          3.23          3.22         0.71 o                         
  -2   0  10         13.13         12.43         1.18 o                         
  -1   0  10         20.29         24.93         2.37 o                         
   0   0  10          0.39          1.00         0.94 o                         
   1   0  10        181.49        188.65         6.41 o                         
   2   0  10          4.40          7.48         1.54 o                         
   3   0  10          4.80          3.56         0.85 o                         
   4   0  10          0.18          0.45         0.59 o                         
   5   0  10          0.12          0.82         0.81 o                         
   6   0  10          0.13          2.28         1.05 o                         
   7   0  10         19.49         16.34         2.12 o                         
   8   0  10          4.47          4.17         1.42 o                         
 -11   1  10         10.58         16.02         2.95 o                         
 -10   1  10          3.24          4.19         0.95 o                         
  -9   1  10          2.92          3.73         0.94 o                         
  -8   1  10         10.38         11.27         1.09 o                         
  -7   1  10          0.50          1.64         0.46 o                         
  -6   1  10         21.78         17.90         0.85 o                         
  -5   1  10         22.92         23.49         0.95 o                         
  -4   1  10          4.80          4.11         0.60 o                         
  -3   1  10          1.29          0.96         0.41 o                         
  -2   1  10          1.27          0.66         0.40 o                         
  -1   1  10          0.98         -0.46         0.73 o                         
   0   1  10          6.78         12.21         1.28 o                         
   1   1  10         41.76         40.00         2.18 o                         
   2   1  10         22.39         25.51         1.80 o                         
   3   1  10          0.05          0.63         0.41 o                         
   4   1  10          1.63          1.75         0.43 o                         
   5   1  10          0.17          0.24         0.41 o                         
   6   1  10          1.08          0.98         0.65 o                         
   7   1  10          4.73          5.00         2.26 o                         
   8   1  10          4.81          4.45         0.98 o                         
 -11   2  10          2.06          5.02         1.18 o                         
 -10   2  10          0.02          0.07         0.70 o                         
  -9   2  10          0.01          0.03         0.55 o                         
  -8   2  10          0.00          0.22         0.52 o                         
  -7   2  10         24.07         26.23         1.12 o                         
  -6   2  10          1.83          2.27         0.46 o                         
  -5   2  10          0.06          0.27         0.43 o                         
  -4   2  10          3.33          2.97         0.48 o                         
  -3   2  10          0.33          0.59         0.41 o                         
  -2   2  10          3.34          4.13         0.63 o                         
  -1   2  10          4.19          2.87         1.23 o                         
   0   2  10         52.31         51.59         4.47 o                         
   1   2  10          0.47          1.22         0.72 o                         
   2   2  10          6.16          5.68         1.81 o                         
   3   2  10          2.35          2.42         0.66 o                         
   4   2  10          0.30          0.69         0.37 o                         
   5   2  10          0.23          0.17         0.45 o                         
   6   2  10          2.33          2.85         0.60 o                         
   7   2  10          1.08          0.14         1.25 o                         
   8   2  10          1.08          2.30         0.87 o                         
 -10   3  10          0.00          0.20         0.59 o                         
  -9   3  10          2.14          2.84         0.70 o                         
  -8   3  10          0.81          1.37         0.61 o                         
  -7   3  10          2.30          2.40         0.64 o                         
  -6   3  10         14.10         15.61         0.88 o                         
  -5   3  10          3.36          3.45         0.57 o                         
  -4   3  10          9.54         10.58         0.89 o                         
  -3   3  10          0.53         -0.01         0.39 o                         
  -2   3  10         24.86         24.19         1.19 o                         
  -1   3  10         21.13         22.56         1.61 o                         
   0   3  10          9.85         10.01         1.83 o                         
   1   3  10          7.24          7.06         0.81 o                         
   2   3  10          0.09         -0.53         0.53 o                         
   3   3  10          0.02         -0.23         0.49 o                         
   4   3  10          7.00          7.94         1.11 o                         
   5   3  10          4.66          5.94         0.67 o                         
   6   3  10          0.03         -0.22         0.49 o                         
   7   3  10          0.42          0.83         0.53 o                         
   8   3  10          4.71          5.42         1.39 o                         
 -10   4  10          0.82         -0.30         0.65 o                         
  -9   4  10          0.03          1.22         0.61 o                         
  -8   4  10          0.13         -0.30         0.59 o                         
  -7   4  10          1.43          0.18         0.57 o                         
  -6   4  10          0.37         -0.52         0.52 o                         
  -5   4  10          6.79          7.17         0.64 o                         
  -4   4  10          3.69          3.23         0.49 o                         
  -3   4  10         32.52         32.40         1.44 o                         
  -2   4  10         44.73         47.38         1.46 o                         
  -1   4  10         89.15         91.67         2.21 o                         
   0   4  10          8.95         11.05         0.96 o                         
   1   4  10          0.86          2.00         0.53 o                         
   2   4  10          4.16          5.01         0.72 o                         
   3   4  10          0.06         -0.38         0.46 o                         
   4   4  10          2.05          1.24         0.63 o                         
   5   4  10          0.00         -0.56         0.56 o                         
   6   4  10          2.14          2.13         0.52 o                         
   7   4  10          0.75          1.37         0.67 o                         
   8   4  10          0.04         -0.88         0.98 o                         
 -10   5  10          0.04          0.31         0.59 o                         
  -9   5  10         22.29         26.84         1.65 o                         
  -8   5  10          7.48         10.89         1.12 o                         
  -7   5  10          3.72          5.45         0.86 o                         
  -6   5  10          4.08          3.28         0.69 o                         
  -5   5  10          2.36          2.76         0.52 o                         
  -4   5  10         12.38         13.88         0.76 o                         
  -3   5  10          0.01          0.43         0.38 o                         
  -2   5  10          2.32          3.16         0.56 o                         
  -1   5  10          9.07         11.99         0.91 o                         
   0   5  10         10.01         11.27         0.99 o                         
   1   5  10         17.93         19.64         1.26 o                         
   2   5  10          1.40          1.75         0.54 o                         
   3   5  10          0.03          0.87         0.73 o                         
   4   5  10          3.85          2.01         0.71 o                         
   5   5  10          0.04          0.87         1.56 o                         
   6   5  10          2.56          0.65         0.66 o                         
   7   5  10          2.21          2.20         0.74 o                         
   8   5  10          1.33          2.34         1.23 o                         
  -9   6  10          0.42          0.87         0.63 o                         
  -8   6  10          2.64          4.71         0.86 o                         
  -7   6  10          2.99          2.57         0.70 o                         
  -6   6  10          8.38          7.71         0.80 o                         
  -5   6  10          3.02          3.14         0.58 o                         
  -4   6  10          3.53          2.95         0.53 o                         
  -3   6  10         42.26         38.79         1.37 o                         
  -2   6  10         95.92         99.46         2.42 o                         
  -1   6  10         27.15         30.42         1.23 o                         
   0   6  10          1.05          0.15         0.53 o                         
   1   6  10          0.13         -0.34         0.52 o                         
   2   6  10          3.13          1.89         0.78 o                         
   3   6  10          8.95         10.16         1.26 o                         
   4   6  10          0.71          0.63         0.70 o                         
   5   6  10          1.59          1.33         0.75 o                         
   6   6  10          7.44          7.26         1.14 o                         
   7   6  10          1.15          2.21         0.86 o                         
  -9   7  10          4.73          5.44         0.89 o                         
  -8   7  10         25.35         30.12         1.50 o                         
  -7   7  10          0.65          1.24         0.51 o                         
  -6   7  10          1.72          2.25         0.60 o                         
  -5   7  10          0.71          1.72         0.53 o                         
  -4   7  10          3.26          3.38         0.49 o                         
  -3   7  10          0.08          0.47         0.48 o                         
  -2   7  10          0.10          0.46         0.49 o                         
  -1   7  10          2.60          2.81         0.52 o                         
   0   7  10          1.91          1.52         0.80 o                         
   1   7  10          5.37          4.52         0.77 o                         
   2   7  10          4.08          3.16         0.84 o                         
   3   7  10          2.52          3.10         0.86 o                         
   4   7  10          0.81          1.01         0.92 o                         
   5   7  10          1.33          0.71         1.06 o                         
   6   7  10          0.99          1.83         0.83 o                         
  -9   8  10          0.21         -0.45         0.84 o                         
  -8   8  10          0.89          1.34         0.54 o                         
  -7   8  10          0.96          1.87         0.58 o                         
  -6   8  10          7.38          9.82         0.92 o                         
  -5   8  10          2.07          1.79         0.55 o                         
  -4   8  10          3.75          5.20         0.84 o                         
  -3   8  10          6.18          5.92         0.75 o                         
  -2   8  10         39.36         41.52         1.68 o                         
  -1   8  10         28.40         29.30         1.42 o                         
   0   8  10          1.46          1.13         0.70 o                         
   1   8  10          0.70         -0.14         0.82 o                         
   2   8  10          0.15         -0.83         0.83 o                         
   3   8  10          6.30          5.54         1.06 o                         
   4   8  10          0.68          1.13         0.71 o                         
   5   8  10          0.93          0.62         0.89 o                         
  -8   9  10          0.20         -0.30         0.78 o                         
  -7   9  10          0.01         -0.21         0.48 o                         
  -6   9  10          1.02          2.27         0.71 o                         
  -5   9  10          2.66          2.37         0.71 o                         
  -4   9  10          5.18          5.68         0.87 o                         
  -3   9  10         20.75         23.38         1.44 o                         
  -2   9  10          4.23          7.36         0.82 o                         
  -1   9  10          3.91          5.04         0.70 o                         
   0   9  10          0.00          0.58         0.97 o                         
   1   9  10          5.69          6.81         1.13 o                         
   2   9  10          0.32         -0.48         0.68 o                         
   3   9  10          0.01          0.14         1.64 o                         
   4   9  10          0.06          0.69         0.74 o                         
  -6  10  10         10.74         10.16         1.12 o                         
  -5  10  10          0.82          1.50         0.61 o                         
  -4  10  10          0.95         -0.27         0.61 o                         
  -3  10  10          2.60          3.52         0.73 o                         
  -2  10  10          1.24          1.12         0.56 o                         
  -1  10  10          0.80          0.85         0.52 o                         
   0  10  10          1.90          0.62         0.70 o                         
   1  10  10          6.74          8.18         1.32 o                         
   2  10  10          2.49          3.46         0.95 o                         
   3  10  10          1.43          1.33         0.74 o                         
  -4  11  10          3.13          4.09         0.80 o                         
  -3  11  10          0.98          1.33         0.64 o                         
  -2  11  10          1.45          1.67         0.81 o                         
  -1  11  10          1.05          1.81         0.58 o                         
   0  11  10          2.18          3.12         0.75 o                         
   1  11  10          0.00          0.61         0.71 o                         
   2  11  10          5.57          4.27         1.49 o                         
  -2  12  10          2.49          3.41         1.34 o                         
  -1  12  10          1.05          1.74         1.68 o                         
   0  12  10          1.14          1.41         0.70 o                         
  -9   1  11         11.49         14.07         1.56 o                         
  -8   1  11         12.02         12.67         1.38 o                         
  -7   1  11          0.12          0.71         0.42 o                         
  -6   1  11          2.26          2.28         0.46 o                         
  -5   1  11          0.02          0.63         0.39 o                         
  -4   1  11          2.89          3.25         0.56 o                         
  -3   1  11          3.47          3.26         0.54 o                         
  -2   1  11          0.36         -0.22         0.61 o                         
  -1   1  11          0.27         -0.19         0.60 o                         
   0   1  11          0.15         -0.37         1.12 o                         
   1   1  11          0.20          1.23         0.61 o                         
   2   1  11          4.57          7.91         1.19 o                         
   3   1  11          1.26          1.10         0.51 o                         
   4   1  11          1.30          2.74         0.54 o                         
   5   1  11          1.28          0.79         0.49 o                         
   6   1  11          0.03          0.88         0.65 o                         
  -9   2  11          0.08          0.87         0.67 o                         
  -8   2  11          3.98          3.02         0.84 o                         
  -7   2  11          0.68          0.44         0.79 o                         
  -6   2  11          0.07         -0.38         0.38 o                         
  -5   2  11          0.75          0.95         0.43 o                         
  -4   2  11          2.10          3.40         0.53 o                         
  -3   2  11          1.54          0.89         0.46 o                         
  -2   2  11          3.36          3.06         0.80 o                         
  -1   2  11          2.10          1.99         0.75 o                         
   0   2  11          0.66          0.35         1.96 o                         
   1   2  11          4.40          4.55         2.44 o                         
   2   2  11          5.49          6.14         1.27 o                         
   3   2  11          0.18          0.22         0.54 o                         
   4   2  11          0.01          0.22         0.48 o                         
   5   2  11          0.75         -0.25         0.49 o                         
   6   2  11          0.04         -0.53         0.53 o                         
 -10   3  11          1.20          1.44         1.18 o                         
  -9   3  11          0.05          0.65         0.57 o                         
  -8   3  11          0.01         -0.42         0.53 o                         
  -7   3  11          0.02         -0.14         0.50 o                         
  -6   3  11          0.07          0.94         0.42 o                         
  -5   3  11          0.45          0.00         0.41 o                         
  -4   3  11          2.49          2.12         0.50 o                         
  -3   3  11          1.20          1.26         0.50 o                         
  -2   3  11          4.41          4.28         0.90 o                         
  -1   3  11          5.62          6.16         1.06 o                         
   0   3  11          5.56          9.47         3.28 o                         
   1   3  11         33.70         36.38         2.15 o                         
   2   3  11          1.18          2.58         0.89 o                         
   3   3  11          0.00         -0.02         0.95 o                         
   4   3  11          0.49          0.99         0.52 o                         
   5   3  11          0.42          0.45         0.53 o                         
   6   3  11          0.44          0.11         0.66 o                         
  -9   4  11          0.06          1.03         1.02 o                         
  -8   4  11          1.92          2.83         0.72 o                         
  -7   4  11          4.17          4.32         0.82 o                         
  -6   4  11          0.15         -0.14         0.51 o                         
  -5   4  11          7.52          7.75         0.73 o                         
  -4   4  11          0.95         -0.04         0.38 o                         
  -3   4  11          0.00          0.99         0.53 o                         
  -2   4  11          3.37          5.69         0.94 o                         
  -1   4  11          0.01          1.36         0.90 o                         
   0   4  11          7.60          8.48         1.17 o                         
   1   4  11          1.10          0.78         0.72 o                         
   2   4  11          0.24          1.07         0.56 o                         
   3   4  11          0.68          0.82         0.70 o                         
   4   4  11          0.04         -0.68         0.68 o                         
   5   4  11          0.16          0.35         0.53 o                         
   6   4  11          1.49          2.69         1.18 o                         
  -8   5  11          0.01          1.71         0.70 o                         
  -7   5  11          0.80          2.19         0.69 o                         
  -6   5  11          0.60          0.17         0.72 o                         
  -5   5  11          0.28          0.31         0.49 o                         
  -4   5  11          0.52          0.02         0.38 o                         
  -3   5  11          0.78          0.96         0.51 o                         
  -2   5  11          3.95          4.20         0.79 o                         
  -1   5  11         23.92         27.71         1.58 o                         
   0   5  11          6.22          6.32         0.87 o                         
   1   5  11          1.29          1.11         0.57 o                         
   2   5  11          7.07          7.53         0.91 o                         
   3   5  11          0.17          1.12         0.66 o                         
   4   5  11          2.35          1.71         0.71 o                         
   5   5  11          0.06         -0.58         0.63 o                         
  -7   6  11          1.14          1.20         0.69 o                         
  -6   6  11         16.83         19.36         1.41 o                         
  -5   6  11          0.01          0.76         0.57 o                         
  -4   6  11          1.30          0.48         0.53 o                         
  -3   6  11          3.23          4.21         0.58 o                         
  -2   6  11          0.88          2.97         0.56 o                         
  -1   6  11          0.72          1.31         0.63 o                         
   0   6  11          4.38          5.85         0.99 o                         
   1   6  11          3.52          3.06         0.70 o                         
   2   6  11          0.47          0.33         1.00 o                         
   3   6  11          0.18          0.04         1.47 o                         
   4   6  11          0.69          0.88         0.67 o                         
   5   6  11          0.13         -0.03         0.89 o                         
  -7   7  11          0.34          2.63         1.32 o                         
  -6   7  11          3.29          2.51         0.86 o                         
  -5   7  11          5.81          7.48         0.83 o                         
  -4   7  11          1.01          0.95         0.49 o                         
  -3   7  11          1.27          2.65         0.60 o                         
  -2   7  11          0.80          1.35         0.56 o                         
  -1   7  11          0.48          1.91         0.67 o                         
   0   7  11          0.10          1.09         0.58 o                         
   1   7  11          0.21          1.02         0.56 o                         
   2   7  11          0.00         -0.77         1.24 o                         
   3   7  11          0.09         -0.50         1.13 o                         
   4   7  11          0.67          2.81         1.34 o                         
  -7   8  11          1.98          3.68         1.43 o                         
  -6   8  11          0.15          0.13         2.38 o                         
  -5   8  11          0.04          0.34         0.51 o                         
  -4   8  11          0.71          0.10         0.60 o                         
  -3   8  11          2.10          3.14         0.65 o                         
  -2   8  11          0.62          2.65         0.68 o                         
  -1   8  11          0.03          0.78         0.74 o                         
   0   8  11          0.75          0.42         0.83 o                         
   1   8  11          0.06         -0.26         0.70 o                         
   2   8  11          1.42          1.29         0.82 o                         
   3   8  11          0.75          0.15         1.07 o                         
  -5   9  11          0.03         -1.44         1.44 o                         
  -4   9  11          0.39          0.16         0.92 o                         
  -3   9  11          0.76          1.16         1.31 o                         
  -2   9  11          1.95          4.57         0.73 o                         
  -1   9  11          0.13          2.05         0.89 o                         
   0   9  11          0.79          0.69         1.04 o                         
   1   9  11          0.08         -0.11         1.44 o                         
  -2  10  11          3.73          4.71         1.13 o                         
  -1  10  11          1.14          3.57         0.99 o                         
  -8   0  12          3.04          4.54         1.29 o                         
  -7   0  12          1.63          1.66         0.98 o                         
  -6   0  12          0.01          0.52         0.65 o                         
  -5   0  12          1.04          2.06         0.78 o                         
  -4   0  12          8.55          9.89         1.24 o                         
  -3   0  12          3.76          4.01         1.24 o                         
  -2   0  12          0.02          1.23         1.18 o                         
  -1   0  12          0.75          1.40         0.95 o                         
   0   0  12          3.95          6.44         1.54 o                         
   1   0  12          0.29          2.26         1.25 o                         
   2   0  12          7.88          8.56         1.80 o                         
   3   0  12         14.67         16.28         2.33 o                         
   4   0  12          3.07          1.87         1.21 o                         
  -7   1  12          0.03         -0.31         0.40 o                         
  -6   1  12          0.59          0.83         0.43 o                         
  -5   1  12          0.17          0.26         0.44 o                         
  -4   1  12          9.03          6.94         0.78 o                         
  -3   1  12          2.07          2.89         0.86 o                         
  -2   1  12          2.27          2.42         0.77 o                         
  -1   1  12          0.71          1.00         0.67 o                         
   0   1  12          0.15         -0.10         0.70 o                         
   1   1  12          3.65          2.16         0.78 o                         
   2   1  12          0.41         -0.64         1.57 o                         
   3   1  12          2.76          3.72         0.92 o                         
   4   1  12          0.99          1.79         0.84 o                         
  -8   2  12          1.36          0.85         1.15 o                         
  -7   2  12          0.10          0.30         0.57 o                         
  -6   2  12          4.12          4.53         0.62 o                         
  -5   2  12          6.78          8.18         1.20 o                         
  -4   2  12          0.25          0.56         0.52 o                         
  -3   2  12          0.44          1.37         0.68 o                         
  -2   2  12          0.18         -0.20         1.03 o                         
  -1   2  12          0.70         -0.59         0.64 o                         
   0   2  12          0.08          0.61         1.14 o                         
   1   2  12          6.47          6.70         1.11 o                         
   2   2  12          9.22          9.90         1.32 o                         
   3   2  12          1.25          1.16         0.73 o                         
   4   2  12          0.39          0.77         0.57 o                         
  -7   3  12          0.05          0.04         0.97 o                         
  -6   3  12          0.35          0.61         0.47 o                         
  -5   3  12          2.15          2.96         0.53 o                         
  -4   3  12          4.09          4.62         0.74 o                         
  -3   3  12          2.86          3.03         0.92 o                         
  -2   3  12          1.75          2.70         1.39 o                         
  -1   3  12          0.61          0.57         0.88 o                         
   0   3  12         15.27         18.21         1.70 o                         
   1   3  12          0.50          0.07         0.91 o                         
   2   3  12          0.00          0.87         1.02 o                         
   3   3  12          1.24          2.14         0.67 o                         
   4   3  12          0.49          0.00         0.69 o                         
  -6   4  12          1.75          1.51         0.86 o                         
  -5   4  12          0.13         -0.09         0.40 o                         
  -4   4  12          1.81          0.76         0.59 o                         
  -3   4  12          0.35          0.87         0.60 o                         
  -2   4  12         10.58         10.28         1.30 o                         
  -1   4  12          3.54          4.50         1.00 o                         
   0   4  12         24.39         27.44         2.01 o                         
   1   4  12          7.61          9.57         1.26 o                         
   2   4  12          0.18          0.48         0.65 o                         
  -6   5  12          7.27          7.88         1.61 o                         
  -5   5  12          0.70          0.75         0.73 o                         
  -4   5  12          6.04          6.64         0.82 o                         
  -3   5  12          1.47          3.39         0.72 o                         
  -2   5  12          3.33          6.02         1.10 o                         
  -1   5  12          0.07          1.36         1.03 o                         
   0   5  12          1.02          2.44         0.89 o                         
   1   5  12          0.53          2.93         0.93 o                         
   2   5  12          7.96          8.59         1.69 o                         
   3   5  12          4.76          6.40         1.56 o                         
  -4   6  12          0.05          0.93         0.62 o                         
  -3   6  12          2.61          2.36         0.78 o                         
  -2   6  12          6.72          8.76         2.49 o                         
  -1   6  12         14.15         12.00         1.37 o                         
   0   6  12         15.91         15.53         1.58 o                         
   1   6  12          0.66          1.44         0.75 o                         
   2   6  12          0.03          2.20         1.20 o                         
  -4   7  12          0.02          0.33         0.82 o                         
  -3   7  12          0.12         -0.35         0.72 o                         
  -2   7  12          1.26          2.58         1.70 o                         
  -1   7  12          0.11          3.86         1.53 o                         
   0   7  12          0.23          1.21         0.80 o                         
   1   7  12          2.97          5.73         1.45 o                         
                                                                                
