# Supplementary material for: Two isostructural carbamates: the o-tolyl N-(pyridin-3-yl)carbamate and 2-bromo­phenyl N-(pyridin-3-yl)carbamate monohydrates
Source: Acta Crystallogr E Crystallogr Commun. 2015 Oct 24;71(Pt 11):1366–70. doi: 10.1107/S2056989015019556 (PMC4645058; doi:10.1107/S2056989015019556)
Supplement: Supplementary file 3 [file e-71-01366-CmoBrsup3.hkl]

data_CmoBr                                                                      
_shelx_title '  11-026 is CmoBr in P21/c with Mo at 40kV30mA to 0.80\%A  [14]'  
_shelx_refln_list_code          4                                               
_shelx_F_calc_maximum      267.80                                               
_exptl_crystal_F_000       624.00                                               
_reflns_d_resolution_high  0.7594                                               
                                                                                
loop_                                                                           
 _space_group_symop_operation_xyz                                               
 'x, y, z'                                                                      
 '-x, y+1/2, -z+1/2'                                                            
 '-x, -y, -z'                                                                   
 'x, -y-1/2, z-1/2'                                                             
                                                                                
_cell_length_a    10.9036                                                       
_cell_length_b    13.0518                                                       
_cell_length_c     8.9804                                                       
_cell_angle_alpha  90.000                                                       
_cell_angle_beta   96.460                                                       
_cell_angle_gamma  90.000                                                       
                                                                                
_shelx_F_squared_multiplier     1.000                                           
                                                                                
loop_                                                                           
 _refln_index_h                                                                 
 _refln_index_k                                                                 
 _refln_index_l                                                                 
 _refln_F_squared_calc                                                          
 _refln_F_squared_meas                                                          
 _refln_F_squared_sigma                                                         
 _refln_observed_status                                                         
   2   0   0      11244.40      10702.21       116.08 o                         
   3   0   0      26903.59      26515.42       247.38 o                         
   4   0   0        322.44        340.22        14.56 o                         
   5   0   0         74.65         87.48         5.83 o                         
   6   0   0        518.08        564.02        14.78 o                         
   7   0   0        488.20        438.12        15.10 o                         
   8   0   0        856.71        852.31        35.59 o                         
   9   0   0        162.27        147.75        15.52 o                         
  10   0   0        364.87        333.11        22.22 o                         
  11   0   0         36.85         75.99        20.16 o                         
  12   0   0          2.60         -4.86        12.49 o                         
  13   0   0        147.63        175.33        27.68 o                         
   1   1   0       3609.46       3874.52        56.54 o                         
   2   1   0       6306.81       6468.49       126.69 o                         
   3   1   0       3954.04       3736.41        49.75 o                         
   4   1   0       5943.57       5783.36        33.13 o                         
   5   1   0       2955.03       2825.33        26.43 o                         
   6   1   0       5492.97       5422.97        36.47 o                         
   7   1   0        580.87        567.64        14.87 o                         
   8   1   0       1009.74       1066.51        24.28 o                         
   9   1   0        179.32        197.84        18.37 o                         
  10   1   0          4.77         13.93        10.47 o                         
  11   1   0         49.29         53.93        15.61 o                         
  12   1   0         10.38         13.01        11.19 o                         
  13   1   0          0.10         -1.85        10.92 o                         
   1   2   0         87.30        102.33        10.82 o                         
   2   2   0       5825.45       6177.68        80.58 o                         
   3   2   0       2494.71       2568.81        21.71 o                         
   4   2   0       3190.11       3356.20        22.16 o                         
   5   2   0         22.61         22.66         3.39 o                         
   6   2   0        516.63        469.01         9.99 o                         
   7   2   0         42.26         53.73         5.52 o                         
   8   2   0        283.46        285.89        20.87 o                         
   9   2   0        405.79        435.16        19.18 o                         
  10   2   0         87.37         99.10         9.65 o                         
  11   2   0        223.62        205.24        12.91 o                         
  12   2   0          2.82         24.40         8.92 o                         
  13   2   0         13.46         23.72        11.09 o                         
   1   3   0        633.62        769.40        10.69 o                         
   2   3   0       4061.72       3967.84        29.62 o                         
   3   3   0       7904.91       7847.92        82.10 o                         
   4   3   0       1536.79       1460.32        14.43 o                         
   5   3   0       8701.71       8535.74        43.73 o                         
   6   3   0       1696.70       1606.54        19.77 o                         
   7   3   0         40.66         26.98         4.56 o                         
   8   3   0       1135.75       1111.47        24.01 o                         
   9   3   0        144.73        158.04        12.83 o                         
  10   3   0        144.90        150.75        17.89 o                         
  11   3   0          0.73         15.99         6.70 o                         
  12   3   0          3.69          7.08         7.69 o                         
  13   3   0          5.48          2.23        10.32 o                         
   0   4   0       6191.49       6272.79        41.42 o                         
   1   4   0      10170.11      10378.50        56.64 o                         
   2   4   0       8275.69       8239.95        41.67 o                         
   3   4   0        910.91        823.66        13.67 o                         
   4   4   0       3458.20       3775.89        48.76 o                         
   5   4   0         88.79        106.03         4.61 o                         
   6   4   0        233.71        202.10         6.79 o                         
   7   4   0          3.87          2.07         3.62 o                         
   8   4   0         20.22         16.48         4.68 o                         
   9   4   0        264.92        253.35        12.03 o                         
  10   4   0         59.73         62.82        10.21 o                         
  11   4   0        146.05        159.80        14.11 o                         
  12   4   0         20.20         30.60         9.27 o                         
  13   4   0          5.94         11.60         8.75 o                         
   1   5   0       2534.75       2662.17        14.09 o                         
   2   5   0       1290.65       1499.62        14.47 o                         
   3   5   0       4701.53       4451.86        45.76 o                         
   4   5   0        210.27        132.87         6.03 o                         
   5   5   0        512.53        478.53        12.44 o                         
   6   5   0       1688.78       1616.70        18.55 o                         
   7   5   0        496.09        501.68        11.87 o                         
   8   5   0         83.09         93.50         7.28 o                         
   9   5   0          3.72          4.19         7.29 o                         
  10   5   0        120.60        159.56        23.85 o                         
  11   5   0         28.09         31.83        12.31 o                         
  12   5   0         13.89         33.08         9.24 o                         
  13   5   0          4.89         15.43         8.80 o                         
   0   6   0       3510.71       3432.20        32.62 o                         
   1   6   0       1678.51       1487.88        15.28 o                         
   2   6   0       2679.64       2718.85        18.72 o                         
   3   6   0        552.14        510.16         7.82 o                         
   4   6   0         75.54         95.56         5.53 o                         
   5   6   0         15.25         18.45         3.73 o                         
   6   6   0         42.38         57.72         4.89 o                         
   7   6   0        310.80        288.29        10.16 o                         
   8   6   0         51.61         36.09         5.44 o                         
   9   6   0        324.00        277.71        14.58 o                         
  10   6   0          5.39          7.27         7.50 o                         
  11   6   0        104.92        105.07        13.13 o                         
  12   6   0         13.76         20.94        11.28 o                         
  13   6   0          3.02         28.08        12.36 o                         
   1   7   0        204.54        192.21         4.92 o                         
   2   7   0        434.90        411.51        13.27 o                         
   3   7   0       4156.34       4217.90        39.71 o                         
   4   7   0        530.44        479.12        10.45 o                         
   5   7   0        665.75        659.55        13.70 o                         
   6   7   0        434.50        447.91        14.53 o                         
   7   7   0        304.85        307.97        11.65 o                         
   8   7   0        141.18        149.67         9.29 o                         
   9   7   0         56.08         46.81        11.55 o                         
  10   7   0        114.52         94.33        11.60 o                         
  11   7   0         49.49         48.85        10.28 o                         
  12   7   0          9.42         -7.29        10.23 o                         
   0   8   0        539.56        504.12        13.35 o                         
   1   8   0       1112.86       1114.14        15.05 o                         
   2   8   0       2773.77       2767.09        26.49 o                         
   3   8   0        140.12        155.50         6.61 o                         
   4   8   0         75.36        101.10         6.08 o                         
   5   8   0         31.43         37.96         4.55 o                         
   6   8   0         63.28         56.74         7.72 o                         
   7   8   0         60.23         48.50         7.12 o                         
   8   8   0         55.45         55.40         9.27 o                         
   9   8   0        175.59        176.27        18.24 o                         
  10   8   0          0.43          1.15        30.40 o                         
  11   8   0         12.30         -0.87        12.56 o                         
  12   8   0          1.41          9.38        15.97 o                         
   1   9   0         68.94         74.95         5.89 o                         
   2   9   0        871.58        851.98        19.89 o                         
   3   9   0        328.77        300.15         9.41 o                         
   4   9   0         10.94         12.74         4.78 o                         
   5   9   0        346.79        345.80        12.50 o                         
   6   9   0        228.88        201.21        16.12 o                         
   7   9   0         73.47         46.14        11.11 o                         
   8   9   0        208.33        205.85        14.76 o                         
   9   9   0        109.69         86.59        17.31 o                         
  10   9   0         23.43         30.47        26.21 o                         
  11   9   0          0.32          3.74        12.69 o                         
   0  10   0        892.17        917.62        25.58 o                         
   1  10   0         90.39         80.91         9.46 o                         
   2  10   0        600.75        572.79        21.88 o                         
   3  10   0          2.08          3.87         6.39 o                         
   4  10   0         47.72         49.29         6.16 o                         
   5  10   0         13.04         17.37         6.82 o                         
   6  10   0         21.86         16.00         9.00 o                         
   7  10   0         63.39         58.12        18.77 o                         
   8  10   0         35.46         22.65         8.69 o                         
   9  10   0          3.99         28.32        10.78 o                         
  10  10   0          5.28          9.49        16.33 o                         
   1  11   0         39.03         23.95         7.12 o                         
   2  11   0        114.46        119.36        11.80 o                         
   3  11   0         28.57         40.41         9.47 o                         
   4  11   0        253.65        255.79        11.87 o                         
   5  11   0        135.20        138.53        11.40 o                         
   6  11   0          9.73         23.41        19.41 o                         
   7  11   0         45.96         44.82        11.37 o                         
   8  11   0         28.44         52.21        10.78 o                         
   9  11   0         17.75         29.40        15.65 o                         
  10  11   0          0.54        -12.06        12.06 o                         
   0  12   0        208.81        208.99        15.01 o                         
   1  12   0        592.76        581.87        21.85 o                         
   2  12   0         35.62         34.05         8.92 o                         
   3  12   0         30.83         42.52         9.96 o                         
   4  12   0         46.86         58.20        11.14 o                         
   5  12   0         29.21         45.10         9.17 o                         
   6  12   0          3.27         17.35        10.42 o                         
   7  12   0          2.63         26.89        12.03 o                         
   8  12   0          3.35         -7.60         9.89 o                         
   9  12   0         21.71         39.59        14.42 o                         
   1  13   0         14.24          8.66         8.02 o                         
   2  13   0         48.05         47.10         8.53 o                         
   3  13   0         16.37         12.67         8.26 o                         
   4  13   0          5.96         10.61         9.24 o                         
   5  13   0         13.85          1.44         8.84 o                         
   6  13   0          0.23         -5.68        16.62 o                         
   7  13   0          3.08          2.45        10.29 o                         
   8  13   0          1.12          1.29         8.38 o                         
   9  13   0          0.12         16.46        14.47 o                         
   0  14   0          0.59         27.37        16.82 o                         
   1  14   0         57.55         55.10         8.90 o                         
   2  14   0         21.21         16.42         7.51 o                         
   3  14   0        178.00        199.20        17.40 o                         
   4  14   0          0.68         16.34        10.31 o                         
   5  14   0          4.98         12.36         9.91 o                         
   6  14   0         22.94         23.30        11.61 o                         
   7  14   0          5.10          1.15        15.35 o                         
   1  15   0         18.94         34.09         8.75 o                         
   2  15   0          0.46          4.57         7.52 o                         
   3  15   0          0.15         15.88         8.85 o                         
   4  15   0         74.01         95.99        16.07 o                         
   5  15   0          3.28          9.62        10.25 o                         
   0  16   0          1.21        -10.30        14.70 o                         
   1  16   0         26.01         18.37        11.32 o                         
   2  16   0         14.39         -0.41         8.26 o                         
   3  16   0         12.79          3.94        10.52 o                         
   4  16   0          3.47         10.14        13.47 o                         
 -13   1   1          2.50         25.47        12.36 o                         
 -12   1   1          3.77         -2.38         9.80 o                         
 -11   1   1        151.76        151.07        17.27 o                         
 -10   1   1        227.02        285.74        37.96 o                         
  -9   1   1        197.36        205.55        13.86 o                         
  -8   1   1         54.02         54.75         8.07 o                         
  -7   1   1         41.74         32.70         7.20 o                         
  -6   1   1         31.43         33.29         3.99 o                         
  -5   1   1         15.29          9.71         2.28 o                         
  -4   1   1        551.15        608.59         9.71 o                         
  -3   1   1        708.91        713.14         9.70 o                         
  -2   1   1       3699.50       4155.26        32.71 o                         
  -1   1   1       1420.43       1602.71        40.49 o                         
   0   1   1       1023.11       1037.78        21.88 o                         
   1   1   1        296.92        349.04        11.15 o                         
   2   1   1       1107.36       1127.92        13.93 o                         
   3   1   1       4178.28       4513.79        35.46 o                         
   4   1   1        483.90        522.95        11.76 o                         
   5   1   1          7.77         13.04         3.57 o                         
   6   1   1        285.61        277.71         9.80 o                         
   7   1   1          4.82          3.49         3.47 o                         
   8   1   1          6.43         -1.28         5.33 o                         
   9   1   1        115.59        102.05        11.66 o                         
  10   1   1          2.09          4.72         6.54 o                         
  11   1   1          3.62         17.01         7.27 o                         
  12   1   1          5.94         27.82         8.07 o                         
  13   1   1         14.89         59.04        11.78 o                         
 -13   2   1          0.03         13.94        22.05 o                         
 -12   2   1         15.92         13.94        11.71 o                         
 -11   2   1         87.41         68.10        12.59 o                         
 -10   2   1         15.41         24.81        11.74 o                         
  -9   2   1        594.65        636.66        22.93 o                         
  -8   2   1         28.61         32.82         7.12 o                         
  -7   2   1        359.71        359.22        10.97 o                         
  -6   2   1        205.36        198.05         6.85 o                         
  -5   2   1         28.45         41.26         3.13 o                         
  -4   2   1        965.37       1019.09        12.43 o                         
  -3   2   1       1395.60       1395.60        13.50 o                         
  -2   2   1         79.56         80.78         5.79 o                         
  -1   2   1        558.12        572.72        10.14 o                         
   0   2   1       4693.32       5216.11        58.38 o                         
   1   2   1       3798.03       4075.83        32.49 o                         
   2   2   1        913.85       1060.67        12.28 o                         
   3   2   1        504.39        540.66        11.00 o                         
   4   2   1       2297.87       2365.09        25.26 o                         
   5   2   1         48.35         47.50         4.40 o                         
   6   2   1        343.60        365.14        10.31 o                         
   7   2   1        178.60        182.62         8.66 o                         
   8   2   1        110.60        107.36         9.80 o                         
   9   2   1         16.95         35.61         7.82 o                         
  10   2   1         89.48         82.12         9.46 o                         
  11   2   1          5.18         17.30        10.18 o                         
  12   2   1          4.31         13.73        16.62 o                         
  13   2   1         30.03         39.81         8.88 o                         
 -13   3   1          0.62          3.06        10.70 o                         
 -12   3   1         35.96         26.23        10.95 o                         
 -11   3   1        138.53        137.65        12.88 o                         
 -10   3   1          3.01          3.07         6.63 o                         
  -9   3   1         15.70         16.42         6.20 o                         
  -8   3   1          1.85          1.86         4.44 o                         
  -7   3   1         11.09          7.99         3.27 o                         
  -6   3   1          0.12          0.21         3.14 o                         
  -5   3   1        191.37        214.77         5.97 o                         
  -4   3   1        852.27        947.14        12.70 o                         
  -3   3   1        921.48        947.59        14.33 o                         
  -2   3   1         55.49         56.21         3.17 o                         
  -1   3   1       7302.74       7537.67        46.11 o                         
   0   3   1       7509.81       7866.12        55.31 o                         
   1   3   1        505.55        610.88         8.84 o                         
   2   3   1       1217.42       1212.76        14.95 o                         
   3   3   1       1914.69       1858.63        16.47 o                         
   4   3   1        213.90        227.78         7.26 o                         
   5   3   1          1.03          7.02         3.99 o                         
   6   3   1          7.82          8.29         4.37 o                         
   7   3   1         80.18         78.52         6.81 o                         
   8   3   1        312.15        313.45        14.22 o                         
   9   3   1         73.86         67.66         9.10 o                         
  10   3   1         18.91         16.73         7.47 o                         
  11   3   1          5.40          9.91         6.80 o                         
  12   3   1         12.08         17.77         8.62 o                         
  13   3   1         55.76         53.45        15.80 o                         
 -13   4   1          8.60         15.34        10.02 o                         
 -12   4   1          4.77          4.77        11.87 o                         
 -11   4   1          3.14          3.61         7.16 o                         
 -10   4   1          3.33         12.67         7.57 o                         
  -9   4   1        119.91        108.36         8.74 o                         
  -8   4   1         13.34         16.63         5.42 o                         
  -7   4   1        407.04        412.52        10.33 o                         
  -6   4   1        971.36        975.38        14.06 o                         
  -5   4   1       3579.14       3704.60        24.07 o                         
  -4   4   1        693.41        607.01         9.67 o                         
  -3   4   1        111.22        133.77         4.79 o                         
  -2   4   1       3884.75       4040.99        23.26 o                         
  -1   4   1       1748.34       1737.09        20.39 o                         
   0   4   1       1319.42       1258.32        12.97 o                         
   1   4   1        106.34        119.58         4.48 o                         
   2   4   1         53.88         80.59         5.02 o                         
   3   4   1       1795.41       1711.84        17.33 o                         
   4   4   1        559.06        577.57        11.36 o                         
   5   4   1        379.09        386.59         9.42 o                         
   6   4   1        231.94        214.92         8.05 o                         
   7   4   1        515.83        520.54        13.96 o                         
   8   4   1        542.18        549.60        14.81 o                         
   9   4   1        179.24        183.80        11.07 o                         
  10   4   1          5.78         13.54         6.63 o                         
  11   4   1         85.64        114.65        13.87 o                         
  12   4   1         13.75         17.22         9.22 o                         
  13   4   1          2.72          3.62        11.37 o                         
 -13   5   1          3.46          4.86         9.01 o                         
 -12   5   1          0.76          8.49         9.04 o                         
 -11   5   1         74.67         80.02        14.87 o                         
 -10   5   1         25.57         28.86         7.12 o                         
  -9   5   1         11.01         17.30         5.87 o                         
  -8   5   1        126.63        123.20         8.68 o                         
  -7   5   1        108.06        107.96         6.59 o                         
  -6   5   1         56.27         41.91         4.97 o                         
  -5   5   1        163.21        170.28         5.92 o                         
  -4   5   1        923.89        940.06        12.22 o                         
  -3   5   1        362.89        392.56         7.17 o                         
  -2   5   1        455.16        441.59         9.29 o                         
  -1   5   1       2885.95       2857.72        24.06 o                         
   0   5   1       1646.93       1613.30        13.44 o                         
   1   5   1        478.47        422.96         7.28 o                         
   2   5   1       3977.27       4148.07        26.85 o                         
   3   5   1       1453.57       1496.49        15.77 o                         
   4   5   1        231.87        237.97         8.08 o                         
   5   5   1        244.17        255.57         8.41 o                         
   6   5   1         37.58         47.47         5.02 o                         
   7   5   1        125.02        125.82         8.42 o                         
   8   5   1         16.80         22.12         7.05 o                         
   9   5   1         32.57         26.29         7.90 o                         
  10   5   1         38.00         43.96        11.80 o                         
  11   5   1          8.79         27.16        12.91 o                         
  12   5   1          5.31          5.03         7.12 o                         
  13   5   1          9.67         22.18         9.44 o                         
 -13   6   1          4.42         12.30        12.72 o                         
 -12   6   1          8.24         11.96         9.29 o                         
 -11   6   1         20.96          8.35         8.85 o                         
 -10   6   1          1.36          4.51         5.95 o                         
  -9   6   1         70.61         61.65         7.12 o                         
  -8   6   1        252.93        251.55        11.58 o                         
  -7   6   1          8.20          9.24         3.90 o                         
  -6   6   1        711.46        707.60        15.14 o                         
  -5   6   1       1399.01       1369.64        16.63 o                         
  -4   6   1         49.84         32.27         2.96 o                         
  -3   6   1       1067.65        990.01        13.86 o                         
  -2   6   1       2790.29       2896.94        24.00 o                         
  -1   6   1         56.26         44.98         5.86 o                         
   0   6   1        481.80        454.21         7.21 o                         
   1   6   1         27.96         37.29         2.84 o                         
   2   6   1         58.14         47.78         3.39 o                         
   3   6   1         90.09         92.81         4.15 o                         
   4   6   1       3174.63       3179.66        30.09 o                         
   5   6   1       1043.01       1060.56        16.12 o                         
   6   6   1         49.01         56.22         5.32 o                         
   7   6   1        409.13        422.47        13.64 o                         
   8   6   1        316.53        340.00        13.27 o                         
   9   6   1         13.06         14.63         7.55 o                         
  10   6   1         63.86         58.63         8.93 o                         
  11   6   1          7.32         -1.30         7.76 o                         
  12   6   1          7.91         14.81        12.24 o                         
 -12   7   1          5.51         -7.36         9.76 o                         
 -11   7   1          3.57         -7.70         8.23 o                         
 -10   7   1        116.64        109.00        12.17 o                         
  -9   7   1         10.75         12.88         6.69 o                         
  -8   7   1         37.06         35.99         6.93 o                         
  -7   7   1        190.41        194.48        10.96 o                         
  -6   7   1         23.41         26.35         5.35 o                         
  -5   7   1        132.16        156.85         6.12 o                         
  -4   7   1          6.99          7.64         2.61 o                         
  -3   7   1       1028.26       1045.97        16.48 o                         
  -2   7   1       1953.65       1857.79        20.96 o                         
  -1   7   1        905.42        842.04        10.67 o                         
   0   7   1       5009.84       5068.19        22.06 o                         
   1   7   1       3279.59       3154.62        22.38 o                         
   2   7   1       2728.23       2788.50        22.45 o                         
   3   7   1       2410.44       2361.04        20.43 o                         
   4   7   1        961.03        967.89        15.75 o                         
   5   7   1        137.96        174.73         7.20 o                         
   6   7   1         70.23         81.94         6.84 o                         
   7   7   1          3.43         -0.03         6.08 o                         
   8   7   1          3.12         -2.61         6.05 o                         
   9   7   1         27.32         22.82         6.67 o                         
  10   7   1        125.32        127.09        16.68 o                         
  11   7   1          2.03         -3.57        14.23 o                         
  12   7   1         41.73         39.44        12.56 o                         
 -12   8   1          3.06         -6.58        13.83 o                         
 -11   8   1          8.99         -9.70         9.70 o                         
 -10   8   1          9.45          5.31         8.12 o                         
  -9   8   1          9.65          2.97         7.95 o                         
  -8   8   1        324.76        351.77        14.87 o                         
  -7   8   1        158.34        161.99        14.38 o                         
  -6   8   1        986.07       1005.49        24.93 o                         
  -5   8   1        880.61        868.71        18.45 o                         
  -4   8   1        888.05        870.11        15.00 o                         
  -3   8   1        598.22        557.83        15.59 o                         
  -2   8   1        263.10        246.02        10.29 o                         
  -1   8   1        228.15        195.46         7.45 o                         
   0   8   1          0.81          5.12         2.37 o                         
   1   8   1        663.43        638.64        11.17 o                         
   2   8   1        373.79        358.84         9.35 o                         
   3   8   1        478.30        443.44        15.64 o                         
   4   8   1       1131.17       1108.81        20.59 o                         
   5   8   1        572.70        584.63        18.98 o                         
   6   8   1        555.22        558.14        17.10 o                         
   7   8   1        618.12        673.13        23.17 o                         
   8   8   1        381.39        393.92        19.41 o                         
   9   8   1          7.33         -6.89         8.87 o                         
  10   8   1        100.08         93.52        16.26 o                         
  11   8   1          1.32        -18.11        18.11 o                         
 -11   9   1         16.27        -10.88        15.64 o                         
 -10   9   1         74.74         88.88        19.91 o                         
  -9   9   1         35.04          6.20        10.28 o                         
  -8   9   1         78.62         77.82         8.75 o                         
  -7   9   1         13.80          3.72         6.36 o                         
  -6   9   1         15.15         14.10         6.63 o                         
  -5   9   1         39.69         52.79         7.81 o                         
  -4   9   1        240.92        247.54        11.89 o                         
  -3   9   1        720.94        744.66        20.84 o                         
  -2   9   1       2119.85       2144.09        30.46 o                         
  -1   9   1       2095.42       1981.80        23.82 o                         
   0   9   1       1516.90       1452.83        18.22 o                         
   1   9   1       2614.20       2537.48        27.64 o                         
   2   9   1       1145.55       1113.51        20.19 o                         
   3   9   1         72.92         73.38         6.52 o                         
   4   9   1        676.84        708.80        17.32 o                         
   5   9   1        122.79        146.02         9.24 o                         
   6   9   1         24.33         35.57         5.96 o                         
   7   9   1         26.92         15.55         7.82 o                         
   8   9   1         40.31         32.68        10.14 o                         
   9   9   1         66.31         61.46        10.80 o                         
  10   9   1         29.36         38.66        21.32 o                         
  11   9   1          0.43        -12.37        13.75 o                         
 -10  10   1         13.48          9.22        13.54 o                         
  -9  10   1         12.73         10.93        16.43 o                         
  -8  10   1        497.41        489.03        27.06 o                         
  -7  10   1        288.43        324.60        21.45 o                         
  -6  10   1        211.25        205.43        24.49 o                         
  -5  10   1        826.97        797.28        29.21 o                         
  -4  10   1       1336.96       1305.58        26.85 o                         
  -3  10   1       1301.41       1245.80        21.47 o                         
  -2  10   1        869.33        821.54        21.13 o                         
  -1  10   1        421.67        405.72        10.78 o                         
   0  10   1         28.60         29.74         7.15 o                         
   1  10   1         19.21         25.07         6.13 o                         
   2  10   1        207.09        202.53         9.88 o                         
   3  10   1        841.93        803.38        21.55 o                         
   4  10   1        305.16        313.10        12.77 o                         
   5  10   1       1014.25       1000.73        22.28 o                         
   6  10   1        575.82        603.63        16.59 o                         
   7  10   1        126.66        181.30        14.48 o                         
   8  10   1         69.53         97.84        12.60 o                         
   9  10   1          0.93         14.30         8.60 o                         
  10  10   1         23.91         14.60        14.61 o                         
 -10  11   1          9.79         12.73        21.69 o                         
  -9  11   1        153.40        183.49        20.11 o                         
  -8  11   1         14.22         13.67        10.87 o                         
  -7  11   1          0.72         18.50        10.34 o                         
  -6  11   1         16.45        -11.73        11.73 o                         
  -5  11   1         70.41         87.68        12.87 o                         
  -4  11   1         75.17        105.19         9.62 o                         
  -3  11   1        261.26        276.63        13.32 o                         
  -2  11   1       2345.04       2384.81        45.91 o                         
  -1  11   1       1176.84       1153.14        25.57 o                         
   0  11   1        345.81        345.96        14.17 o                         
   1  11   1       2997.04       2963.04        36.10 o                         
   2  11   1        524.89        512.73        30.14 o                         
   3  11   1         68.30         87.71         7.77 o                         
   4  11   1        706.15        772.81        30.70 o                         
   5  11   1         33.52         59.28         8.55 o                         
   6  11   1         82.46         60.97        13.47 o                         
   7  11   1          7.30          7.96         9.54 o                         
   8  11   1         21.65         34.61        14.31 o                         
   9  11   1         35.28         49.74        11.42 o                         
  -9  12   1          0.42          5.49        14.20 o                         
  -8  12   1         40.38         47.17        20.05 o                         
  -7  12   1        159.29        150.74        19.93 o                         
  -6  12   1        126.40        153.87        16.45 o                         
  -5  12   1        274.13        291.11        15.42 o                         
  -4  12   1        293.55        299.41        19.66 o                         
  -3  12   1        255.92        232.32        22.26 o                         
  -2  12   1         12.02         12.48         7.25 o                         
  -1  12   1         58.86         50.15         8.12 o                         
   0  12   1          0.17         -1.27         6.27 o                         
   1  12   1        169.41        165.75        11.42 o                         
   2  12   1        215.55        202.46        12.82 o                         
   3  12   1        516.64        503.32        19.73 o                         
   4  12   1        221.82        233.42        12.25 o                         
   5  12   1        254.68        280.83        16.24 o                         
   6  12   1        201.14        207.93        15.43 o                         
   7  12   1        172.19        166.84        21.45 o                         
   8  12   1         15.53         25.73         9.88 o                         
   9  12   1         46.03         48.18        11.54 o                         
  -8  13   1         26.04         40.17        13.27 o                         
  -7  13   1         86.29         78.49        23.86 o                         
  -6  13   1          0.35         -5.97        15.84 o                         
  -5  13   1         18.75         21.15         9.58 o                         
  -4  13   1          1.57         -5.86         8.17 o                         
  -3  13   1        317.95        344.69        21.05 o                         
  -2  13   1        159.82        156.30        12.33 o                         
  -1  13   1         77.10         77.23        12.31 o                         
   0  13   1        545.91        534.78        38.15 o                         
   1  13   1       1002.33        957.92        37.09 o                         
   2  13   1        393.47        402.05        17.87 o                         
   3  13   1        169.41        204.24        17.94 o                         
   4  13   1         27.92         22.05         7.94 o                         
   5  13   1         65.88         81.24        10.83 o                         
   6  13   1          0.16          8.58         8.19 o                         
   7  13   1          1.01          6.60        10.03 o                         
   8  13   1          1.29         18.57        16.29 o                         
  -7  14   1        112.58        147.87        34.60 o                         
  -6  14   1         32.29         46.60        12.79 o                         
  -5  14   1         83.61        116.33        15.06 o                         
  -4  14   1        340.43        328.91        33.25 o                         
  -3  14   1         83.13         90.45        10.82 o                         
  -2  14   1         45.08         56.49         9.40 o                         
  -1  14   1        332.25        317.38        21.36 o                         
   0  14   1         25.84         32.79        11.04 o                         
   1  14   1          1.12        -10.45        10.45 o                         
   2  14   1          3.80          3.30         6.99 o                         
   3  14   1        191.78        181.82        16.54 o                         
   4  14   1        105.50         94.16        13.47 o                         
   5  14   1         31.20         19.61         9.91 o                         
   6  14   1         90.46        105.58        13.26 o                         
   7  14   1         77.40        125.38        17.21 o                         
  -5  15   1          1.90         -1.41        12.16 o                         
  -4  15   1          0.62          3.07        12.18 o                         
  -3  15   1        181.73        189.44        14.62 o                         
  -2  15   1         18.87         21.95         8.63 o                         
  -1  15   1        114.78        119.50        15.71 o                         
   0  15   1        246.97        268.69        21.07 o                         
   1  15   1          4.70         -9.47         9.95 o                         
   2  15   1        198.82        227.08        20.12 o                         
   3  15   1         58.19         72.02        11.62 o                         
   4  15   1          2.17         19.72        10.98 o                         
   5  15   1         48.41         62.65        16.04 o                         
  -4  16   1         34.72         52.28        17.52 o                         
  -3  16   1         17.70         21.89        15.26 o                         
  -2  16   1         55.94         78.68        30.15 o                         
  -1  16   1          5.62         10.96        20.17 o                         
   0  16   1         14.56         32.36        12.89 o                         
   1  16   1          4.24          0.79        11.79 o                         
   2  16   1         44.96         48.11        19.58 o                         
   4  16   1         56.41         95.37        20.63 o                         
 -13   0   2         30.43         18.20        17.31 o                         
 -12   0   2         12.37         12.13        16.93 o                         
 -11   0   2        781.08        870.21        52.58 o                         
 -10   0   2         88.02        101.90        21.31 o                         
  -9   0   2         11.03         -3.74        16.52 o                         
  -8   0   2        575.97        545.62        38.31 o                         
  -7   0   2        147.19        141.05         9.10 o                         
  -6   0   2        214.44        210.18         9.23 o                         
  -5   0   2        369.92        381.71        11.44 o                         
  -4   0   2       1926.60       2053.82        23.41 o                         
  -3   0   2       1915.56       2021.29        21.01 o                         
  -2   0   2        349.14        337.56         7.77 o                         
  -1   0   2      10775.98      10555.47       397.36 o                         
   0   0   2       7606.08       7988.03        41.10 o                         
   1   0   2       6006.18       6616.87        51.93 o                         
   2   0   2      71717.41      72516.62       297.96 o                         
   3   0   2        326.50        288.40        13.82 o                         
   4   0   2         15.61         15.66         7.78 o                         
   5   0   2        785.90        792.03        26.41 o                         
   6   0   2          0.18         -4.73         7.23 o                         
   7   0   2        362.02        345.41        22.19 o                         
   8   0   2         99.59         90.07        11.48 o                         
   9   0   2         15.87         11.03        14.07 o                         
  10   0   2        193.98        228.19        30.20 o                         
  11   0   2         17.52         37.01        12.31 o                         
  12   0   2          7.66         23.58        12.61 o                         
  13   0   2         10.25         48.45        13.99 o                         
 -13   1   2          0.06          1.33        14.48 o                         
 -12   1   2         42.87         48.31        13.23 o                         
 -11   1   2         17.56         21.28        11.47 o                         
 -10   1   2        256.17        226.75        20.00 o                         
  -9   1   2        146.19        127.88        15.39 o                         
  -8   1   2        224.34        223.08        11.93 o                         
  -7   1   2       1196.78       1152.24        20.93 o                         
  -6   1   2       5758.50       5804.29        62.91 o                         
  -5   1   2        829.75        692.57        11.18 o                         
  -4   1   2       9986.73      10094.81        45.35 o                         
  -3   1   2       4477.88       4219.92        30.82 o                         
  -2   1   2       1298.86       1139.32         9.15 o                         
  -1   1   2        222.98        358.24         8.77 o                         
   0   1   2         46.34         69.06         4.66 o                         
   1   1   2         88.46        116.81         5.26 o                         
   2   1   2       4998.84       5229.71        58.94 o                         
   3   1   2       2433.75       2349.65        28.58 o                         
   4   1   2       5669.41       5837.66        87.93 o                         
   5   1   2       2386.31       2361.62        31.94 o                         
   6   1   2       1916.76       1902.64        34.00 o                         
   7   1   2        690.31        673.32        20.21 o                         
   8   1   2        627.84        657.73        18.65 o                         
   9   1   2         27.62         35.86        16.37 o                         
  10   1   2         70.90         78.18        13.86 o                         
  11   1   2          3.59         14.18         8.04 o                         
  12   1   2          5.60         29.16         9.44 o                         
  13   1   2         27.44         30.08         8.27 o                         
 -13   2   2          9.13          3.76        11.96 o                         
 -12   2   2          0.87         11.23        11.34 o                         
 -11   2   2        110.67         93.48        15.29 o                         
 -10   2   2         19.81         24.93        15.03 o                         
  -9   2   2        518.87        510.22        18.37 o                         
  -8   2   2        135.26        140.67        11.99 o                         
  -7   2   2        266.77        245.99        11.57 o                         
  -6   2   2          8.20         17.67         2.67 o                         
  -5   2   2       1455.96       1544.79        17.11 o                         
  -4   2   2        931.27        953.73        10.23 o                         
  -3   2   2       4270.37       4157.74        22.83 o                         
  -2   2   2      16113.71      17088.12        97.64 o                         
  -1   2   2      25296.77      26636.69        95.29 o                         
   0   2   2      26424.91      26986.50       155.13 o                         
   1   2   2        636.09        543.13         9.41 o                         
   2   2   2      21972.15      22175.89        68.62 o                         
   3   2   2       1658.78       1635.00        17.91 o                         
   4   2   2       1009.93       1008.19        17.85 o                         
   5   2   2        352.37        339.51        10.52 o                         
   6   2   2        291.00        342.38        12.80 o                         
   7   2   2        189.37        145.15        10.41 o                         
   8   2   2        301.95        276.66        12.43 o                         
   9   2   2          6.62          4.41         6.37 o                         
  10   2   2         89.07         95.61        15.18 o                         
  11   2   2         96.51        114.92        14.36 o                         
  12   2   2         17.48         12.93         8.47 o                         
  13   2   2         32.74         53.54        11.37 o                         
 -13   3   2          1.18         -2.02        10.06 o                         
 -12   3   2          4.47          5.89         9.30 o                         
 -11   3   2          7.60         -5.90        10.41 o                         
 -10   3   2          0.27         -6.70         6.70 o                         
  -9   3   2          1.79         -0.67         9.47 o                         
  -8   3   2        385.72        372.45        13.16 o                         
  -7   3   2        597.96        574.38        14.50 o                         
  -6   3   2       3260.52       3205.47        31.01 o                         
  -5   3   2        341.97        277.91         6.86 o                         
  -4   3   2       2036.68       1807.98        19.95 o                         
  -3   3   2      10173.68      10058.16        39.20 o                         
  -2   3   2       3238.09       3451.58        14.77 o                         
  -1   3   2       8544.61       8470.84        40.55 o                         
   0   3   2       1084.62        989.33        10.56 o                         
   1   3   2          2.18          3.20         1.64 o                         
   2   3   2       1294.30       1335.52        17.04 o                         
   3   3   2        894.36        877.31        12.89 o                         
   4   3   2       1479.22       1407.36        25.56 o                         
   5   3   2       3690.91       3623.12        33.25 o                         
   6   3   2       1020.93        988.64        18.86 o                         
   7   3   2       1254.82       1296.00        24.85 o                         
   8   3   2        763.02        806.96        23.35 o                         
   9   3   2          9.40         20.09         7.24 o                         
  10   3   2         51.21         49.49        10.03 o                         
  11   3   2          2.60         19.00         7.19 o                         
  12   3   2         11.90         29.93         9.73 o                         
  13   3   2         12.18          4.42        13.50 o                         
 -13   4   2          2.30         15.67        16.30 o                         
 -12   4   2         19.72         17.12        13.15 o                         
 -11   4   2         13.43         10.14         9.86 o                         
 -10   4   2          3.13         -0.07         6.26 o                         
  -9   4   2        909.84        834.74        38.33 o                         
  -8   4   2         23.24         24.92         5.05 o                         
  -7   4   2        670.24        649.51        15.46 o                         
  -6   4   2        239.88        240.07         8.67 o                         
  -5   4   2        145.17        145.00         5.52 o                         
  -4   4   2         10.71         14.31         1.97 o                         
  -3   4   2         48.09         67.79         2.54 o                         
  -2   4   2       2099.70       2201.18        12.64 o                         
  -1   4   2       1742.24       1615.99        10.91 o                         
   0   4   2       4277.09       4222.36        26.37 o                         
   1   4   2      10483.45      10812.06        35.08 o                         
   2   4   2       4502.85       4445.79        32.00 o                         
   3   4   2       1100.58       1061.29        18.20 o                         
   4   4   2       1938.96       1970.54        21.25 o                         
   5   4   2         21.28         24.71         4.27 o                         
   6   4   2        171.69        213.92         9.25 o                         
   7   4   2         16.21         15.41         5.97 o                         
   8   4   2        422.73        376.67        17.97 o                         
   9   4   2        239.75        225.57        15.08 o                         
  10   4   2         87.51         76.45        12.10 o                         
  11   4   2        155.93        151.15        11.48 o                         
  12   4   2          1.77          9.92         9.45 o                         
 -13   5   2          2.86          6.78        10.76 o                         
 -12   5   2          0.03         -3.53        10.43 o                         
 -11   5   2          3.54          1.95        12.32 o                         
 -10   5   2         51.73         33.17         6.64 o                         
  -9   5   2         42.32         22.64         5.95 o                         
  -8   5   2        363.95        364.14        13.10 o                         
  -7   5   2        257.37        258.03        10.27 o                         
  -6   5   2        756.17        791.25        15.40 o                         
  -5   5   2       2228.03       2139.29        25.58 o                         
  -4   5   2       2650.06       2589.05        24.77 o                         
  -3   5   2       1200.49       1227.10        10.75 o                         
  -2   5   2         12.18         20.41         1.73 o                         
  -1   5   2       3384.37       3443.25        14.93 o                         
   0   5   2       1007.73       1056.38        10.27 o                         
   1   5   2          7.09         11.66         2.18 o                         
   2   5   2       2366.77       2377.16        20.62 o                         
   3   5   2       3920.33       3903.85        27.53 o                         
   4   5   2        227.30        206.41         7.48 o                         
   5   5   2       3267.51       3273.74        35.62 o                         
   6   5   2        322.88        294.41        12.13 o                         
   7   5   2        478.15        439.54        15.55 o                         
   8   5   2        626.63        626.22        20.86 o                         
   9   5   2         74.79         89.23         8.63 o                         
  10   5   2         18.74         19.03         9.03 o                         
  11   5   2         33.04         32.40         9.40 o                         
  12   5   2          9.57         -1.04         9.34 o                         
 -13   6   2         14.65         22.41        17.77 o                         
 -12   6   2          7.63         -3.81        17.18 o                         
 -11   6   2          5.65        -11.11        11.11 o                         
 -10   6   2         38.27         19.53         6.61 o                         
  -9   6   2        422.20        422.11        17.21 o                         
  -8   6   2         39.14         42.03         5.95 o                         
  -7   6   2        532.92        519.57        13.93 o                         
  -6   6   2          0.95          0.88         3.35 o                         
  -5   6   2         32.88         24.50         3.28 o                         
  -4   6   2        387.22        403.69         8.24 o                         
  -3   6   2       1132.63       1123.03        11.83 o                         
  -2   6   2       2082.34       2192.52        13.45 o                         
  -1   6   2       2019.09       1906.10        12.22 o                         
   0   6   2       3928.25       3924.94        20.98 o                         
   1   6   2       3287.55       3140.26        25.75 o                         
   2   6   2       1311.62       1247.47        16.42 o                         
   3   6   2        791.86        762.70        12.79 o                         
   4   6   2       1494.62       1536.84        21.33 o                         
   5   6   2         35.93         42.96         5.36 o                         
   6   6   2         10.69          5.92         4.41 o                         
   7   6   2         14.05          2.11         6.10 o                         
   8   6   2          9.29         -7.13         7.35 o                         
   9   6   2         41.73         41.82         8.19 o                         
  10   6   2          2.31         -5.64         7.87 o                         
  11   6   2         59.79         74.88        15.92 o                         
  12   6   2          0.40         -1.54         8.05 o                         
 -12   7   2          0.09         -9.15         9.15 o                         
 -11   7   2          3.01         -6.18         7.63 o                         
 -10   7   2         14.38          7.78         7.04 o                         
  -9   7   2          0.31         -3.86         6.96 o                         
  -8   7   2        615.62        595.76        18.54 o                         
  -7   7   2         10.20          9.47         5.12 o                         
  -6   7   2        248.55        240.23        10.64 o                         
  -5   7   2        353.20        320.10        10.94 o                         
  -4   7   2       1079.93       1098.72        18.23 o                         
  -3   7   2       1024.63       1042.81        17.64 o                         
  -2   7   2         52.06         78.30         4.86 o                         
  -1   7   2       1725.41       1754.60        17.81 o                         
   0   7   2        160.01        187.32         5.80 o                         
   1   7   2        290.45        301.95         8.04 o                         
   2   7   2          6.50          7.45         2.52 o                         
   3   7   2        245.23        214.84         9.39 o                         
   4   7   2        554.33        512.68        14.64 o                         
   5   7   2       1486.17       1458.47        25.60 o                         
   6   7   2        235.12        212.46        11.46 o                         
   7   7   2         85.01         80.08         8.62 o                         
   8   7   2          1.79          6.56         6.70 o                         
   9   7   2          0.37          5.84         6.99 o                         
  10   7   2         46.81         36.34         9.62 o                         
  11   7   2         43.03         27.23        10.52 o                         
  12   7   2         19.83         45.90        19.08 o                         
 -12   8   2          2.51        -13.66        13.66 o                         
 -11   8   2          3.92         -0.07         9.68 o                         
 -10   8   2         24.23         15.12         8.42 o                         
  -9   8   2         80.42         76.00        10.91 o                         
  -8   8   2         80.90         79.44        10.46 o                         
  -7   8   2         56.49         78.30         9.63 o                         
  -6   8   2          7.94          4.58         5.50 o                         
  -5   8   2          0.95          7.09         7.16 o                         
  -4   8   2         65.94         71.92         7.39 o                         
  -3   8   2       1035.23       1028.49        18.63 o                         
  -2   8   2        764.00        767.43        16.52 o                         
  -1   8   2         53.53         36.31         3.65 o                         
   0   8   2       1783.95       1731.52        17.58 o                         
   1   8   2        102.10         87.72         5.13 o                         
   2   8   2         61.38         58.35         4.58 o                         
   3   8   2          2.12          5.85         4.24 o                         
   4   8   2        424.84        435.13        12.56 o                         
   5   8   2        311.08        307.68        12.95 o                         
   6   8   2        228.21        210.68        13.88 o                         
   7   8   2        118.65        102.72         9.20 o                         
   8   8   2         65.97         55.14        10.12 o                         
   9   8   2         62.03         66.30        12.97 o                         
  10   8   2          4.25          2.97        11.64 o                         
  11   8   2         20.17         14.49        12.62 o                         
 -12   9   2         10.16        -21.10        21.10 o                         
 -11   9   2          5.47         -5.77        10.64 o                         
 -10   9   2         21.18         20.70         9.24 o                         
  -9   9   2          3.48         -7.50        10.93 o                         
  -8   9   2        185.30        196.13        16.34 o                         
  -7   9   2        115.54         84.15         9.97 o                         
  -6   9   2        209.74        202.03        12.64 o                         
  -5   9   2        301.19        291.70        13.86 o                         
  -4   9   2        293.97        285.42        11.21 o                         
  -3   9   2         80.38         84.04         6.95 o                         
  -2   9   2         28.64         25.88         4.94 o                         
  -1   9   2          1.82          6.02         2.95 o                         
   0   9   2          0.06         -3.15         3.15 o                         
   1   9   2        289.94        279.39         9.03 o                         
   2   9   2        574.77        561.66        12.80 o                         
   3   9   2         17.69         10.96         4.56 o                         
   4   9   2        261.69        252.05        10.24 o                         
   5   9   2        152.94        133.29         8.51 o                         
   6   9   2          1.43         11.51         6.13 o                         
   7   9   2          0.50          1.47         8.32 o                         
   8   9   2          9.20          4.16         7.77 o                         
   9   9   2          6.25          6.47         8.69 o                         
  10   9   2         14.85         29.17        12.00 o                         
  11   9   2         43.95         38.32        18.29 o                         
 -11  10   2         19.32         25.39        19.75 o                         
 -10  10   2          0.49         -8.57        14.18 o                         
  -9  10   2         31.56         36.33         9.32 o                         
  -8  10   2         28.79         30.53         8.61 o                         
  -7  10   2          3.31          0.13         6.81 o                         
  -6  10   2         53.47         42.56         7.99 o                         
  -5  10   2          6.01          6.93         5.70 o                         
  -4  10   2         46.80         51.38         7.25 o                         
  -3  10   2         47.31         49.30         6.00 o                         
  -2  10   2          7.95         14.25         5.23 o                         
  -1  10   2          9.02          9.18         3.89 o                         
   0  10   2        479.24        477.78        12.00 o                         
   1  10   2          1.00          0.70         3.50 o                         
   2  10   2        630.80        630.63        16.60 o                         
   3  10   2        402.87        403.58        13.89 o                         
   4  10   2        148.89        156.77         9.73 o                         
   5  10   2          7.51          8.47         4.96 o                         
   6  10   2         76.71         73.75         7.27 o                         
   7  10   2          4.83         18.40         8.65 o                         
   8  10   2          2.88          1.10         8.01 o                         
   9  10   2         24.05         23.31        10.10 o                         
  10  10   2          8.91         10.73         9.24 o                         
 -10  11   2          3.65          2.66        18.91 o                         
  -9  11   2          0.72         33.51        14.38 o                         
  -8  11   2         20.28         21.89        11.63 o                         
  -7  11   2          1.05          7.78        10.50 o                         
  -6  11   2         13.96         21.88        12.97 o                         
  -5  11   2         16.46          7.86         5.26 o                         
  -4  11   2         62.45         65.25         6.80 o                         
  -3  11   2        113.30        100.50         7.65 o                         
  -2  11   2        193.62        182.75        10.95 o                         
  -1  11   2         65.57         64.34         6.47 o                         
   0  11   2         59.72         46.36         7.54 o                         
   1  11   2          4.83         -1.21         4.83 o                         
   2  11   2        132.86        131.95         8.96 o                         
   3  11   2         70.60         58.29         6.98 o                         
   4  11   2         13.18          9.24         5.07 o                         
   5  11   2         12.63         18.75         5.65 o                         
   6  11   2        158.01        151.91        10.00 o                         
   7  11   2          1.20         -6.42         7.52 o                         
   8  11   2         12.86         28.26        10.07 o                         
   9  11   2          0.25         -2.36        12.65 o                         
  10  11   2          0.87         22.51        16.06 o                         
  -9  12   2          6.30         26.73        13.92 o                         
  -8  12   2         31.69         32.47        17.80 o                         
  -7  12   2          0.41         -9.86         9.86 o                         
  -6  12   2          0.07          6.07         9.44 o                         
  -5  12   2         12.10          7.12         6.77 o                         
  -4  12   2         64.18         55.09         8.38 o                         
  -3  12   2          3.20          1.73         5.86 o                         
  -2  12   2         46.93         42.42         7.64 o                         
  -1  12   2          5.17          7.80         7.71 o                         
   0  12   2        306.78        310.03        15.88 o                         
   1  12   2        311.08        286.97        12.74 o                         
   2  12   2        151.18        150.82        11.51 o                         
   3  12   2        168.73        163.19        10.45 o                         
   4  12   2          4.27          3.34         5.99 o                         
   5  12   2          0.70          4.96         7.74 o                         
   6  12   2          8.27          4.87         6.68 o                         
   7  12   2         38.13         19.53        10.63 o                         
   8  12   2          9.87         17.04        17.18 o                         
   9  12   2          0.27        -14.34        14.34 o                         
  -8  13   2         47.26         80.01        15.93 o                         
  -7  13   2          7.99          5.54         8.78 o                         
  -6  13   2          0.82          5.48         7.97 o                         
  -5  13   2         87.29         77.76        13.85 o                         
  -4  13   2         26.96         19.10         9.53 o                         
  -3  13   2         10.97          7.90         9.83 o                         
  -2  13   2          4.50          1.83         6.67 o                         
  -1  13   2         31.01         30.50         9.62 o                         
   0  13   2         68.02         64.93        11.72 o                         
   1  13   2          1.38         -0.66         7.63 o                         
   2  13   2          4.35          6.16         5.91 o                         
   3  13   2         22.04         22.38         7.60 o                         
   4  13   2          1.06          5.49         6.48 o                         
   5  13   2         51.17         55.06         7.79 o                         
   6  13   2          4.57          3.04         6.96 o                         
   7  13   2          6.68         14.36         9.29 o                         
  -6  14   2          1.20         11.21        10.99 o                         
  -5  14   2          0.84         -2.48        17.91 o                         
  -4  14   2         19.38         35.97        11.50 o                         
  -3  14   2          0.97         -0.74         9.29 o                         
  -2  14   2          0.58          3.15        24.96 o                         
  -1  14   2        104.21         70.22        12.17 o                         
   0  14   2          3.94          3.63         9.50 o                         
   1  14   2         83.05         61.64        12.33 o                         
   2  14   2          2.49         13.85         8.55 o                         
   3  14   2         28.83         41.14         8.26 o                         
   4  14   2         17.04         23.19         8.48 o                         
   5  14   2         65.61         76.05         9.98 o                         
   6  14   2          3.30         10.27        10.02 o                         
  -5  15   2          3.92          1.02        12.30 o                         
  -4  15   2         48.54         65.03        10.61 o                         
  -3  15   2          1.68         15.62        10.67 o                         
  -2  15   2         39.42         24.66        11.49 o                         
  -1  15   2         46.14         19.97        11.63 o                         
   0  15   2         32.95         29.26        11.63 o                         
   1  15   2         37.70         23.36         9.96 o                         
   2  15   2          6.80         15.50        10.48 o                         
   3  15   2          2.40         -0.97        15.34 o                         
   4  15   2          3.52         12.20        12.25 o                         
   5  15   2          6.71         -6.46        13.64 o                         
  -3  16   2         18.79         34.32        18.39 o                         
  -2  16   2          0.56         -3.95        15.21 o                         
  -1  16   2          2.33          8.09        10.91 o                         
   0  16   2        119.83        119.15        15.97 o                         
   1  16   2         59.88         56.74        13.62 o                         
   2  16   2         14.30         -0.07        13.87 o                         
 -13   1   3          0.02          3.64        24.77 o                         
 -12   1   3          5.98        -11.37        12.72 o                         
 -11   1   3          7.24          4.15        11.29 o                         
 -10   1   3        181.53        145.78        16.95 o                         
  -9   1   3         52.37         55.47         9.68 o                         
  -8   1   3         93.07        112.72        10.81 o                         
  -7   1   3         13.22         15.74         4.27 o                         
  -6   1   3        328.18        330.06         8.92 o                         
  -5   1   3         28.91         17.57         2.23 o                         
  -4   1   3         89.61         73.12         3.17 o                         
  -3   1   3       1022.62       1035.84         8.15 o                         
  -2   1   3       1287.78       1409.10         9.67 o                         
  -1   1   3        469.45        487.09         6.68 o                         
   0   1   3       1363.16       1565.19        20.83 o                         
   1   1   3        651.67        774.33        15.20 o                         
   2   1   3        251.60        218.42         8.95 o                         
   3   1   3         13.47         11.09         3.25 o                         
   4   1   3       1610.70       1656.41        25.04 o                         
   5   1   3        285.60        251.14        15.35 o                         
   6   1   3          1.94          1.51         6.05 o                         
   7   1   3         70.42         80.23         8.98 o                         
   8   1   3         38.98         34.78         7.75 o                         
   9   1   3         10.42         15.08         7.54 o                         
  10   1   3          2.76          9.65        10.78 o                         
  11   1   3         10.42         11.83        11.97 o                         
  12   1   3          0.51          6.02        11.90 o                         
 -13   2   3          6.24         -1.52        14.34 o                         
 -12   2   3         11.95         -2.39        20.20 o                         
 -11   2   3          4.17          3.57        10.49 o                         
 -10   2   3        255.35        239.89        17.32 o                         
  -9   2   3         24.05         11.60        11.48 o                         
  -8   2   3         17.75         15.09         6.94 o                         
  -7   2   3       1831.57       1862.42        33.03 o                         
  -6   2   3         17.90         21.60         3.48 o                         
  -5   2   3         69.63         73.07         3.48 o                         
  -4   2   3       1453.73       1459.80        11.56 o                         
  -3   2   3        878.06        956.34         7.84 o                         
  -2   2   3         59.52         82.17         2.18 o                         
  -1   2   3        715.30        743.62         7.52 o                         
   0   2   3        528.21        596.97        14.22 o                         
   1   2   3        848.96        851.82        16.35 o                         
   2   2   3        187.92        202.29         6.72 o                         
   3   2   3       1547.65       1614.80        19.71 o                         
   4   2   3         78.66         82.43         5.43 o                         
   5   2   3         12.94          9.94         5.17 o                         
   6   2   3        458.73        471.44        17.85 o                         
   7   2   3          2.39          0.85         5.58 o                         
   8   2   3         16.13         23.34         7.43 o                         
   9   2   3        169.13        147.17        16.10 o                         
  10   2   3          0.45          4.33        10.59 o                         
  11   2   3         38.97         31.79        12.50 o                         
  12   2   3          2.67         -6.19        11.90 o                         
 -13   3   3          0.37          5.78        12.40 o                         
 -12   3   3         95.42         90.45        14.76 o                         
 -11   3   3        143.92        134.42        14.46 o                         
 -10   3   3         42.26         32.03        17.71 o                         
  -9   3   3        213.63        228.32        20.07 o                         
  -8   3   3         46.02         47.66         5.75 o                         
  -7   3   3         19.45         12.64         4.38 o                         
  -6   3   3          5.04          2.62         3.79 o                         
  -5   3   3          9.94          7.35         2.37 o                         
  -4   3   3         28.71         20.94         1.99 o                         
  -3   3   3        742.84        769.09         7.58 o                         
  -2   3   3        547.51        564.28         6.07 o                         
  -1   3   3         55.20         80.07         2.57 o                         
   0   3   3         56.45         81.87         3.49 o                         
   1   3   3       1180.11       1197.76        13.76 o                         
   2   3   3       1979.10       2110.71        22.26 o                         
   3   3   3        571.30        579.24        12.05 o                         
   4   3   3         74.32         75.69         5.58 o                         
   5   3   3        664.48        694.25        16.02 o                         
   6   3   3          2.52          1.84         4.90 o                         
   7   3   3         17.58         12.38         6.47 o                         
   8   3   3         37.16         38.44         7.70 o                         
   9   3   3          5.01          1.39        13.79 o                         
  10   3   3         40.12         44.51        12.32 o                         
  11   3   3          7.34         -0.63        11.84 o                         
  12   3   3          0.11         -5.30        16.54 o                         
 -13   4   3          3.19         -6.40        11.81 o                         
 -12   4   3          6.29         -1.91        10.75 o                         
 -11   4   3          0.04        -14.80        19.38 o                         
 -10   4   3          3.16         -1.33         9.02 o                         
  -9   4   3          3.25         -2.36         5.36 o                         
  -8   4   3         42.71         36.61         7.11 o                         
  -7   4   3         72.18         79.72         7.01 o                         
  -6   4   3        104.57        111.40         6.35 o                         
  -5   4   3        491.63        460.73        11.19 o                         
  -4   4   3        268.99        250.14         5.38 o                         
  -3   4   3       4030.67       4113.10        22.54 o                         
  -2   4   3        558.60        491.63         6.71 o                         
  -1   4   3       1238.32       1378.01         9.43 o                         
   0   4   3       2451.31       2526.32        20.11 o                         
   1   4   3        775.39        842.43        12.28 o                         
   2   4   3       1761.64       1847.38        21.67 o                         
   3   4   3         17.19         17.06         3.32 o                         
   4   4   3         67.20         69.12         5.54 o                         
   5   4   3        464.20        496.49        13.78 o                         
   6   4   3         58.86         64.12         6.73 o                         
   7   4   3         71.51         72.10         7.70 o                         
   8   4   3         12.20         14.04         8.13 o                         
   9   4   3         28.02         50.90        11.62 o                         
  10   4   3          9.79          4.08         8.26 o                         
  11   4   3         14.41         10.71        21.49 o                         
  12   4   3         18.00         16.18        15.82 o                         
 -13   5   3          9.40        -12.40        12.89 o                         
 -12   5   3         21.16         14.31         9.62 o                         
 -11   5   3         11.72         -1.26         8.91 o                         
 -10   5   3         19.31          6.78         7.47 o                         
  -9   5   3        247.28        254.05        11.97 o                         
  -8   5   3        131.75        132.99         8.30 o                         
  -7   5   3         34.61         21.87         4.51 o                         
  -6   5   3         24.37         16.98         3.51 o                         
  -5   5   3          3.84          1.16         2.35 o                         
  -4   5   3         18.97         17.96         2.19 o                         
  -3   5   3        318.86        297.84         5.99 o                         
  -2   5   3       3822.62       3798.99        19.93 o                         
  -1   5   3       3619.45       3823.84        17.46 o                         
   0   5   3       2371.99       2346.91        16.78 o                         
   1   5   3       4717.97       4663.73        25.57 o                         
   2   5   3       1986.92       1986.79        20.15 o                         
   3   5   3        119.92        111.39         6.13 o                         
   4   5   3       1161.03       1184.26        19.80 o                         
   5   5   3        471.00        495.52        15.23 o                         
   6   5   3          9.38         16.42         6.38 o                         
   7   5   3          4.04          2.50         5.63 o                         
   8   5   3         64.34         51.95         7.97 o                         
   9   5   3         34.54         35.96         9.27 o                         
  10   5   3          5.23         26.96        11.17 o                         
  11   5   3         12.69         25.25         8.25 o                         
  12   5   3         19.35         30.43        20.24 o                         
 -12   6   3          0.22         -5.07        15.32 o                         
 -11   6   3          1.88        -11.29        11.29 o                         
 -10   6   3          1.21         -7.19         7.19 o                         
  -9   6   3         76.97         78.33         8.64 o                         
  -8   6   3        137.95        140.49         8.71 o                         
  -7   6   3        548.82        529.89        13.88 o                         
  -6   6   3       1149.98       1096.53        18.21 o                         
  -5   6   3         78.17         77.37         4.81 o                         
  -4   6   3       1074.90       1024.25        10.62 o                         
  -3   6   3       2574.07       2576.37        21.14 o                         
  -2   6   3       1089.89       1086.63        14.43 o                         
  -1   6   3        464.78        414.51         6.44 o                         
   0   6   3        184.75        161.85         4.50 o                         
   1   6   3        145.11        164.70         5.15 o                         
   2   6   3        298.69        337.78         7.96 o                         
   3   6   3        575.11        580.23        11.62 o                         
   4   6   3        376.19        415.46        12.18 o                         
   5   6   3        524.94        563.66        17.03 o                         
   6   6   3       1885.02       1909.57        31.47 o                         
   7   6   3        811.00        832.96        20.27 o                         
   8   6   3        118.47        123.46        10.79 o                         
   9   6   3         58.15         70.75         9.09 o                         
  10   6   3         48.18         47.46         8.54 o                         
  11   6   3          2.81          9.39        23.84 o                         
  12   6   3          5.25         14.30        17.66 o                         
 -12   7   3          7.81        -10.41        13.51 o                         
 -11   7   3         23.20         14.76         8.08 o                         
 -10   7   3         71.29         59.67         9.25 o                         
  -9   7   3         20.36         19.70         6.69 o                         
  -8   7   3        541.35        527.65        17.52 o                         
  -7   7   3         14.57         13.84         5.19 o                         
  -6   7   3         13.24          4.93         5.04 o                         
  -5   7   3        446.36        427.37        12.87 o                         
  -4   7   3         29.29         33.11         3.37 o                         
  -3   7   3        766.12        779.39        12.63 o                         
  -2   7   3         16.72         18.63         3.03 o                         
  -1   7   3       1874.51       1839.59        16.47 o                         
   0   7   3       2795.28       2693.44        24.50 o                         
   1   7   3        535.58        497.61         9.28 o                         
   2   7   3       2476.97       2386.47        22.83 o                         
   3   7   3        885.94        883.62        15.40 o                         
   4   7   3        406.86        411.38        12.39 o                         
   5   7   3        407.36        416.23        17.84 o                         
   6   7   3         95.67        111.20         8.25 o                         
   7   7   3         10.88         18.10         5.95 o                         
   8   7   3          6.15          1.22         9.67 o                         
   9   7   3         29.01         26.01        17.26 o                         
  10   7   3         10.35         15.17         7.73 o                         
  11   7   3          0.59         -2.54        21.57 o                         
  12   7   3         16.33         16.78        16.18 o                         
 -12   8   3          0.01          5.63        11.17 o                         
 -11   8   3          0.11         -2.92         7.59 o                         
 -10   8   3          4.06          3.35         6.44 o                         
  -9   8   3         66.90         54.58         8.40 o                         
  -8   8   3         31.89         29.88         7.52 o                         
  -7   8   3         63.25         96.73         8.23 o                         
  -6   8   3        892.07        859.40        23.53 o                         
  -5   8   3        463.44        441.50        14.15 o                         
  -4   8   3       1899.07       1866.22        26.93 o                         
  -3   8   3       1349.98       1338.53        19.87 o                         
  -2   8   3        432.21        403.45        12.35 o                         
  -1   8   3        568.33        520.68        13.33 o                         
   0   8   3        120.29        108.53         5.36 o                         
   1   8   3          1.13          1.52         3.23 o                         
   2   8   3          4.87          9.12         3.10 o                         
   3   8   3        986.66        972.44        18.29 o                         
   4   8   3        761.05        734.13        18.86 o                         
   5   8   3        122.26        136.93         9.88 o                         
   6   8   3        356.60        367.43        16.95 o                         
   7   8   3        169.93        187.39        12.06 o                         
   8   8   3         43.71         45.43        15.31 o                         
   9   8   3         52.23         58.89        14.60 o                         
  10   8   3         68.86         70.92        12.36 o                         
  11   8   3         15.55        -22.76        22.76 o                         
 -11   9   3          0.36         -2.34         9.46 o                         
 -10   9   3         36.94         41.73         9.90 o                         
  -9   9   3          6.93         22.34         8.22 o                         
  -8   9   3          5.11         12.46         7.15 o                         
  -7   9   3         34.47         46.84         8.93 o                         
  -6   9   3         21.57         12.45         6.54 o                         
  -5   9   3        120.50        130.49         8.67 o                         
  -4   9   3        277.20        272.32        12.34 o                         
  -3   9   3        734.49        750.91        15.93 o                         
  -2   9   3       1302.87       1245.27        22.28 o                         
  -1   9   3        563.13        559.13        14.78 o                         
   0   9   3       1621.10       1618.48        22.09 o                         
   1   9   3       2290.43       2221.21        25.44 o                         
   2   9   3        569.38        528.99        12.19 o                         
   3   9   3       1426.31       1457.00        23.00 o                         
   4   9   3        568.23        593.48        15.82 o                         
   5   9   3         95.54         75.02         8.05 o                         
   6   9   3        109.54        111.31        11.31 o                         
   7   9   3         13.06          8.90         6.41 o                         
   8   9   3         26.27         18.16         9.25 o                         
   9   9   3          8.02         16.09        13.58 o                         
  10   9   3         19.03         14.53         9.63 o                         
 -11  10   3          5.30         -0.63        12.58 o                         
 -10  10   3          0.08         12.68        10.82 o                         
  -9  10   3         36.34         55.21        10.83 o                         
  -8  10   3        102.90        114.08        12.20 o                         
  -7  10   3          2.76          3.12         7.36 o                         
  -6  10   3        572.16        581.42        18.01 o                         
  -5  10   3        519.83        524.78        16.53 o                         
  -4  10   3          8.63          8.56         4.97 o                         
  -3  10   3        209.89        211.18        10.32 o                         
  -2  10   3        257.49        230.26        18.93 o                         
  -1  10   3         10.18         10.17         4.59 o                         
   0  10   3         48.83         41.86         5.85 o                         
   1  10   3         11.06          8.16         3.68 o                         
   2  10   3        176.06        202.35         9.36 o                         
   3  10   3        117.81        132.26         8.23 o                         
   4  10   3        246.87        265.68        11.45 o                         
   5  10   3        481.46        484.82        15.50 o                         
   6  10   3         69.45         76.82         7.89 o                         
   7  10   3        200.88        221.67        13.97 o                         
   8  10   3        126.22        149.23        18.66 o                         
   9  10   3         15.40         12.64        15.43 o                         
  10  10   3         37.53         30.27        12.08 o                         
 -10  11   3         30.12         21.95        22.19 o                         
  -9  11   3         56.34         85.52        13.29 o                         
  -8  11   3          2.05         23.56         8.29 o                         
  -7  11   3        110.85        110.34         9.78 o                         
  -6  11   3          9.30         17.51         6.66 o                         
  -5  11   3         74.08         74.40         7.53 o                         
  -4  11   3         26.37         35.28         6.01 o                         
  -3  11   3        100.29        118.13         8.63 o                         
  -2  11   3        302.96        296.33        12.46 o                         
  -1  11   3        396.31        378.24        13.67 o                         
   0  11   3        887.56        866.41        19.97 o                         
   1  11   3        938.39        940.93        18.92 o                         
   2  11   3         58.07         66.64         7.00 o                         
   3  11   3        585.15        568.28        16.00 o                         
   4  11   3        286.65        283.66        12.27 o                         
   5  11   3          7.72         14.18         5.49 o                         
   6  11   3         35.25         43.23         6.89 o                         
   7  11   3         13.11         21.82         6.22 o                         
   8  11   3         33.90         37.76         8.61 o                         
   9  11   3         10.60         10.42         9.20 o                         
  -9  12   3         25.61         25.32        13.01 o                         
  -8  12   3         62.47         91.11        13.56 o                         
  -7  12   3         79.72        110.81        11.98 o                         
  -6  12   3        127.57        126.91         9.96 o                         
  -5  12   3        519.53        534.13        17.94 o                         
  -4  12   3        392.54        380.10        14.85 o                         
  -3  12   3        229.69        241.26        11.90 o                         
  -2  12   3        556.62        510.39        18.70 o                         
  -1  12   3        297.70        284.81        15.32 o                         
   0  12   3        140.96        131.63        15.30 o                         
   1  12   3          5.89         -4.88         6.86 o                         
   2  12   3         52.50         54.22         8.88 o                         
   3  12   3        329.29        337.68        13.29 o                         
   4  12   3         82.00         91.51         8.28 o                         
   5  12   3        281.34        267.27        12.74 o                         
   6  12   3        143.73        170.48        11.05 o                         
   7  12   3         58.27         57.30         8.94 o                         
   8  12   3         40.73         55.81        11.00 o                         
  -8  13   3          5.34          6.87        22.26 o                         
  -7  13   3         12.78          0.88         9.77 o                         
  -6  13   3          3.02          9.33         7.92 o                         
  -5  13   3         34.61         23.12         8.32 o                         
  -4  13   3         25.14         50.47         9.20 o                         
  -3  13   3        259.21        245.77        12.80 o                         
  -2  13   3         30.05         25.75         9.64 o                         
  -1  13   3        620.85        643.12        23.04 o                         
   0  13   3        593.97        610.86        22.59 o                         
   1  13   3        105.00         99.10        10.72 o                         
   2  13   3        232.60        248.71        15.56 o                         
   3  13   3        368.39        398.37        16.98 o                         
   4  13   3         44.19         58.29         7.52 o                         
   5  13   3         27.17         41.56         7.25 o                         
   6  13   3          2.21          2.07         8.02 o                         
   7  13   3          1.62          3.21         8.13 o                         
  -7  14   3         21.31         30.66        13.88 o                         
  -6  14   3         11.98         29.95        11.87 o                         
  -5  14   3         91.44        112.42        19.91 o                         
  -4  14   3         91.67        102.52        14.01 o                         
  -3  14   3         47.06         67.51        12.34 o                         
  -2  14   3        145.68        138.65        15.22 o                         
  -1  14   3         52.78         45.55        14.37 o                         
   0  14   3         20.59         -3.64         9.33 o                         
   1  14   3          3.65          6.12         7.74 o                         
   2  14   3         28.47         39.39         9.33 o                         
   3  14   3         72.11         71.27        14.80 o                         
   4  14   3        132.71        145.94        13.14 o                         
   5  14   3        108.38        132.12        16.13 o                         
   6  14   3        124.37        110.64        11.28 o                         
  -4  15   3         12.04         11.14        15.89 o                         
  -3  15   3         21.37         18.78        10.04 o                         
  -2  15   3         41.73         56.09        12.40 o                         
  -1  15   3        250.46        240.14        19.72 o                         
   0  15   3        199.02        208.75        27.41 o                         
   1  15   3        161.50        173.22        14.77 o                         
   2  15   3        149.82        187.46        13.49 o                         
   3  15   3         16.85         11.80         7.53 o                         
   4  15   3         49.38         50.91        13.42 o                         
   5  15   3          6.02          2.91        11.53 o                         
  -3  16   3         31.90         28.45        17.21 o                         
  -2  16   3         44.91         20.13        15.90 o                         
  -1  16   3          0.54         25.58        16.43 o                         
   0  16   3         25.65         14.43        12.31 o                         
   1  16   3          3.22         13.90        14.94 o                         
   2  16   3         66.53         76.74        20.25 o                         
 -13   0   4          0.88         -4.26        18.41 o                         
 -12   0   4          3.30        -14.29        22.37 o                         
 -11   0   4         41.06         17.56        18.60 o                         
 -10   0   4          1.80         -9.07        10.92 o                         
  -9   0   4        435.87        410.02        34.62 o                         
  -8   0   4        131.97        164.41        15.32 o                         
  -7   0   4         49.85         53.22         8.33 o                         
  -6   0   4        130.73        103.17         7.60 o                         
  -5   0   4         13.89          8.38         5.74 o                         
  -4   0   4        677.33        661.59        12.93 o                         
  -3   0   4       2130.47       1966.91        22.57 o                         
  -2   0   4       1881.47       1979.81        18.32 o                         
  -1   0   4       2580.46       2422.81        28.15 o                         
   0   0   4       4414.90       4375.87        66.13 o                         
   1   0   4       3155.19       3097.34        47.91 o                         
   2   0   4       8740.20       8834.35       109.94 o                         
   3   0   4        134.20        151.33        13.05 o                         
   4   0   4       5373.20       5311.85        96.66 o                         
   5   0   4        425.71        451.79        30.20 o                         
   6   0   4          5.65         -0.91         8.90 o                         
   7   0   4          1.69        -10.13        10.13 o                         
   8   0   4         32.92         36.18        13.11 o                         
   9   0   4         77.24         73.17        15.07 o                         
  10   0   4        151.95        155.97        27.86 o                         
  11   0   4          2.40        -20.96        20.96 o                         
  12   0   4         22.81         63.46        22.60 o                         
 -13   1   4          2.03        -11.64        11.64 o                         
 -12   1   4          5.27        -22.44        22.44 o                         
 -11   1   4         17.03        -14.10        14.10 o                         
 -10   1   4         29.96         37.13         9.26 o                         
  -9   1   4         67.59         51.00         7.68 o                         
  -8   1   4        316.05        313.50        13.86 o                         
  -7   1   4       1038.75        975.26        19.16 o                         
  -6   1   4        609.87        615.14        12.00 o                         
  -5   1   4        662.84        589.27        13.24 o                         
  -4   1   4       9042.83       9305.40       102.69 o                         
  -3   1   4        183.44        131.30         3.53 o                         
  -2   1   4       2664.41       2542.84        16.12 o                         
  -1   1   4       4168.07       3962.71        22.28 o                         
   0   1   4        592.21        549.01        11.56 o                         
   1   1   4        480.02        546.94        16.23 o                         
   2   1   4        302.68        346.30        12.47 o                         
   3   1   4        218.20        232.68        12.41 o                         
   4   1   4       2994.25       3020.20        58.52 o                         
   5   1   4        422.21        401.06        20.49 o                         
   6   1   4       1418.52       1421.53        38.41 o                         
   7   1   4        514.14        515.61        27.33 o                         
   8   1   4        357.81        348.84        23.60 o                         
   9   1   4        124.43        130.96        13.01 o                         
  10   1   4         74.89         61.46        10.30 o                         
  11   1   4          0.39         -9.31        13.21 o                         
  12   1   4          3.69         25.09        14.14 o                         
 -13   2   4          8.79        -16.70        16.70 o                         
 -12   2   4         48.81         25.43        17.71 o                         
 -11   2   4         52.45         25.95         9.99 o                         
 -10   2   4          2.92         -9.33         9.33 o                         
  -9   2   4        463.29        531.56        21.72 o                         
  -8   2   4         78.69        114.31        10.36 o                         
  -7   2   4        432.03        487.50        15.32 o                         
  -6   2   4        390.99        409.29         8.98 o                         
  -5   2   4        127.46        145.20         5.61 o                         
  -4   2   4        409.89        396.77         5.74 o                         
  -3   2   4        230.84        216.22         3.96 o                         
  -2   2   4       1761.01       1684.14        10.63 o                         
  -1   2   4       4059.27       3892.87        39.41 o                         
   0   2   4       3755.46       3884.13        32.44 o                         
   1   2   4       8846.04       8829.93        58.91 o                         
   2   2   4       7042.96       7112.26        66.31 o                         
   3   2   4         98.22        118.63         7.16 o                         
   4   2   4       3253.82       3262.61        54.37 o                         
   5   2   4         92.35         83.26        11.01 o                         
   6   2   4         10.64         17.26         7.27 o                         
   7   2   4         24.69         25.44         8.40 o                         
   8   2   4          7.98         14.13         7.47 o                         
   9   2   4        135.35        127.73        12.60 o                         
  10   2   4         81.36         75.39        13.01 o                         
  11   2   4          2.66          7.38        21.02 o                         
  12   2   4         11.57         -7.07        17.04 o                         
 -13   3   4         44.89         24.49        19.38 o                         
 -12   3   4          2.67         -7.19         9.85 o                         
 -11   3   4         12.78         -3.54         9.20 o                         
 -10   3   4          2.59          8.51        12.33 o                         
  -9   3   4         23.02         18.59         7.81 o                         
  -8   3   4        443.49        449.14        18.26 o                         
  -7   3   4        120.49        116.94         7.12 o                         
  -6   3   4        778.00        755.15        16.68 o                         
  -5   3   4       2506.30       2422.19        28.39 o                         
  -4   3   4       2230.56       2220.02        14.48 o                         
  -3   3   4        394.24        346.85         5.36 o                         
  -2   3   4       1431.92       1293.22         9.43 o                         
  -1   3   4         58.08         46.41         2.04 o                         
   0   3   4         84.70        110.44         6.33 o                         
   1   3   4         89.30         69.20         3.80 o                         
   2   3   4       2804.56       2976.22        30.62 o                         
   3   3   4        262.85        297.76        11.99 o                         
   4   3   4       1609.31       1649.99        29.84 o                         
   5   3   4       1930.26       1952.79        43.74 o                         
   6   3   4        398.68        399.70        21.83 o                         
   7   3   4        587.04        580.55        22.35 o                         
   8   3   4        187.59        192.99        19.15 o                         
   9   3   4          2.87          0.56         6.84 o                         
  10   3   4         32.03         45.71        13.41 o                         
  11   3   4          0.90        -13.10        13.10 o                         
  12   3   4          0.52        -29.50        29.50 o                         
 -13   4   4          1.28          7.18        14.71 o                         
 -12   4   4         29.09         20.34        13.72 o                         
 -11   4   4         64.54         70.46        11.56 o                         
 -10   4   4        253.97        266.35        17.22 o                         
  -9   4   4        282.35        319.62        14.66 o                         
  -8   4   4         38.10         18.32         5.18 o                         
  -7   4   4        986.23       1014.21        21.39 o                         
  -6   4   4        145.47        135.60         6.03 o                         
  -5   4   4         12.25         19.40         3.03 o                         
  -4   4   4        206.73        195.93         5.77 o                         
  -3   4   4       2591.67       2623.47        22.13 o                         
  -2   4   4       5877.51       5944.58        34.92 o                         
  -1   4   4       2873.35       2779.25        17.93 o                         
   0   4   4       2972.36       2886.51        30.19 o                         
   1   4   4       3649.26       3429.10        26.59 o                         
   2   4   4       1787.60       1799.39        26.62 o                         
   3   4   4       2123.08       2041.96        30.64 o                         
   4   4   4       1273.40       1141.86        25.06 o                         
   5   4   4         12.59          6.66         4.89 o                         
   6   4   4         42.60         30.92         6.60 o                         
   7   4   4        229.66        196.14        12.00 o                         
   8   4   4          4.44          4.49         7.99 o                         
   9   4   4         19.09         -6.96         8.94 o                         
  10   4   4         52.30         57.72        13.46 o                         
  11   4   4         30.42         49.94        27.17 o                         
  12   4   4          4.73        -17.47        20.46 o                         
 -13   5   4          6.57         16.18        15.62 o                         
 -12   5   4          1.29         -9.75         9.75 o                         
 -11   5   4         13.83         14.17         8.43 o                         
 -10   5   4         21.50         -0.56         6.69 o                         
  -9   5   4         53.60         45.23         7.23 o                         
  -8   5   4        257.58        249.04        11.61 o                         
  -7   5   4         90.55         91.73         6.67 o                         
  -6   5   4       1020.58       1047.31        18.43 o                         
  -5   5   4        754.92        767.55        10.69 o                         
  -4   5   4       2835.57       2878.13        24.97 o                         
  -3   5   4       3733.25       3739.57        22.35 o                         
  -2   5   4       1176.22       1107.79        12.04 o                         
  -1   5   4       1388.08       1375.52        11.21 o                         
   0   5   4        336.17        417.72         8.25 o                         
   1   5   4        154.63        155.88         6.81 o                         
   2   5   4        349.69        349.76        12.66 o                         
   3   5   4        649.11        674.89        18.08 o                         
   4   5   4       1598.02       1580.99        26.65 o                         
   5   5   4       1161.04       1106.58        23.84 o                         
   6   5   4        306.68        308.36        17.11 o                         
   7   5   4        515.89        518.73        18.39 o                         
   8   5   4          9.94         10.84         8.94 o                         
   9   5   4         21.07         33.85         8.35 o                         
  10   5   4         51.29         65.58        18.91 o                         
  11   5   4          0.23         13.52        21.87 o                         
  12   5   4          3.46          5.14        17.98 o                         
 -12   6   4         10.36         -3.13        12.42 o                         
 -11   6   4          9.92         15.03        10.06 o                         
 -10   6   4         55.81         38.18        10.55 o                         
  -9   6   4          6.09          4.29         5.95 o                         
  -8   6   4          2.35          1.45         5.59 o                         
  -7   6   4       1163.63       1231.84        24.17 o                         
  -6   6   4        726.77        707.80        13.72 o                         
  -5   6   4        247.70        259.01         7.73 o                         
  -4   6   4          1.09          1.92         2.87 o                         
  -3   6   4        427.39        388.69        10.73 o                         
  -2   6   4        257.24        255.57         7.02 o                         
  -1   6   4        660.01        645.34         8.39 o                         
   0   6   4       2559.83       2573.23        17.95 o                         
   1   6   4        495.91        452.80         9.62 o                         
   2   6   4        485.07        445.18        20.01 o                         
   3   6   4        989.88        986.76        23.23 o                         
   4   6   4         20.82         19.36         5.95 o                         
   5   6   4         72.15         70.25         7.42 o                         
   6   6   4        143.59        147.51        10.27 o                         
   7   6   4        399.43        382.92        16.46 o                         
   8   6   4         50.09         35.82         7.33 o                         
   9   6   4         31.11         32.22         9.28 o                         
  10   6   4         32.95         48.82        12.71 o                         
  11   6   4         16.34         38.05        19.02 o                         
 -12   7   4          0.90        -11.02        17.89 o                         
 -11   7   4          2.63         10.48        10.85 o                         
 -10   7   4          0.37          3.25         8.35 o                         
  -9   7   4          2.66          6.74         6.15 o                         
  -8   7   4          4.92         11.06         6.60 o                         
  -7   7   4         22.32         25.23         5.99 o                         
  -6   7   4        879.71        875.08        17.71 o                         
  -5   7   4         30.41         37.80         4.50 o                         
  -4   7   4         25.84         37.50         4.25 o                         
  -3   7   4          4.77          8.77         3.41 o                         
  -2   7   4        105.18        102.67         5.37 o                         
  -1   7   4        383.04        428.58         8.45 o                         
   0   7   4        437.79        470.51         9.27 o                         
   1   7   4         24.25         27.65         3.79 o                         
   2   7   4        417.98        421.53        11.82 o                         
   3   7   4        527.78        548.65        15.67 o                         
   4   7   4        164.44        154.09         8.68 o                         
   5   7   4         29.82         31.00         5.85 o                         
   6   7   4         98.53        104.22         9.87 o                         
   7   7   4        342.73        329.91        14.06 o                         
   8   7   4         43.82         46.96         8.55 o                         
   9   7   4          8.03          9.32         6.92 o                         
  10   7   4          0.75         17.10         8.89 o                         
  11   7   4         12.85        -16.70        18.47 o                         
 -12   8   4          0.32        -18.78        18.78 o                         
 -11   8   4         24.27         21.43         9.34 o                         
 -10   8   4          0.94         11.35         7.06 o                         
  -9   8   4         11.98         14.13         7.62 o                         
  -8   8   4         28.18         40.11         7.02 o                         
  -7   8   4        210.98        210.17        11.12 o                         
  -6   8   4         86.74         80.11         6.53 o                         
  -5   8   4          6.94          2.93         4.81 o                         
  -4   8   4        213.44        203.41         8.89 o                         
  -3   8   4         23.22         14.86         4.77 o                         
  -2   8   4        160.21        177.32         8.98 o                         
  -1   8   4        722.94        697.04        13.45 o                         
   0   8   4        223.85        249.43         8.42 o                         
   1   8   4        470.83        474.96        11.20 o                         
   2   8   4        753.58        726.86        15.89 o                         
   3   8   4          9.73          8.60         4.53 o                         
   4   8   4        171.99        161.29        10.04 o                         
   5   8   4         33.47         54.76         8.12 o                         
   6   8   4        202.81        205.02        11.05 o                         
   7   8   4          1.36          1.50         6.03 o                         
   8   8   4         27.42         16.70         7.05 o                         
   9   8   4         15.09          4.51         9.15 o                         
  10   8   4          1.32          5.38        11.19 o                         
  11   8   4         13.13         -3.60        12.31 o                         
 -11   9   4          6.60         -9.31        21.96 o                         
 -10   9   4          8.85          9.66         8.28 o                         
  -9   9   4         47.12         50.70         9.34 o                         
  -8   9   4          2.57          6.80         7.25 o                         
  -7   9   4         36.26         23.03         6.56 o                         
  -6   9   4        248.96        228.64        11.85 o                         
  -5   9   4          2.87          1.48         5.23 o                         
  -4   9   4          6.94          6.55         4.27 o                         
  -3   9   4        120.73        134.81         9.96 o                         
  -2   9   4        375.21        392.00        13.43 o                         
  -1   9   4         29.73         20.49         4.29 o                         
   0   9   4         11.64          9.43         3.80 o                         
   1   9   4         32.47         23.11         5.02 o                         
   2   9   4        155.39        166.91         8.68 o                         
   3   9   4         80.68         66.46         6.36 o                         
   4   9   4        242.13        226.42        10.67 o                         
   5   9   4         39.23         37.01         6.92 o                         
   6   9   4         29.13         22.78         7.02 o                         
   7   9   4          5.41          3.85         8.55 o                         
   8   9   4          9.56          7.23         8.92 o                         
   9   9   4          1.63         -3.48        10.58 o                         
  10   9   4          1.15          1.18        11.72 o                         
 -10  10   4          7.75         31.02        12.04 o                         
  -9  10   4         11.01         34.66         9.71 o                         
  -8  10   4         18.55         21.02         7.27 o                         
  -7  10   4          1.47          9.61        11.28 o                         
  -6  10   4          5.39         14.71         5.99 o                         
  -5  10   4          6.40         10.64         5.42 o                         
  -4  10   4          0.15          4.78         4.46 o                         
  -3  10   4          4.40          1.83         8.31 o                         
  -2  10   4        163.32        176.87         8.87 o                         
  -1  10   4        107.04        140.03         7.97 o                         
   0  10   4          2.29          7.47         3.92 o                         
   1  10   4         37.87         34.79         6.12 o                         
   2  10   4        114.69         93.43         8.39 o                         
   3  10   4         80.51         93.01         9.14 o                         
   4  10   4         83.43         85.08         7.68 o                         
   5  10   4        309.96        296.17        12.95 o                         
   6  10   4         18.60         27.70         7.95 o                         
   7  10   4         35.77         48.34         8.77 o                         
   8  10   4         44.91         35.60        11.03 o                         
   9  10   4          8.21          8.90         9.89 o                         
 -10  11   4          0.09        -14.52        14.52 o                         
  -9  11   4         10.45         32.72         8.59 o                         
  -8  11   4         13.01         11.06         6.37 o                         
  -7  11   4          5.85         17.99         7.11 o                         
  -6  11   4         43.06         44.53        10.37 o                         
  -5  11   4          1.23          3.42         5.67 o                         
  -4  11   4        149.31        148.95         9.99 o                         
  -3  11   4         24.60         18.40         6.46 o                         
  -2  11   4         13.26         12.07         5.31 o                         
  -1  11   4        105.34        109.14         7.69 o                         
   0  11   4         67.62         67.13         6.69 o                         
   1  11   4         21.39         14.56         5.35 o                         
   2  11   4         48.26         42.87         7.22 o                         
   3  11   4         11.39         15.84         5.17 o                         
   4  11   4        121.37        122.34         9.06 o                         
   5  11   4          5.86          3.78         6.11 o                         
   6  11   4         52.21         30.50         6.54 o                         
   7  11   4          4.34          5.18         6.29 o                         
   8  11   4          3.85          6.49         8.83 o                         
   9  11   4          3.65        -15.02        17.61 o                         
  -9  12   4         15.21         17.04        10.74 o                         
  -8  12   4          0.13         14.07         8.43 o                         
  -7  12   4          6.22          4.45         6.69 o                         
  -6  12   4          1.33         10.48         6.36 o                         
  -5  12   4          9.47         22.31         9.86 o                         
  -4  12   4         13.26          7.88         5.62 o                         
  -3  12   4         60.96         64.54         8.62 o                         
  -2  12   4          3.49         -3.38         5.56 o                         
  -1  12   4         49.44         48.85         6.49 o                         
   0  12   4         68.53         57.33         6.64 o                         
   1  12   4         72.32         57.24         7.67 o                         
   2  12   4        101.67        108.99         8.68 o                         
   3  12   4        101.16        104.12         9.99 o                         
   4  12   4          3.75          2.67         5.62 o                         
   5  12   4         82.31         93.11        10.62 o                         
   6  12   4         17.41         20.12         6.86 o                         
   7  12   4         32.36         33.12         7.29 o                         
   8  12   4          9.50         37.35        11.61 o                         
  -7  13   4          5.27         15.54         8.76 o                         
  -6  13   4         20.72         19.12         8.34 o                         
  -5  13   4          0.21          2.73         5.87 o                         
  -4  13   4         41.40         43.68         8.19 o                         
  -3  13   4         87.93         79.84         8.49 o                         
  -2  13   4         23.38         19.57         8.26 o                         
  -1  13   4         21.55         21.07        13.88 o                         
   0  13   4         66.83         73.92         8.72 o                         
   1  13   4          0.56         -0.08         6.26 o                         
   2  13   4        163.93        164.78        10.48 o                         
   3  13   4          2.88          6.87         6.93 o                         
   4  13   4         13.75          2.31         8.73 o                         
   5  13   4          8.12          0.68         7.71 o                         
   6  13   4          0.04         -5.85         6.49 o                         
   7  13   4         17.82         31.82        12.39 o                         
  -6  14   4          3.53         12.55        12.07 o                         
  -5  14   4          7.84          3.05         8.19 o                         
  -4  14   4          7.75         -3.40         8.22 o                         
  -3  14   4          1.41          1.81        10.43 o                         
  -2  14   4          7.76         -2.43        22.38 o                         
  -1  14   4          0.11         25.70         7.57 o                         
   0  14   4          4.35         12.51         6.85 o                         
   1  14   4         30.23         29.11         8.80 o                         
   2  14   4          5.32         16.13         7.31 o                         
   3  14   4        104.07        116.30        10.02 o                         
   4  14   4          0.76         -1.31         6.68 o                         
   5  14   4         34.27         40.16        10.14 o                         
   6  14   4         12.61         31.18        22.57 o                         
  -5  15   4         38.75         39.65        16.65 o                         
  -4  15   4         25.96         45.09        21.84 o                         
  -3  15   4         15.34         20.23        10.99 o                         
  -2  15   4         52.68         54.43        11.04 o                         
  -1  15   4          2.82          7.60         9.01 o                         
   0  15   4          3.03          3.38         7.38 o                         
   1  15   4          1.54         10.28         6.96 o                         
   2  15   4         50.42         63.29         9.64 o                         
   3  15   4         41.20         35.33        11.81 o                         
   4  15   4          1.40         -8.43        14.50 o                         
  -2  16   4         22.79         48.44        16.29 o                         
  -1  16   4         52.28         62.12        18.03 o                         
   0  16   4          8.47         -0.65        13.70 o                         
   1  16   4          2.24         12.62        12.08 o                         
 -12   1   5          0.21        -17.37        17.37 o                         
 -11   1   5          5.40         -9.64         9.64 o                         
 -10   1   5          0.58          3.63         8.77 o                         
  -9   1   5          3.92         15.02         7.03 o                         
  -8   1   5         34.19         32.25         6.22 o                         
  -7   1   5          9.62          9.12         4.93 o                         
  -6   1   5         93.82         94.30         4.91 o                         
  -5   1   5         76.39         72.79         4.12 o                         
  -4   1   5          7.98          6.26         2.46 o                         
  -3   1   5        220.51        230.49         5.30 o                         
  -2   1   5        230.83        260.17         5.57 o                         
  -1   1   5         61.08         57.98         4.28 o                         
   0   1   5          2.63          4.46         3.33 o                         
   1   1   5        113.49        128.95        10.86 o                         
   2   1   5        291.27        269.00        16.43 o                         
   3   1   5         13.39         14.79         7.42 o                         
   4   1   5         46.88         73.36        11.24 o                         
   5   1   5         86.24         79.99        12.57 o                         
   6   1   5         17.15         13.17         8.02 o                         
   7   1   5         24.76         27.56        10.27 o                         
   8   1   5          7.54          4.38         8.27 o                         
   9   1   5         34.16         18.31        11.97 o                         
  10   1   5          3.41         -8.06         8.06 o                         
  11   1   5          0.62         -2.01        12.24 o                         
 -12   2   5         19.67         -3.24        11.76 o                         
 -11   2   5         11.78         17.75         9.16 o                         
 -10   2   5          0.31         14.02         8.45 o                         
  -9   2   5         30.26         29.51        14.15 o                         
  -8   2   5         80.13         59.46         7.96 o                         
  -7   2   5          1.00          7.91         4.36 o                         
  -6   2   5        143.35        138.45         6.44 o                         
  -5   2   5        691.12        692.39        13.01 o                         
  -4   2   5         10.85         11.44         2.47 o                         
  -3   2   5         23.58         19.35         1.99 o                         
  -2   2   5       1509.28       1471.96        13.38 o                         
  -1   2   5        339.33        337.54         7.98 o                         
   0   2   5        112.83        129.44         6.73 o                         
   1   2   5        167.47        163.59        12.29 o                         
   2   2   5          5.13          3.56         6.64 o                         
   3   2   5        394.76        399.28        31.27 o                         
   4   2   5          8.74         13.17         8.45 o                         
   5   2   5         54.19         69.17        11.37 o                         
   6   2   5          1.70         12.99         8.72 o                         
   7   2   5         64.19         66.45        16.99 o                         
   8   2   5         77.05         83.90        11.13 o                         
   9   2   5         11.20         12.66         7.54 o                         
  10   2   5          0.38         -3.31         7.58 o                         
  11   2   5         17.31         22.64        12.84 o                         
 -12   3   5         14.27          6.09        11.12 o                         
 -11   3   5         36.73          2.03        12.73 o                         
 -10   3   5         22.76         24.96         8.73 o                         
  -9   3   5        201.81        223.14        14.63 o                         
  -8   3   5         70.87         67.25         9.07 o                         
  -7   3   5         12.49          9.71         5.74 o                         
  -6   3   5         33.20         39.26         4.24 o                         
  -5   3   5         15.38         11.97         4.09 o                         
  -4   3   5         23.17         22.43         2.86 o                         
  -3   3   5          7.68          6.23         2.26 o                         
  -2   3   5         60.07         48.25         4.11 o                         
  -1   3   5       1325.35       1309.05        18.56 o                         
   0   3   5        884.37        832.96        16.67 o                         
   1   3   5         35.27         40.03         7.68 o                         
   2   3   5        187.71        197.83        14.87 o                         
   3   3   5        245.04        253.93        17.30 o                         
   4   3   5        369.53        325.04        19.63 o                         
   5   3   5        350.24        319.69        20.52 o                         
   6   3   5          1.43         -4.72         8.51 o                         
   7   3   5         97.66         79.10        12.79 o                         
   8   3   5          0.48         -2.67         7.66 o                         
   9   3   5          4.02          3.98         8.24 o                         
  10   3   5          0.39          8.36        10.67 o                         
  11   3   5          0.04          2.52        24.53 o                         
 -12   4   5          9.30          4.39         9.65 o                         
 -11   4   5          1.97         18.48         9.10 o                         
 -10   4   5          0.42          9.49         7.56 o                         
  -9   4   5         41.74         45.03        10.70 o                         
  -8   4   5         87.71         73.94        11.19 o                         
  -7   4   5         45.27         41.40         5.35 o                         
  -6   4   5         69.57         63.50         4.90 o                         
  -5   4   5        264.28        286.68        10.27 o                         
  -4   4   5        167.63        155.03         6.98 o                         
  -3   4   5        168.77        145.44         6.13 o                         
  -2   4   5        236.87        203.75        11.57 o                         
  -1   4   5        511.84        464.03        10.94 o                         
   0   4   5         27.46         23.09         4.35 o                         
   1   4   5        318.96        328.65        13.79 o                         
   2   4   5          5.54          8.97         7.33 o                         
   3   4   5          7.44         -1.66         7.94 o                         
   4   4   5        679.39        735.40        29.54 o                         
   5   4   5        353.89        362.71        21.68 o                         
   6   4   5        113.83        148.04        13.11 o                         
   7   4   5        113.83        138.10        13.14 o                         
   8   4   5         67.01         49.70        14.07 o                         
   9   4   5         22.17         16.29        10.27 o                         
  10   4   5          1.64         19.31        11.66 o                         
  11   4   5         13.15         36.52        13.56 o                         
 -12   5   5         44.70         42.42        11.09 o                         
 -11   5   5          1.03         10.83         9.43 o                         
 -10   5   5         54.80         72.99        10.97 o                         
  -9   5   5        161.11        175.92        13.66 o                         
  -8   5   5         25.16         11.86         6.58 o                         
  -7   5   5        142.00        159.54         7.14 o                         
  -6   5   5        694.37        731.29        13.44 o                         
  -5   5   5         45.54         31.73         4.74 o                         
  -4   5   5        150.80        118.80         6.36 o                         
  -3   5   5          1.70          2.39         3.54 o                         
  -2   5   5        120.56        106.19         5.59 o                         
  -1   5   5        300.85        291.61         8.25 o                         
   0   5   5        551.62        516.34        13.40 o                         
   1   5   5       1195.37       1168.62        25.92 o                         
   2   5   5        814.37        800.89        29.07 o                         
   3   5   5        537.50        538.87        24.81 o                         
   4   5   5        509.66        525.26        25.45 o                         
   5   5   5          2.37          1.04         6.82 o                         
   6   5   5          1.96         -5.11         7.48 o                         
   7   5   5         88.74         68.63        10.40 o                         
   8   5   5          2.16          3.59        10.66 o                         
   9   5   5          4.33          3.70        11.38 o                         
  10   5   5          0.91          8.90        41.68 o                         
  11   5   5          3.03         29.22        17.84 o                         
 -12   6   5          6.29         21.21        16.13 o                         
 -11   6   5          0.51         14.56        21.37 o                         
 -10   6   5         13.36         34.55        12.04 o                         
  -9   6   5         21.25         27.29        10.70 o                         
  -8   6   5          1.45          1.34         5.45 o                         
  -7   6   5        132.21        127.94         8.25 o                         
  -6   6   5        574.39        561.43        14.50 o                         
  -5   6   5       1053.42       1003.57        18.13 o                         
  -4   6   5       1399.38       1365.64        28.02 o                         
  -3   6   5        146.40        140.61         7.98 o                         
  -2   6   5        100.15         91.80         5.20 o                         
  -1   6   5        370.20        346.55        10.42 o                         
   0   6   5        345.72        353.78        12.56 o                         
   1   6   5          1.77          1.96         5.29 o                         
   2   6   5          4.80         12.00         7.60 o                         
   3   6   5         77.84         89.73        10.07 o                         
   4   6   5        227.93        239.69        15.10 o                         
   5   6   5        109.23        126.30        11.91 o                         
   6   6   5         20.78         26.04         8.52 o                         
   7   6   5          7.79         16.04         8.02 o                         
   8   6   5         96.75        121.36        13.01 o                         
   9   6   5         52.61         74.74        14.34 o                         
  10   6   5          2.64         15.13        15.86 o                         
  11   6   5          0.10        -16.34        16.56 o                         
 -11   7   5          4.26         -0.97         9.42 o                         
 -10   7   5         26.17         70.06        13.63 o                         
  -9   7   5          8.99         31.60         8.38 o                         
  -8   7   5         24.50         47.77         9.92 o                         
  -7   7   5          5.84          1.52         5.42 o                         
  -6   7   5         77.06         81.87         7.41 o                         
  -5   7   5         80.90         66.39         6.65 o                         
  -4   7   5        680.61        623.15        16.11 o                         
  -3   7   5        294.72        294.28        12.46 o                         
  -2   7   5        673.41        623.97        14.24 o                         
  -1   7   5       1279.31       1236.41        19.44 o                         
   0   7   5        574.97        544.71        13.33 o                         
   1   7   5        922.69        920.49        20.98 o                         
   2   7   5        801.84        811.25        23.50 o                         
   3   7   5        343.83        365.34        21.98 o                         
   4   7   5        259.22        260.53        19.74 o                         
   5   7   5         10.02         15.78         7.14 o                         
   6   7   5         21.60         22.56         8.10 o                         
   7   7   5          2.33         10.23         8.35 o                         
   8   7   5          0.12          8.53        10.95 o                         
   9   7   5          6.38         19.42         7.23 o                         
  10   7   5         15.22          5.63        14.35 o                         
 -11   8   5          2.20          1.83        11.48 o                         
 -10   8   5         10.84         26.56        11.21 o                         
  -9   8   5         11.65          4.90        12.11 o                         
  -8   8   5         14.59         18.27         6.44 o                         
  -7   8   5        290.48        247.63        15.49 o                         
  -6   8   5         97.96         80.20         9.07 o                         
  -5   8   5          6.65          7.35         4.38 o                         
  -4   8   5        947.39        916.32        20.42 o                         
  -3   8   5        356.83        310.76        17.93 o                         
  -2   8   5        441.77        449.11        17.49 o                         
  -1   8   5        637.13        620.39        17.44 o                         
   0   8   5         13.38         10.39         5.36 o                         
   1   8   5          9.67         20.07         5.56 o                         
   2   8   5          0.57         13.40         5.57 o                         
   3   8   5        193.01        218.30        13.77 o                         
   4   8   5        112.24        124.97        17.50 o                         
   5   8   5        373.43        419.88        25.62 o                         
   6   8   5        460.99        444.51        22.21 o                         
   7   8   5         75.92         76.03        11.42 o                         
   8   8   5         56.25         68.62         9.91 o                         
   9   8   5         43.24         68.55        19.54 o                         
 -10   9   5         96.86        113.94        13.68 o                         
  -9   9   5         16.25         25.44         9.96 o                         
  -8   9   5        136.36        157.12        21.57 o                         
  -7   9   5         60.33         78.45        10.04 o                         
  -6   9   5          0.91         -4.87         5.77 o                         
  -5   9   5        146.98        127.25         8.05 o                         
  -4   9   5         98.51         94.50         8.22 o                         
  -3   9   5         48.20         46.32         7.37 o                         
  -2   9   5         51.91         51.03        13.51 o                         
  -1   9   5        577.04        598.92        15.43 o                         
   0   9   5       1035.94       1008.92        23.80 o                         
   1   9   5        313.53        316.54        11.64 o                         
   2   9   5        464.45        448.04        19.53 o                         
   3   9   5        745.51        725.10        24.82 o                         
   4   9   5        122.15        122.41        10.58 o                         
   5   9   5        264.62        287.83        17.78 o                         
   6   9   5        208.30        218.29        16.62 o                         
   7   9   5         52.14         56.18        11.19 o                         
   8   9   5          1.54         -5.86         8.97 o                         
   9   9   5          0.73         20.05        12.54 o                         
 -10  10   5          0.14          1.64        12.29 o                         
  -9  10   5          2.32         11.43         7.90 o                         
  -8  10   5         13.06         18.75         7.18 o                         
  -7  10   5         79.74         89.59         9.38 o                         
  -6  10   5        235.99        241.89        12.93 o                         
  -5  10   5         46.62         62.32        10.40 o                         
  -4  10   5        365.51        389.50        15.00 o                         
  -3  10   5        681.81        696.09        21.98 o                         
  -2  10   5        135.73        131.46        10.49 o                         
  -1  10   5        141.68        127.99         9.22 o                         
   0  10   5        140.27        126.44         8.69 o                         
   1  10   5          0.33          3.67         4.80 o                         
   2  10   5         59.20         69.05        10.08 o                         
   3  10   5         22.62         20.14         8.13 o                         
   4  10   5         36.30         42.05         7.65 o                         
   5  10   5        132.97        151.70        12.04 o                         
   6  10   5        102.57        142.97        14.51 o                         
   7  10   5        138.26        143.33        14.79 o                         
   8  10   5         44.73         38.99        10.98 o                         
  -9  11   5          0.44          1.76        10.16 o                         
  -8  11   5          5.76         29.53        15.57 o                         
  -7  11   5         44.14         45.35        11.17 o                         
  -6  11   5         12.75         16.61         6.30 o                         
  -5  11   5          1.40         -1.69         7.84 o                         
  -4  11   5          5.51          5.60         5.96 o                         
  -3  11   5        100.05        104.93        10.43 o                         
  -2  11   5        194.29        217.80        19.13 o                         
  -1  11   5        186.73        177.57        11.05 o                         
   0  11   5        320.53        318.11        12.75 o                         
   1  11   5        589.95        584.32        16.88 o                         
   2  11   5        357.39        364.17        15.87 o                         
   3  11   5        391.01        381.40        19.93 o                         
   4  11   5         23.66         12.08         8.10 o                         
   5  11   5         63.39         74.47        10.19 o                         
   6  11   5         61.26         54.33         9.10 o                         
   7  11   5         10.70         11.96        16.67 o                         
   8  11   5          4.70        -13.48        14.84 o                         
  -8  12   5         10.40         18.06        10.82 o                         
  -7  12   5          9.16         25.08         7.33 o                         
  -6  12   5         66.02         76.62         9.04 o                         
  -5  12   5         91.92        116.34        16.05 o                         
  -4  12   5         26.17         42.03         8.57 o                         
  -3  12   5        327.65        344.17        15.17 o                         
  -2  12   5        132.24        152.58        12.31 o                         
  -1  12   5          1.24          3.53         6.01 o                         
   0  12   5        156.14        146.74        10.61 o                         
   1  12   5         66.56         50.28         6.99 o                         
   2  12   5        189.81        205.81        14.69 o                         
   3  12   5         22.08         28.39         9.94 o                         
   4  12   5         83.00         87.76        11.90 o                         
   5  12   5        194.94        196.88        16.59 o                         
   6  12   5         39.13         49.89         9.00 o                         
   7  12   5         57.40         78.49        15.41 o                         
  -7  13   5         15.03         -5.47        11.40 o                         
  -6  13   5          0.54         21.39         8.16 o                         
  -5  13   5          3.09          5.32         7.45 o                         
  -4  13   5         50.28         54.42         9.29 o                         
  -3  13   5         39.17         41.13         8.41 o                         
  -2  13   5        114.77        123.83        12.03 o                         
  -1  13   5        264.93        286.51        16.34 o                         
   0  13   5         47.37         76.36        10.66 o                         
   1  13   5        175.05        183.15        14.63 o                         
   2  13   5        224.66        210.11        13.66 o                         
   3  13   5         56.96         67.53         9.43 o                         
   4  13   5          5.77         14.04        10.07 o                         
   5  13   5         20.67         -3.19        11.09 o                         
  -6  14   5         46.86         66.76        19.97 o                         
  -5  14   5         70.86         70.88        10.87 o                         
  -4  14   5        104.78        109.76        14.38 o                         
  -3  14   5         38.79         57.68         9.61 o                         
  -2  14   5         23.57         48.32        12.06 o                         
  -1  14   5          0.43          9.11         9.90 o                         
   0  14   5          2.22         19.86         8.87 o                         
   1  14   5          0.06          3.46         8.09 o                         
   2  14   5         45.70         36.74         9.63 o                         
   3  14   5         61.48         80.02        10.48 o                         
  -3  15   5         18.23         14.08        17.84 o                         
  -2  15   5         33.16         61.85        18.10 o                         
  -1  15   5         78.40         67.59        17.49 o                         
   0  15   5         37.94         61.64        14.03 o                         
   1  15   5         59.72         43.24        12.17 o                         
   2  15   5         82.03        102.81        20.95 o                         
 -12   0   6          1.25         18.26        18.83 o                         
 -11   0   6         54.55         39.83        12.50 o                         
 -10   0   6         11.49         56.17        12.82 o                         
  -9   0   6        149.61        180.94        17.83 o                         
  -8   0   6        125.47        188.76        13.82 o                         
  -7   0   6        301.39        317.99        12.93 o                         
  -6   0   6        238.00        304.53        13.61 o                         
  -5   0   6         52.01         81.22         7.49 o                         
  -4   0   6        164.63        117.62         7.67 o                         
  -3   0   6         22.99         11.73         3.96 o                         
  -2   0   6       1607.55       1505.98        20.91 o                         
  -1   0   6       4111.74       4040.25        59.98 o                         
   0   0   6       2184.38       2147.00        57.56 o                         
   1   0   6       1381.00       1353.67        48.64 o                         
   2   0   6       2049.09       2068.41        64.32 o                         
   3   0   6        429.67        450.98        33.23 o                         
   4   0   6       1900.23       1669.43        65.86 o                         
   5   0   6         17.23         30.76        14.00 o                         
   6   0   6         95.42         59.19        17.19 o                         
   7   0   6          6.65          3.25        13.21 o                         
   8   0   6         67.88         70.81        17.87 o                         
   9   0   6         69.65        100.47        21.88 o                         
  10   0   6          0.37          2.31        11.14 o                         
  11   0   6         15.87         15.73        15.43 o                         
 -12   1   6          8.91         20.79        11.43 o                         
 -11   1   6         29.46         36.49        10.85 o                         
 -10   1   6          5.13          3.64        11.27 o                         
  -9   1   6         59.74         42.21         6.56 o                         
  -8   1   6          8.33         17.11         4.72 o                         
  -7   1   6        234.00        204.94         8.42 o                         
  -6   1   6        194.94        178.93         8.65 o                         
  -5   1   6       1244.93       1227.59        17.23 o                         
  -4   1   6       1093.74       1121.18        15.68 o                         
  -3   1   6        283.47        259.07         6.91 o                         
  -2   1   6       4950.27       4966.88        37.23 o                         
  -1   1   6         66.62         59.37         4.62 o                         
   0   1   6          7.44         -1.97         5.87 o                         
   1   1   6        184.35        176.15        13.39 o                         
   2   1   6          2.15          2.95         7.04 o                         
   3   1   6        522.56        564.64        26.19 o                         
   4   1   6        671.44        734.46        43.14 o                         
   5   1   6        146.70        177.30        18.06 o                         
   6   1   6       1053.95       1018.91        38.63 o                         
   7   1   6        102.76        125.25        31.89 o                         
   8   1   6        151.53        165.46        18.00 o                         
   9   1   6         19.08         36.50        18.94 o                         
  10   1   6         21.67         11.77        13.07 o                         
  11   1   6          1.27         53.06        19.41 o                         
 -12   2   6         19.64         32.30        11.49 o                         
 -11   2   6         23.93         39.74        12.78 o                         
 -10   2   6         77.28        128.04        15.61 o                         
  -9   2   6         88.45        117.28         8.96 o                         
  -8   2   6         23.85          8.78         4.39 o                         
  -7   2   6        305.37        364.44        10.67 o                         
  -6   2   6         11.34         35.59         5.42 o                         
  -5   2   6         12.14         -3.53         3.92 o                         
  -4   2   6         10.44         -1.28         3.77 o                         
  -3   2   6         73.67         50.60         4.48 o                         
  -2   2   6       1474.76       1408.77        19.41 o                         
  -1   2   6        284.60        277.53         9.00 o                         
   0   2   6       1508.34       1521.83        27.93 o                         
   1   2   6       2138.16       2080.37        43.84 o                         
   2   2   6        970.29        902.94        33.40 o                         
   3   2   6       1377.02       1287.25        38.90 o                         
   4   2   6       1323.47       1256.40        49.82 o                         
   5   2   6         63.69         40.26        11.27 o                         
   6   2   6        185.80        176.12        17.66 o                         
   7   2   6          7.11         -8.06         9.92 o                         
   8   2   6          9.18         13.28         9.39 o                         
   9   2   6         38.91         25.99        13.37 o                         
  10   2   6          1.64         -8.04         9.07 o                         
  11   2   6         10.31         17.65        14.25 o                         
 -12   3   6         24.24         19.69        17.35 o                         
 -11   3   6          0.07          4.08         8.82 o                         
 -10   3   6          0.42          2.44         6.88 o                         
  -9   3   6        196.40        169.88        11.76 o                         
  -8   3   6         56.55         40.56         7.56 o                         
  -7   3   6        100.69         99.94         7.20 o                         
  -6   3   6       1452.41       1474.23        25.93 o                         
  -5   3   6        777.02        796.87        26.40 o                         
  -4   3   6        347.83        370.12        12.19 o                         
  -3   3   6       1509.39       1537.88        31.35 o                         
  -2   3   6        588.89        593.08        12.85 o                         
  -1   3   6         24.71         14.25         3.02 o                         
   0   3   6        450.36        409.10        15.48 o                         
   1   3   6         56.70         64.16         9.97 o                         
   2   3   6        454.98        508.95        24.11 o                         
   3   3   6         73.61         99.30        15.21 o                         
   4   3   6       1274.32       1312.55        41.27 o                         
   5   3   6         91.17        106.33        13.96 o                         
   6   3   6        217.06        222.37        25.69 o                         
   7   3   6        230.86        219.26        19.71 o                         
   8   3   6         72.81        111.45        19.27 o                         
   9   3   6         43.90         51.13        16.74 o                         
  10   3   6         25.90         33.75         9.74 o                         
  11   3   6          2.18         34.98        19.30 o                         
 -12   4   6          2.83        -14.18        14.18 o                         
 -11   4   6          1.08         11.23         7.68 o                         
 -10   4   6         13.15         43.72         8.17 o                         
  -9   4   6         34.20         62.04        11.93 o                         
  -8   4   6        147.17        177.82         9.24 o                         
  -7   4   6        300.38        342.85        14.24 o                         
  -6   4   6        246.99        202.40        15.26 o                         
  -5   4   6        130.03        181.03         9.59 o                         
  -4   4   6        588.30        524.44        14.78 o                         
  -3   4   6         64.56         60.44         5.34 o                         
  -2   4   6        366.98        344.04         9.25 o                         
  -1   4   6        724.14        726.36        13.49 o                         
   0   4   6       1660.94       1615.58        30.65 o                         
   1   4   6        914.21        937.11        42.69 o                         
   2   4   6        255.07        261.99        18.31 o                         
   3   4   6        229.15        238.94        18.51 o                         
   4   4   6         21.93         21.70        13.21 o                         
   5   4   6          5.23          0.48         8.87 o                         
   6   4   6         20.49         18.64        10.39 o                         
   7   4   6         19.73          5.47         8.16 o                         
   8   4   6          1.56         -5.78         8.71 o                         
   9   4   6         65.48         65.66        12.02 o                         
  10   4   6          2.15         13.43         8.97 o                         
 -12   5   6          4.75        -12.93        12.93 o                         
 -11   5   6          6.27         19.79         7.71 o                         
 -10   5   6          1.55          0.71         6.30 o                         
  -9   5   6         13.17         28.58         7.57 o                         
  -8   5   6         52.74         49.66         6.13 o                         
  -7   5   6        157.79        172.66        10.91 o                         
  -6   5   6        149.47        140.36         9.54 o                         
  -5   5   6         82.45        106.04         8.11 o                         
  -4   5   6        170.13        196.33         9.77 o                         
  -3   5   6         10.48         15.73         4.02 o                         
  -2   5   6        275.83        289.03         9.52 o                         
  -1   5   6        284.65        315.18         9.31 o                         
   0   5   6         29.79         35.24         5.52 o                         
   1   5   6         46.81         25.13         8.48 o                         
   2   5   6        566.63        632.59        27.76 o                         
   3   5   6         50.17         67.46        12.34 o                         
   4   5   6        124.42        142.54        15.97 o                         
   5   5   6        112.04        111.76        15.22 o                         
   6   5   6        202.05        213.55        15.98 o                         
   7   5   6         75.10         69.09        12.39 o                         
   8   5   6         10.01         12.03         8.07 o                         
   9   5   6         21.86         16.26         9.46 o                         
  10   5   6          0.08          7.53         8.91 o                         
 -11   6   6         49.49         65.62        11.57 o                         
 -10   6   6          4.86         22.32         8.38 o                         
  -9   6   6          3.87          6.68         7.22 o                         
  -8   6   6        178.08        206.70        14.42 o                         
  -7   6   6          5.09          5.83         5.74 o                         
  -6   6   6        246.56        191.68        10.60 o                         
  -5   6   6       1046.34       1074.51        22.25 o                         
  -4   6   6       1296.87       1237.74        20.23 o                         
  -3   6   6        134.54        116.89         9.53 o                         
  -2   6   6         89.70         83.21         5.96 o                         
  -1   6   6        911.65        908.14        15.81 o                         
   0   6   6        726.90        731.23        16.33 o                         
   1   6   6        306.52        305.62        13.10 o                         
   2   6   6        854.15        804.25        36.97 o                         
   3   6   6        345.21        297.02        25.33 o                         
   4   6   6         26.45         36.84        11.86 o                         
   5   6   6        160.76        154.13        13.52 o                         
   6   6   6          0.01         11.35         8.44 o                         
   7   6   6        105.97        122.34        13.19 o                         
   8   6   6         25.85         -2.42        11.46 o                         
   9   6   6         55.36         40.14         9.69 o                         
  10   6   6         13.01         95.83        25.32 o                         
 -11   7   6          9.43         47.78        18.44 o                         
 -10   7   6         12.50         14.64         9.02 o                         
  -9   7   6         11.21          9.95         7.29 o                         
  -8   7   6         11.39          7.47         8.77 o                         
  -7   7   6         28.50         37.88         6.81 o                         
  -6   7   6         50.63         70.50         8.97 o                         
  -5   7   6        118.60        137.12        10.71 o                         
  -4   7   6       1423.67       1411.12        25.22 o                         
  -3   7   6        399.97        444.02        16.31 o                         
  -2   7   6         44.29         57.00         6.20 o                         
  -1   7   6         68.39         80.89         6.36 o                         
   0   7   6          1.05          5.65         4.05 o                         
   1   7   6          7.25         -0.30         5.41 o                         
   2   7   6        180.03        201.83        18.16 o                         
   3   7   6         59.38         59.98        11.91 o                         
   4   7   6        275.67        262.53        40.95 o                         
   5   7   6        175.68        158.16        17.48 o                         
   6   7   6        162.53        122.00        15.53 o                         
   7   7   6          8.74         17.07         9.01 o                         
   8   7   6          5.97         -9.41        10.21 o                         
   9   7   6         28.15         29.64         9.77 o                         
 -11   8   6          1.51         16.29        15.46 o                         
 -10   8   6          0.46          4.06         9.38 o                         
  -9   8   6         31.83         47.98        12.61 o                         
  -8   8   6          0.18         12.26         7.98 o                         
  -7   8   6         18.30         24.36         7.82 o                         
  -6   8   6          4.29         10.79        11.67 o                         
  -5   8   6        309.76        304.17        19.28 o                         
  -4   8   6          2.74          5.96         6.14 o                         
  -3   8   6         33.67         41.55         8.54 o                         
  -2   8   6        352.84        357.91        16.20 o                         
  -1   8   6          2.80          6.52         5.64 o                         
   0   8   6        199.88        214.29        11.92 o                         
   1   8   6        193.84        201.42        11.71 o                         
   2   8   6          3.49          2.67         6.81 o                         
   3   8   6         88.25         85.98        15.99 o                         
   4   8   6         53.70         36.90         8.85 o                         
   5   8   6         34.74         37.50        14.79 o                         
   6   8   6          2.72          1.84         8.49 o                         
   7   8   6        143.80        139.28        14.77 o                         
   8   8   6          0.34         -7.42         8.80 o                         
   9   8   6          4.22         14.11        17.35 o                         
  -9   9   6         11.84          7.37         9.92 o                         
  -8   9   6          6.12         13.57         7.99 o                         
  -7   9   6         18.94         37.01         8.41 o                         
  -6   9   6         14.62         12.57         8.77 o                         
  -5   9   6         34.53         15.80         8.98 o                         
  -4   9   6         55.41         67.92        11.06 o                         
  -3   9   6         35.55         51.45        10.05 o                         
  -2   9   6          1.39         -0.27         7.51 o                         
  -1   9   6         12.40         11.05         7.94 o                         
   0   9   6         74.66         71.59         8.45 o                         
   1   9   6        102.02        110.43         9.82 o                         
   2   9   6        170.51        172.28        14.03 o                         
   3   9   6          1.54         -3.16         8.31 o                         
   4   9   6        133.69        143.94        14.70 o                         
   5   9   6         82.44         86.31        14.92 o                         
   6   9   6        117.53         92.55        12.79 o                         
   7   9   6         10.64          0.61         9.19 o                         
   8   9   6         12.83         40.62        14.99 o                         
  -9  10   6         41.08         27.90        16.04 o                         
  -8  10   6          0.17          9.69         7.56 o                         
  -7  10   6          4.45         43.40        12.09 o                         
  -6  10   6          5.62         13.69         9.91 o                         
  -5  10   6         10.76         24.51        12.15 o                         
  -4  10   6         19.91          4.54         7.12 o                         
  -3  10   6          1.03          9.68         8.32 o                         
  -2  10   6         78.58         80.70        13.15 o                         
  -1  10   6         37.84         46.57         8.60 o                         
   0  10   6         74.06         77.04        11.20 o                         
   1  10   6        180.61        169.43        11.94 o                         
   2  10   6         26.76         15.34        10.34 o                         
   3  10   6         54.56         59.60        10.40 o                         
   4  10   6         56.33         42.61         9.77 o                         
   5  10   6         41.29         55.54        11.18 o                         
   6  10   6          9.87         10.56         7.82 o                         
   7  10   6         39.15         28.37        14.49 o                         
  -8  11   6          0.62         25.67        17.21 o                         
  -7  11   6         51.80         71.37        20.32 o                         
  -6  11   6          8.01         13.14         9.22 o                         
  -5  11   6         25.86         48.59        11.06 o                         
  -4  11   6         14.48         15.62         6.87 o                         
  -3  11   6         80.31         70.99        12.46 o                         
  -2  11   6         55.38         68.86        12.32 o                         
  -1  11   6         90.70         79.79        30.49 o                         
   0  11   6          0.71         -7.64         7.64 o                         
   1  11   6         18.05         24.83         7.73 o                         
   2  11   6        147.38        139.91        13.70 o                         
   3  11   6         18.69         17.47         9.76 o                         
   4  11   6          7.12         13.52        12.37 o                         
   5  11   6          5.52         24.30        13.37 o                         
   6  11   6          2.73         14.97         9.74 o                         
   7  11   6         19.29         -4.57        15.21 o                         
  -7  12   6          0.05        -14.42        14.42 o                         
  -6  12   6         19.42         20.79        22.09 o                         
  -5  12   6          5.29         14.40        18.24 o                         
  -4  12   6         55.28         57.70        10.22 o                         
  -3  12   6          2.19         11.68         9.59 o                         
  -2  12   6          0.14         -4.88         8.60 o                         
  -1  12   6          3.44         10.45         9.31 o                         
   0  12   6         21.79         29.40         8.64 o                         
   1  12   6         13.06         13.79         7.08 o                         
   2  12   6         15.09          4.96        10.48 o                         
   3  12   6        129.48        111.74        13.35 o                         
   4  12   6          9.88         27.14         9.52 o                         
   5  12   6         74.25         87.98        15.94 o                         
  -5  13   6          0.50         21.89        11.64 o                         
  -4  13   6         17.58         28.22         9.01 o                         
  -3  13   6         34.43         34.45         8.90 o                         
  -2  13   6          4.03          3.97         8.48 o                         
  -1  13   6        104.99         81.02        13.81 o                         
   0  13   6          3.49          1.88         8.00 o                         
   1  13   6         34.09         20.56        13.39 o                         
   2  13   6         23.47         13.58         9.03 o                         
   3  13   6          0.29          9.70         9.88 o                         
  -3  14   6          7.55         -3.81        10.21 o                         
  -2  14   6         26.47         36.62        16.06 o                         
  -1  14   6          0.59         15.14        12.72 o                         
   1  14   6          7.41        -14.22        15.06 o                         
 -11   1   7         27.07         30.73        10.39 o                         
 -10   1   7          7.86        -10.55        10.55 o                         
  -9   1   7          1.22          9.79         8.65 o                         
  -8   1   7         11.59         26.07         7.57 o                         
  -7   1   7          7.71          6.17         4.79 o                         
  -6   1   7         37.69         33.59         5.08 o                         
  -5   1   7         16.62          3.36         4.15 o                         
  -4   1   7         19.28         11.45         6.29 o                         
  -3   1   7        257.42        238.37         8.96 o                         
  -2   1   7         70.86         73.44         4.64 o                         
  -1   1   7         67.81         53.12         5.28 o                         
   0   1   7          8.56         13.13        11.33 o                         
   1   1   7          2.38         14.61         7.80 o                         
   2   1   7        255.05        242.62        18.34 o                         
   3   1   7        132.09        129.14        15.07 o                         
   4   1   7         40.10         26.56        11.28 o                         
   5   1   7         25.43         39.71        24.32 o                         
   6   1   7          1.93         16.93        10.51 o                         
   7   1   7          6.22         16.92        11.84 o                         
   8   1   7          0.14         17.12        32.40 o                         
   9   1   7          3.16          1.66         9.72 o                         
  10   1   7          1.35          3.90        16.32 o                         
 -11   2   7          2.02         24.52        12.46 o                         
 -10   2   7          1.34         21.33         8.35 o                         
  -9   2   7         13.42         25.45         6.68 o                         
  -8   2   7          3.19          0.93         6.04 o                         
  -7   2   7          0.38          6.69         8.55 o                         
  -6   2   7         19.05          7.89         4.89 o                         
  -5   2   7         72.04         77.61         7.64 o                         
  -4   2   7        113.85         97.23         7.74 o                         
  -3   2   7        203.33        204.87         9.94 o                         
  -2   2   7          9.28         12.14         4.67 o                         
  -1   2   7          2.40         -0.35         3.95 o                         
   0   2   7         14.46         14.23         7.08 o                         
   1   2   7         33.71         36.94         9.16 o                         
   2   2   7          4.48         -6.79         9.53 o                         
   3   2   7         73.71         64.94        12.03 o                         
   4   2   7        188.55        185.48        18.59 o                         
   5   2   7          0.47          4.24        10.19 o                         
   6   2   7         45.99         52.71        12.63 o                         
   7   2   7          4.35         20.62        11.78 o                         
   8   2   7          3.06          1.02        11.13 o                         
   9   2   7          6.72          4.48        11.67 o                         
  10   2   7          2.15         -2.34        13.48 o                         
 -11   3   7         13.28         26.56         8.19 o                         
 -10   3   7          0.20          1.58         6.83 o                         
  -9   3   7          1.57          6.26         6.26 o                         
  -8   3   7         41.28         57.58         8.34 o                         
  -7   3   7        414.91        412.82        15.81 o                         
  -6   3   7         24.88         29.80         6.39 o                         
  -5   3   7          4.37          8.09         5.13 o                         
  -4   3   7         92.73        100.59         7.74 o                         
  -3   3   7          1.26         -2.55         4.40 o                         
  -2   3   7        181.97        162.37         9.09 o                         
  -1   3   7         21.23         11.70         3.50 o                         
   0   3   7         29.25         27.86        20.17 o                         
   1   3   7        480.93        478.55        23.62 o                         
   2   3   7        254.25        265.37        19.33 o                         
   3   3   7         11.30         18.25         9.71 o                         
   4   3   7         48.52         44.67        10.68 o                         
   5   3   7          2.33         -8.78        10.01 o                         
   6   3   7          0.22         -1.90        10.34 o                         
   7   3   7         18.96         14.77        10.80 o                         
   8   3   7         35.04         24.48        11.41 o                         
   9   3   7          3.24         -6.58        10.60 o                         
 -11   4   7          4.02          9.62        10.84 o                         
 -10   4   7          2.62         12.58         7.71 o                         
  -9   4   7          1.20          0.08         9.21 o                         
  -8   4   7         19.53         24.16         6.85 o                         
  -7   4   7         32.28         19.93         6.05 o                         
  -6   4   7        276.03        262.03        12.42 o                         
  -5   4   7        166.89        166.04         9.96 o                         
  -4   4   7          3.25         -2.55         4.85 o                         
  -3   4   7        495.69        486.47        13.20 o                         
  -2   4   7        298.94        308.96        10.30 o                         
  -1   4   7          8.36          9.68         4.63 o                         
   0   4   7        338.13        328.87        20.07 o                         
   1   4   7         55.07         53.19        15.95 o                         
   2   4   7          3.56          1.07         8.05 o                         
   3   4   7          2.36          2.24        10.27 o                         
   4   4   7         32.77         25.90        11.08 o                         
   5   4   7          1.87         21.24        11.29 o                         
   6   4   7         45.90         51.18        13.55 o                         
   7   4   7         99.67        105.48        26.28 o                         
   8   4   7         17.18         31.15        11.37 o                         
   9   4   7          3.92         11.78         9.38 o                         
 -11   5   7          0.10         37.42        17.41 o                         
 -10   5   7         19.26         24.78        12.40 o                         
  -9   5   7          0.64          4.72         7.35 o                         
  -8   5   7         12.97          6.30         6.23 o                         
  -7   5   7         30.54         37.35         7.08 o                         
  -6   5   7         77.05         53.20         7.35 o                         
  -5   5   7        207.25        185.20        10.41 o                         
  -4   5   7        186.88        200.99        10.49 o                         
  -3   5   7          1.35         -0.09         3.75 o                         
  -2   5   7        530.16        480.78        19.12 o                         
  -1   5   7          9.82          4.92         3.84 o                         
   0   5   7         45.89         48.84         5.87 o                         
   1   5   7        385.42        409.28        23.84 o                         
   2   5   7         62.98         81.14        13.00 o                         
   3   5   7         96.06         99.80        14.45 o                         
   4   5   7        224.82        227.90        20.73 o                         
   5   5   7         42.55         55.57        15.36 o                         
   6   5   7         73.39         85.74        22.75 o                         
   7   5   7         14.12         12.70         8.52 o                         
   8   5   7          8.26          2.50         8.54 o                         
   9   5   7          3.29         -0.82        10.81 o                         
 -10   6   7          0.12         10.42        14.16 o                         
  -9   6   7          1.84        -11.08        11.08 o                         
  -8   6   7         19.07         18.27         6.68 o                         
  -7   6   7         59.31         55.43        12.01 o                         
  -6   6   7         11.25          5.11         5.66 o                         
  -5   6   7          2.46          6.96         5.26 o                         
  -4   6   7        138.54        144.24         9.45 o                         
  -3   6   7        122.24        144.32         8.16 o                         
  -2   6   7        386.33        392.44        12.13 o                         
  -1   6   7         73.07         80.71         6.01 o                         
   0   6   7          4.01          5.94         5.91 o                         
   1   6   7         10.69          1.80         6.65 o                         
   2   6   7         19.50         -0.38         9.48 o                         
   3   6   7         54.41         42.49        11.86 o                         
   4   6   7          8.83          8.92        18.08 o                         
   5   6   7         23.35         20.95        18.80 o                         
   6   6   7         62.73         63.52        25.81 o                         
   7   6   7         25.89         15.39         9.99 o                         
   8   6   7         19.67         15.41        11.27 o                         
   9   6   7          2.74         26.97        12.13 o                         
  -9   7   7          1.27          3.45        10.31 o                         
  -8   7   7        107.32        126.24        12.95 o                         
  -7   7   7         31.80         66.01        10.02 o                         
  -6   7   7          3.24         14.86         7.65 o                         
  -5   7   7         17.52         31.80         7.10 o                         
  -4   7   7         38.86         40.82         7.60 o                         
  -3   7   7         12.60         13.68         6.98 o                         
  -2   7   7         42.87         51.34         8.93 o                         
  -1   7   7        221.69        208.22        10.83 o                         
   0   7   7        257.73        248.23        11.09 o                         
   1   7   7        176.36        162.77        13.43 o                         
   2   7   7        298.60        311.49        17.61 o                         
   3   7   7        199.16        212.52        20.44 o                         
   4   7   7         63.25         58.57        12.96 o                         
   5   7   7        121.29        107.07        16.38 o                         
   6   7   7         57.81         47.83        13.77 o                         
   7   7   7          0.32         -9.51        11.55 o                         
   8   7   7         13.76         28.75        18.53 o                         
  -9   8   7          6.63         -4.44        11.11 o                         
  -8   8   7         18.32         19.40        21.89 o                         
  -7   8   7        116.76        117.04        21.73 o                         
  -6   8   7         22.25         14.07        11.61 o                         
  -5   8   7        266.96        264.78        19.43 o                         
  -4   8   7        266.70        295.63        19.54 o                         
  -3   8   7          7.66          5.87        11.51 o                         
  -2   8   7        276.31        279.32        18.05 o                         
  -1   8   7        241.59        244.54        14.48 o                         
   0   8   7          9.54          8.84         6.01 o                         
   1   8   7         74.29         56.96         9.32 o                         
   2   8   7         19.48          4.47         7.51 o                         
   3   8   7         69.20         67.55        10.87 o                         
   4   8   7          2.27         -0.25        10.58 o                         
   5   8   7         34.30         38.07        12.31 o                         
   6   8   7         33.47         40.36        14.84 o                         
   7   8   7         35.88         50.88        14.63 o                         
   8   8   7         44.00         46.88        20.73 o                         
  -8   9   7         38.50         37.38        23.35 o                         
  -7   9   7          2.80         20.29        12.05 o                         
  -6   9   7         33.99         63.03        12.28 o                         
  -5   9   7          1.31          8.20         8.15 o                         
  -4   9   7        133.81        107.48        14.20 o                         
  -3   9   7         26.56         10.15         8.27 o                         
  -2   9   7         47.99         60.02        10.98 o                         
  -1   9   7        189.82        182.87        17.51 o                         
   0   9   7        124.28        124.79        11.61 o                         
   1   9   7        291.13        293.37        17.89 o                         
   2   9   7        326.24        337.90        19.45 o                         
   3   9   7        162.08        147.62        14.15 o                         
   4   9   7         32.99         31.54         9.01 o                         
   5   9   7         44.03         38.64        15.78 o                         
   6   9   7          0.90          6.76         9.20 o                         
   7   9   7          1.79        -17.02        17.02 o                         
  -7  10   7          1.26         18.30        12.88 o                         
  -6  10   7         75.20         95.94        31.89 o                         
  -5  10   7        221.11        252.51        20.19 o                         
  -4  10   7        256.12        268.74        20.27 o                         
  -3  10   7        228.10        222.28        18.62 o                         
  -2  10   7        110.46        126.55        18.85 o                         
  -1  10   7        108.01        125.44        13.43 o                         
   0  10   7         51.46         55.95        10.62 o                         
   1  10   7          0.83         -7.69         7.69 o                         
   2  10   7          2.72          6.31        11.03 o                         
   3  10   7         29.02         35.21        10.05 o                         
   4  10   7        190.07        207.44        17.43 o                         
   5  10   7        128.97        150.89        15.32 o                         
   7  10   7         42.80         46.38        21.57 o                         
  -6  11   7         32.08         41.17        15.84 o                         
  -5  11   7         44.20         58.52        12.61 o                         
  -4  11   7         13.44          5.47         9.70 o                         
  -3  11   7          8.78         25.27         8.48 o                         
  -2  11   7         73.67         68.57        12.30 o                         
  -1  11   7        137.38        149.31        20.23 o                         
   0  11   7        132.29        132.45        17.70 o                         
   1  11   7        143.58        145.38        14.42 o                         
   2  11   7        113.95        138.63        14.59 o                         
   3  11   7        152.98        180.59        16.22 o                         
   4  11   7         60.10         88.42        13.34 o                         
  -4  12   7         45.53         66.06        11.44 o                         
  -3  12   7         48.43         30.66         9.14 o                         
  -2  12   7          8.70         13.39         9.52 o                         
  -1  12   7         98.81        109.04        14.79 o                         
   0  12   7          8.42          8.27         9.26 o                         
   1  12   7         25.12         14.66         8.99 o                         
   2  12   7          0.48          4.31        17.16 o                         
   3  12   7          1.73        -10.99        14.04 o                         
  -4  13   7         16.00         15.66        12.17 o                         
  -3  13   7          0.29         -8.37        10.73 o                         
  -2  13   7          8.27         15.44        10.41 o                         
  -1  13   7         64.58         70.12        20.37 o                         
   0  13   7        109.16        100.05        20.11 o                         
   1  13   7         83.02        100.99        27.06 o                         
 -11   0   8         12.47          3.28        16.89 o                         
 -10   0   8          2.77         -5.04        14.78 o                         
  -9   0   8         77.43        128.28        16.90 o                         
  -8   0   8         75.22        107.26        15.28 o                         
  -7   0   8        206.30        287.36        19.96 o                         
  -6   0   8         34.60         78.82        16.72 o                         
  -5   0   8          7.51         18.05        11.53 o                         
  -4   0   8          0.92         10.74        12.20 o                         
  -3   0   8        143.92        104.41        10.84 o                         
  -2   0   8        212.16        169.37        13.17 o                         
  -1   0   8         20.93         17.91         7.73 o                         
   0   0   8       1163.45       1188.66        50.64 o                         
   1   0   8       1018.65        951.48        48.55 o                         
   2   0   8        686.38        664.13        43.51 o                         
   3   0   8        297.42        336.13        34.05 o                         
   4   0   8        116.64        134.32        25.81 o                         
   5   0   8          3.40         33.66        19.40 o                         
   6   0   8        188.09        117.71        23.85 o                         
   7   0   8         11.32         25.59        18.21 o                         
   8   0   8          0.04         48.70        21.01 o                         
 -11   1   8          1.02         23.03        15.15 o                         
 -10   1   8          1.82          9.14         9.11 o                         
  -9   1   8          6.05          0.43         8.29 o                         
  -8   1   8         26.08         33.65         8.97 o                         
  -7   1   8        322.26        250.66        19.77 o                         
  -6   1   8         73.05         56.43         9.00 o                         
  -5   1   8        463.84        471.33        15.66 o                         
  -4   1   8        237.29        273.68        12.03 o                         
  -3   1   8        423.13        476.31        15.08 o                         
  -2   1   8        221.50        242.21        11.04 o                         
  -1   1   8          3.72         12.65         5.68 o                         
   0   1   8        561.63        543.29        24.75 o                         
   1   1   8         26.17         26.95         8.66 o                         
   2   1   8        142.45        146.89        22.05 o                         
   3   1   8         90.33         89.77        13.78 o                         
   4   1   8         96.02        122.29        16.63 o                         
   5   1   8         84.57         79.45        14.96 o                         
   6   1   8        181.82        181.51        19.58 o                         
   7   1   8          2.15         15.88        13.27 o                         
   8   1   8         95.95         99.84        17.59 o                         
 -10   2   8         19.18         11.15        11.74 o                         
  -9   2   8         44.74         62.95        10.72 o                         
  -8   2   8         30.89         45.80         9.65 o                         
  -7   2   8         27.46         53.16         7.81 o                         
  -6   2   8         35.52         10.06         5.89 o                         
  -5   2   8         26.09         58.54         7.05 o                         
  -4   2   8         19.93          0.65         5.47 o                         
  -3   2   8        127.93         96.98         7.98 o                         
  -2   2   8        384.09        364.19        13.31 o                         
  -1   2   8        154.74        142.67         8.24 o                         
   0   2   8        627.19        608.37        28.94 o                         
   1   2   8        133.71        136.88        19.99 o                         
   2   2   8        220.46        215.29        18.55 o                         
   3   2   8        186.56        163.68        17.87 o                         
   4   2   8        100.31         99.62        15.42 o                         
   5   2   8         12.52         20.98        11.41 o                         
   6   2   8         47.48         36.99        15.54 o                         
   7   2   8         38.80         20.70        12.63 o                         
   8   2   8          1.19         17.83        18.68 o                         
 -10   3   8          1.03          4.70        13.52 o                         
  -9   3   8          1.06          4.79         6.49 o                         
  -8   3   8          0.67          7.36         6.43 o                         
  -7   3   8         40.10         31.14         6.79 o                         
  -6   3   8          6.66          8.94         5.84 o                         
  -5   3   8         13.86         21.40         5.67 o                         
  -4   3   8        294.56        340.22        13.70 o                         
  -3   3   8        613.71        638.37        17.73 o                         
  -2   3   8        170.58        226.01        10.90 o                         
  -1   3   8        133.15        147.64         8.34 o                         
   0   3   8        108.85        113.33        10.16 o                         
   1   3   8          0.15         -0.34         8.37 o                         
   2   3   8          2.16          5.60         8.34 o                         
   3   3   8          1.02         18.69        10.51 o                         
   4   3   8         99.26        101.33        28.45 o                         
   5   3   8         56.43         98.75        20.80 o                         
   6   3   8        216.78        216.22        21.90 o                         
   7   3   8          9.43          3.25        13.88 o                         
   8   3   8         27.47         49.10        26.31 o                         
 -10   4   8          7.68         39.00        21.60 o                         
  -9   4   8          0.39          6.24         6.64 o                         
  -8   4   8          0.43         10.91         6.26 o                         
  -7   4   8          1.10         14.30         7.09 o                         
  -6   4   8         33.06         44.74         8.36 o                         
  -5   4   8        180.96        214.51        11.73 o                         
  -4   4   8         91.29         63.86         7.10 o                         
  -3   4   8        109.17        129.01         9.07 o                         
  -2   4   8        368.05        374.37        14.19 o                         
  -1   4   8        111.68        111.23         8.48 o                         
   0   4   8        241.43        229.66        11.78 o                         
   1   4   8        219.41        230.71        18.89 o                         
   2   4   8        375.52        409.46        25.76 o                         
   3   4   8        228.73        235.41        20.72 o                         
   4   4   8         92.48        102.43        23.10 o                         
   5   4   8         70.56         56.72        23.02 o                         
   6   4   8          6.07          4.01        12.24 o                         
   7   4   8          0.54         -3.48        11.08 o                         
   8   4   8          0.06         -0.13        10.70 o                         
 -10   5   8         43.00         39.41        15.94 o                         
  -9   5   8          0.57          6.32         6.53 o                         
  -8   5   8         17.21          7.77         7.06 o                         
  -7   5   8          5.34         10.07         6.09 o                         
  -6   5   8         86.91        105.55         9.78 o                         
  -5   5   8        113.10        131.61         9.65 o                         
  -4   5   8        119.99        150.81        10.21 o                         
  -3   5   8        125.03        172.01        10.54 o                         
  -2   5   8         34.99         47.10         6.43 o                         
  -1   5   8         30.51         39.14         5.50 o                         
   0   5   8          3.05          2.30         4.77 o                         
   1   5   8          4.58          3.03        13.32 o                         
   2   5   8         39.68         36.48        21.98 o                         
   3   5   8          5.29          4.51        10.54 o                         
   4   5   8        141.00        153.21        19.17 o                         
   5   5   8         16.95          4.54        15.89 o                         
   6   5   8         67.02         73.95        16.05 o                         
   7   5   8         18.99         23.07        10.71 o                         
   8   5   8         31.42         31.61        19.13 o                         
  -9   6   8         15.82         29.20         8.43 o                         
  -8   6   8         29.11         48.92         8.57 o                         
  -7   6   8          0.43          7.53         6.32 o                         
  -6   6   8         32.86         75.39         8.98 o                         
  -5   6   8         13.93         28.02         6.26 o                         
  -4   6   8        434.68        403.13        15.62 o                         
  -3   6   8        248.34        261.57        12.65 o                         
  -2   6   8        288.77        287.82        11.45 o                         
  -1   6   8        119.73        117.85         8.04 o                         
   0   6   8         67.61         75.73         7.80 o                         
   1   6   8         56.96         67.68         9.63 o                         
   2   6   8        166.27        158.99        18.04 o                         
   3   6   8         31.45         15.90        10.53 o                         
   4   6   8          3.25          6.30        27.00 o                         
   5   6   8         29.08         17.36        12.45 o                         
   6   6   8          2.52         -5.58        12.24 o                         
   7   6   8          0.22         11.25        19.21 o                         
  -8   7   8          3.80         15.33        10.16 o                         
  -7   7   8         37.61         47.80         9.89 o                         
  -6   7   8          9.08         13.78         7.23 o                         
  -5   7   8         33.30         53.97         9.16 o                         
  -4   7   8         23.49         36.99         7.87 o                         
  -3   7   8          1.05          2.25         6.03 o                         
  -2   7   8        150.27        168.59        10.55 o                         
  -1   7   8         62.32         73.77         9.67 o                         
   0   7   8         37.30         40.82         6.57 o                         
   1   7   8          0.96         -1.99         7.19 o                         
   2   7   8         55.41         58.78        11.18 o                         
   3   7   8         50.73         67.97        13.51 o                         
   4   7   8        100.58         82.25        14.68 o                         
   5   7   8         21.76          6.29        21.90 o                         
   6   7   8         35.86         44.97        14.71 o                         
  -8   8   8          3.42         16.78        15.14 o                         
  -7   8   8         17.75          8.51        10.52 o                         
  -6   8   8          0.61          0.51        10.33 o                         
  -5   8   8         10.78          6.65        10.54 o                         
  -4   8   8        200.45        192.10        18.07 o                         
  -3   8   8          7.49         17.50        13.60 o                         
  -2   8   8        114.06        115.91        11.20 o                         
  -1   8   8        118.49        141.02        13.67 o                         
   0   8   8        223.79        214.10        14.78 o                         
   1   8   8         26.04         17.98         7.92 o                         
   2   8   8         85.23         68.50        11.50 o                         
   3   8   8         17.61          8.72        14.99 o                         
   4   8   8          8.88          8.96        19.51 o                         
   5   8   8          3.04         -7.14        11.28 o                         
  -6   9   8         46.79         29.38         9.68 o                         
  -5   9   8        130.91        164.48        17.30 o                         
  -4   9   8         21.30         56.31        13.30 o                         
  -3   9   8          0.38          8.37         7.85 o                         
  -2   9   8          7.21          6.86         8.40 o                         
  -1   9   8          0.61        -10.03        11.24 o                         
   0   9   8          0.08         -0.26         9.24 o                         
   1   9   8         52.35         43.62         9.65 o                         
   2   9   8          7.31         17.25        10.95 o                         
   3   9   8         26.11         29.04        10.13 o                         
   4   9   8         74.69         75.66        12.44 o                         
  -5  10   8          3.27          0.51         9.86 o                         
  -4  10   8          0.31          9.27        20.68 o                         
  -3  10   8          2.95         -3.12         9.27 o                         
  -2  10   8         44.64         63.83        12.60 o                         
  -1  10   8          5.02          0.36        11.23 o                         
   0  10   8         26.79         31.24         8.73 o                         
   1  10   8          1.25          3.93         8.07 o                         
   2  10   8          0.35         -8.82         9.43 o                         
   3  10   8          5.33         -1.33         8.86 o                         
  -3  11   8          6.76          3.14         7.40 o                         
  -2  11   8          0.63          1.87         8.63 o                         
  -1  11   8         56.74         70.49        13.62 o                         
   0  11   8          2.18          7.43         8.73 o                         
   1  11   8         89.92        113.70        13.80 o                         
   2  11   8          0.46         -8.75        16.41 o                         
  -3  12   8          0.10          9.16        14.33 o                         
  -2  12   8         15.55         28.13        17.14 o                         
 -10   1   9          0.69          7.43        15.28 o                         
  -9   1   9         52.92         38.53        12.75 o                         
  -8   1   9         62.42         78.86        15.58 o                         
  -7   1   9          2.78          3.55         9.13 o                         
  -6   1   9          2.65          9.61         9.20 o                         
  -5   1   9          8.00         33.54        11.63 o                         
  -4   1   9          9.73         13.89         9.02 o                         
  -3   1   9         54.44         46.02         8.32 o                         
  -2   1   9          5.97          4.18        19.62 o                         
  -1   1   9         34.53         27.21         7.13 o                         
   0   1   9          1.23          1.53         6.35 o                         
   1   1   9          0.27         12.38        19.12 o                         
   2   1   9         24.02         20.58        22.72 o                         
   3   1   9         54.89         64.71        13.02 o                         
   4   1   9          0.82         -3.12        10.92 o                         
   5   1   9          0.81         10.82        12.24 o                         
   6   1   9          0.16          7.02        12.80 o                         
 -10   2   9          0.31          3.45        16.50 o                         
  -9   2   9          5.77          0.80        11.89 o                         
  -8   2   9         71.14         48.25        10.36 o                         
  -7   2   9         30.60         22.22         8.24 o                         
  -6   2   9          3.26          0.49         6.81 o                         
  -5   2   9         10.25          6.47         6.01 o                         
  -4   2   9          0.93          2.84         5.58 o                         
  -3   2   9          0.49          0.91         6.38 o                         
  -2   2   9         38.26         43.55         8.27 o                         
  -1   2   9         25.32         32.17         7.64 o                         
   0   2   9          1.95         10.18         6.78 o                         
   1   2   9         12.46         15.37         9.80 o                         
   2   2   9         10.89         28.96        11.04 o                         
   3   2   9          0.08          7.82         9.56 o                         
   4   2   9          2.68         -4.40        10.18 o                         
   5   2   9          0.30          2.96        10.49 o                         
   6   2   9         24.95         22.73        11.08 o                         
  -9   3   9          2.46        -11.12        11.12 o                         
  -8   3   9          2.75          2.10         9.39 o                         
  -7   3   9         15.87          8.42         6.75 o                         
  -6   3   9         31.99         21.31         6.73 o                         
  -5   3   9          8.37         14.95         6.00 o                         
  -4   3   9          7.24          8.12         5.86 o                         
  -3   3   9         86.40         63.64         7.80 o                         
  -2   3   9          1.37          1.60         5.02 o                         
  -1   3   9          0.21          7.76         6.52 o                         
   0   3   9        186.20        188.09        11.76 o                         
   1   3   9         26.57         38.97        11.14 o                         
   2   3   9          7.41         15.87        10.70 o                         
   3   3   9         64.92         70.83        14.60 o                         
   4   3   9         25.78         23.17        11.24 o                         
   5   3   9          0.21          1.07         9.62 o                         
   6   3   9         11.44        -12.07        12.07 o                         
  -9   4   9         18.15         18.21         9.84 o                         
  -8   4   9         10.85         18.33         6.57 o                         
  -7   4   9          5.93         10.45         7.49 o                         
  -6   4   9         22.29         24.67         6.87 o                         
  -5   4   9          8.51          7.39         6.13 o                         
  -4   4   9        114.51        117.46         9.96 o                         
  -3   4   9         76.37         74.69         8.35 o                         
  -2   4   9         12.28         16.36         8.52 o                         
  -1   4   9         72.69         80.85         9.87 o                         
   0   4   9         65.38         57.55         7.47 o                         
   1   4   9          6.57         13.02        10.18 o                         
   2   4   9         32.01         24.94        17.97 o                         
   3   4   9          0.00          1.84        10.54 o                         
   4   4   9         18.07         31.48        13.15 o                         
   5   4   9          1.38          3.45        11.92 o                         
   6   4   9          8.43         53.79        16.43 o                         
  -9   5   9          2.94          3.82        14.98 o                         
  -8   5   9         17.13         17.42         7.00 o                         
  -7   5   9         61.45         56.81         8.63 o                         
  -6   5   9         11.83         27.02         6.93 o                         
  -5   5   9         71.32         79.96         8.77 o                         
  -4   5   9         21.20         16.44         6.07 o                         
  -3   5   9        135.79        106.00         9.36 o                         
  -2   5   9          3.17          3.62         6.58 o                         
  -1   5   9          9.47          5.81         6.76 o                         
   0   5   9        185.98        134.40        14.63 o                         
   1   5   9         24.08         20.67         8.07 o                         
   2   5   9          8.84         16.63        10.48 o                         
   3   5   9        130.32        130.47        20.24 o                         
   4   5   9         39.84         51.07        13.76 o                         
   5   5   9          2.07          2.55        21.44 o                         
  -8   6   9          3.26         22.32         8.91 o                         
  -7   6   9          2.76          7.64         7.00 o                         
  -6   6   9          3.58          0.43         6.84 o                         
  -5   6   9        108.60         94.58         9.18 o                         
  -4   6   9         10.63         18.22         6.71 o                         
  -3   6   9         48.00         42.69         7.26 o                         
  -2   6   9        151.60        161.06        12.32 o                         
  -1   6   9         25.55         20.11         5.76 o                         
   0   6   9        132.74        129.22        10.00 o                         
   1   6   9         57.26         44.63         6.73 o                         
   2   6   9          0.13        -12.48        12.48 o                         
   3   6   9          1.22         -0.28        27.60 o                         
   4   6   9          0.43         26.09        14.66 o                         
   5   6   9         54.39         76.17        17.02 o                         
  -7   7   9         11.80         20.79        10.34 o                         
  -6   7   9         42.29         47.42        12.77 o                         
  -5   7   9         32.90         53.26         9.67 o                         
  -4   7   9          1.47          1.01         7.25 o                         
  -3   7   9          0.88          9.03         7.54 o                         
  -2   7   9          0.25         10.45         7.13 o                         
  -1   7   9         32.36         28.57         6.63 o                         
   0   7   9         17.91         31.89         7.74 o                         
   1   7   9         98.42         95.48        19.28 o                         
   2   7   9         96.21         82.06        11.87 o                         
   3   7   9         43.19         33.58        11.80 o                         
   4   7   9         70.95         81.68        16.05 o                         
  -6   8   9          2.93          5.49         9.51 o                         
  -5   8   9         95.82        111.37        16.16 o                         
  -4   8   9         23.27         29.83        10.55 o                         
  -3   8   9         45.38         54.80        12.05 o                         
  -2   8   9        125.97        130.48        15.13 o                         
  -1   8   9          0.99          9.84         7.40 o                         
   0   8   9          7.13         12.13         9.15 o                         
   1   8   9         34.68         29.23        13.49 o                         
   2   8   9          7.21         12.06         9.15 o                         
   3   8   9         10.63         -2.79         8.59 o                         
  -4   9   9          0.00         -9.74         9.74 o                         
  -3   9   9          1.51         18.30         9.75 o                         
  -2   9   9         34.24         40.03        11.38 o                         
  -1   9   9         42.72         47.64        10.35 o                         
   0   9   9         42.31         26.04        10.88 o                         
   1   9   9         56.30         53.06        12.89 o                         
   2   9   9         37.35         65.77        12.27 o                         
   3   9   9         23.58         49.22        21.84 o                         
  -2  10   9         22.54         19.87        11.76 o                         
  -1  10   9         51.18         64.35        21.72 o                         
   0  10   9          3.70          8.74        13.81 o                         
   2  10   9          0.87        -13.91        16.93 o                         
  -7   0  10         19.85        -14.53        14.53 o                         
  -6   0  10         13.06         22.10        15.33 o                         
  -5   0  10         32.57         57.00        17.79 o                         
  -4   0  10         14.19         28.88        17.56 o                         
  -3   0  10         13.05         44.79        17.41 o                         
  -2   0  10          0.62        -13.60        13.60 o                         
  -1   0  10        122.28        136.87        21.94 o                         
   0   0  10         44.65         38.13        10.10 o                         
   1   0  10         54.65         54.26        17.34 o                         
   2   0  10        121.49        168.67        27.06 o                         
   3   0  10         27.28         40.28        16.67 o                         
   4   0  10         26.77          7.76        17.80 o                         
  -7   1  10          1.66         14.67        10.44 o                         
  -6   1  10          0.58        -11.18        11.18 o                         
  -5   1  10        119.78        134.92        16.64 o                         
  -4   1  10         19.31         46.37        11.92 o                         
  -3   1  10         88.83        110.64        14.78 o                         
  -2   1  10         49.21         66.20        12.05 o                         
  -1   1  10         53.39         67.46        16.58 o                         
   0   1  10          2.37          0.90         7.10 o                         
   1   1  10         14.92         11.21        16.54 o                         
   2   1  10         34.51         36.46        12.81 o                         
   3   1  10          5.45         -4.04        11.16 o                         
   4   1  10         21.92          9.62        12.72 o                         
  -7   2  10         84.56        117.18        16.65 o                         
  -6   2  10         18.03         43.34        12.27 o                         
  -5   2  10          1.01          6.86         9.91 o                         
  -4   2  10          2.43         -2.84         8.72 o                         
  -3   2  10          0.45         -4.39         6.74 o                         
  -2   2  10         41.31         15.72         8.82 o                         
  -1   2  10         34.32          9.93         8.57 o                         
   0   2  10        272.68        255.93        16.34 o                         
   1   2  10         61.37         56.75        10.53 o                         
   2   2  10        126.17        141.19        18.00 o                         
   3   2  10         32.82         35.62        20.67 o                         
   4   2  10         25.90         29.58        14.23 o                         
  -8   3  10          0.12         -0.80        12.59 o                         
  -7   3  10          3.46          3.25         8.54 o                         
  -6   3  10         81.55         84.89        14.43 o                         
  -5   3  10         53.65         68.43        10.52 o                         
  -4   3  10         10.72          4.51         7.29 o                         
  -3   3  10         45.95         61.54         9.35 o                         
  -2   3  10          4.73          4.58         8.41 o                         
  -1   3  10        118.62        141.53        15.48 o                         
   0   3  10         48.47         32.20         8.53 o                         
   1   3  10          3.03          4.84         8.01 o                         
   2   3  10          1.12         -9.37         9.67 o                         
   3   3  10          7.24         20.20        11.73 o                         
   4   3  10         40.41         48.95        15.39 o                         
  -7   4  10         18.13         34.83        10.23 o                         
  -6   4  10          9.10         35.37         9.15 o                         
  -5   4  10          3.85          6.59         6.35 o                         
  -4   4  10          7.67         -1.55         6.62 o                         
  -3   4  10          9.97         12.79         7.91 o                         
  -2   4  10        140.21        122.22        10.16 o                         
  -1   4  10         15.90         22.97         9.04 o                         
   0   4  10        116.79        149.49        13.23 o                         
   1   4  10         77.59         88.83        13.96 o                         
   2   4  10         90.92        107.42        16.69 o                         
   3   4  10         26.25         17.29        11.92 o                         
   4   4  10         28.08         34.19        21.06 o                         
  -7   5  10          0.30         15.31        13.19 o                         
  -6   5  10          2.98         -0.13         6.70 o                         
  -5   5  10         45.29         67.54         8.95 o                         
  -4   5  10        101.28        110.94        10.41 o                         
  -3   5  10         38.14         66.90         8.84 o                         
  -2   5  10         47.06         62.30         8.62 o                         
  -1   5  10         46.37         62.42        19.64 o                         
   0   5  10          0.93         -0.24         7.41 o                         
   1   5  10         20.40         31.32         8.65 o                         
   2   5  10         15.99         24.43        19.71 o                         
   3   5  10         13.35         49.58        30.45 o                         
  -6   6  10         14.42         43.27         9.50 o                         
  -5   6  10          3.64          5.02         6.35 o                         
  -4   6  10          7.56          4.27         9.76 o                         
  -3   6  10         20.57         35.89         8.14 o                         
  -2   6  10        202.76        202.01        12.57 o                         
  -1   6  10          1.12          5.29         6.25 o                         
   0   6  10         49.81         25.74         7.93 o                         
   1   6  10         24.96         34.53        11.71 o                         
   2   6  10         41.61         49.87         9.06 o                         
   3   6  10          0.49        -23.57        23.57 o                         
  -4   7  10          0.88         15.55        10.55 o                         
  -3   7  10          5.72          9.25        10.51 o                         
  -2   7  10          2.39          9.20         9.64 o                         
  -1   7  10          0.70          6.72         8.71 o                         
   0   7  10          1.15         17.44         8.91 o                         
   1   7  10          1.85          4.26         9.57 o                         
   2   7  10         16.33         13.76         7.86 o                         
  -1   8  10         11.78         18.95        14.37 o                         
   0   8  10         23.67         51.02        15.92 o                         
   1   8  10          3.39          7.09        13.29 o                         
  -4   1  11          3.08         18.72        16.35 o                         
  -3   1  11          1.64         20.85        11.38 o                         
  -2   1  11          0.36         -5.53         9.82 o                         
  -1   1  11          0.39         -4.22         9.08 o                         
   0   1  11          0.01          3.64         9.97 o                         
   1   1  11          0.51          7.79         7.29 o                         
   2   1  11         13.00         14.33        10.58 o                         
  -4   2  11          4.26         -9.66        15.28 o                         
  -3   2  11          0.11         -3.34         9.29 o                         
  -2   2  11          0.22          3.80        18.96 o                         
  -1   2  11          0.07         -0.45         9.41 o                         
   0   2  11          1.99         -8.02         9.46 o                         
   1   2  11         22.79         30.63        11.30 o                         
   2   2  11         14.74         18.50        12.21 o                         
  -3   3  11          4.59         10.57        10.53 o                         
  -2   3  11          3.81         17.27        10.55 o                         
  -1   3  11          6.22         -9.67         9.67 o                         
   0   3  11          6.54          9.29         9.86 o                         
   1   3  11         26.12         40.46        18.23 o                         
   2   3  11         13.49         20.64        19.09 o                         
  -5   4  11          4.99         -3.59        10.94 o                         
  -4   4  11          1.16         12.82        14.67 o                         
  -3   4  11         11.54         13.68        13.01 o                         
  -2   4  11         21.47         21.98        10.51 o                         
  -1   4  11          5.60         19.28        33.67 o                         
   0   4  11          0.35         -2.91         9.47 o                         
   1   4  11          0.63          8.36        14.22 o                         
   2   4  11          2.62         22.27        19.07 o                         
  -2   5  11          1.03        -11.75        27.31 o                         
  -1   5  11         58.14         24.96        23.24 o                         
   0   5  11         29.05         -0.52        12.74 o                         
                                                                                
